# Supplementary material for: Synthesis and structure of 1-{(E)-[(6-meth­oxy­pyridin-2-yl)methyl­idene]amino}-3-phenyl­thio­urea
Source: Acta Crystallogr E Crystallogr Commun. 2026 May 15;82(Pt 6):674–7. doi: 10.1107/S2056989026004111 (PMC13238970; doi:10.1107/S2056989026004111)
Supplement: Supplementary file 1 [file e-82-00674-sup1.cif]

##############################################################################
#                                                                            #
# This CIF contains the data in a paper accepted for publication in          #
# Acta Crystallographica Section E. It conforms to the requirements of       #
# Notes for Authors for Acta Crystallographica Section E, and has been       #
# peer reviewed under the auspices of the IUCr Commission on Journals.       #
#                                                                            #
# Full details of the Crystallographic Information File format               #
# are given in the paper "The Crystallographic Information File (CIF):       #
# a New Standard Archive File for Crystallography" by S. R. Hall, F. H.      #
# Allen and I. D. Brown [Acta Cryst. (1991), A47, 655-685].                  #
#                                                                            #
# The current version of the core CIF dictionary is obtainable from          #
# ftp://ftp.iucr.org/pub/cif_core.dic.                                       #
#                                                                            #
# Software is freely available for graphical display of the structure(s)     #
# in this CIF. For information consult the CIF software page                 #
# http://www.iucr.org/resources/cif/software.                                #
#                                                                            #
# This file may be used for bona fide research purposes within the           #
# scientific community so long as proper attribution is given to the journal # 
# article from which it was obtained.                                        #
#                                                                            #
##############################################################################
data_I
_audit_creation_method     'SHELXL-2018/3'
_journal_date_recd_electronic     2026-03-31
_journal_date_accepted     2026-04-19
_journal_name_full     'Acta Crystallographica, Section E'
_journal_year     2026
_journal_volume     82
_journal_issue      1
_journal_page_first     0
_journal_page_last     0
_journal_paper_category     GO
_journal_paper_doi     10.1107/S2056989026004111
_journal_coeditor_code     HB8209
_publ_contact_author_name     'Venugopal Rajendiran'
_publ_contact_author_address
;
Department of Chemistry
School of Basic and Applied Sciences
Central University of Tamil Nadu
Thiruvarur 610 005
India
;
_publ_contact_author_email     rajendiran@cutn.ac.in
_publ_contact_author_fax     ?
_publ_contact_author_phone     ?
_publ_section_title
;
Synthesis and structure of
1-{(<i>E</i>)-[(6-methoxypyridin-2-yl)methylidene]amino}-3-phenylthiourea
;
_publ_section_title_footnote     .
loop_
    _publ_author_name
    _publ_author_footnote
    _publ_author_address
    'Muthirakalayil Abraham, Liji' .
;
Department of Chemistry
School of Basic and Applied Sciences
Central University of Tamil Nadu
Thiruvarur 610 005
India
;
    'Arunkumar, Amirthalingam' .
;
Department of Chemistry
School of Basic and Applied Sciences
Central University of Tamil Nadu
Thiruvarur 610 005
India
;
    'Velusamy, Marappan' .
;
Department of Chemistry
North Eastern Hill University
Shillong 793022
India
;
    'Chinnathangavel, Thangaraja' .
;
Department of Chemistry
Anna University Regional Campus
Madurai 625019
India
;
    'Rajendiran, Venugopal' .
;
Department of Chemistry
School of Basic and Applied Sciences
Central University of Tamil Nadu
Thiruvarur 610 005
India
;
_publ_section_synopsis
;
In the title compound, the molecular conformation is supported by two
intramolecular N---H...N hydrogen bonds. In the extended structure, N---H...O
hydrogen bonds link the molecules into [01\=1] chains.
;
_chemical_name_systematic
;
1-{(<i>E</i>)-[(6-Methoxypyridin-2-yl)methylidene]amino}-3-phenylthiourea
;
_chemical_name_common     ?
_chemical_formula_moiety     'C14 H14 N4 O S'
_chemical_formula_sum     'C14 H14 N4 O S'
_chemical_formula_iupac     'C14 H14 N4 O S'
_chemical_formula_weight     286.35
_chemical_melting_point     ?
_chemical_absolute_configuration     ?
_space_group_crystal_system     orthorhombic
_space_group_name_H-M_alt     'P n a 21'
_space_group_name_Hall     'P 2c -2n'
loop_
    _space_group_symop_operation_xyz
    'x, y, z'
    '-x, -y, z+1/2'
    'x+1/2, -y+1/2, z'
    '-x+1/2, y+1/2, z+1/2'
_cell_length_a     17.811(4)
_cell_length_b     5.2400(14)
_cell_length_c     15.340(4)
_cell_angle_alpha     90
_cell_angle_beta     90
_cell_angle_gamma     90
_cell_volume     1431.7(6)
_cell_formula_units_Z     4
_cell_measurement_reflns_used     3409
_cell_measurement_theta_min     2.287
_cell_measurement_theta_max     27.973
_cell_measurement_temperature     296(2)
_exptl_crystal_description     needle
_exptl_crystal_colour     yellow
_exptl_crystal_size_max     0.42
_exptl_crystal_size_mid     0.37
_exptl_crystal_size_min     0.26
_exptl_crystal_density_diffrn     1.328
_exptl_crystal_density_meas     ?
_exptl_crystal_density_method     ?
_exptl_crystal_F_000     600
_exptl_absorpt_coefficient_mu     0.227
_exptl_absorpt_correction_type     none
_exptl_absorpt_process_details     ?
_exptl_absorpt_correction_T_min     ?
_exptl_absorpt_correction_T_max     ?
_diffrn_ambient_temperature     296(2)
_diffrn_source     ?
_diffrn_radiation_type     MoK\a
_diffrn_radiation_wavelength     0.71073
_diffrn_measurement_device_type     'Bruker'
_diffrn_measurement_method     'omega and phi scans'
_diffrn_detector_area_resol_mean     ?
_diffrn_reflns_number     23242
_diffrn_reflns_av_R_equivalents     0.0782
_diffrn_reflns_av_unetI/netI     0.0571
_diffrn_reflns_theta_min     2.287
_diffrn_reflns_theta_max     27.973
_diffrn_reflns_theta_full     25.242
_diffrn_measured_fraction_theta_max     0.992
_diffrn_measured_fraction_theta_full     1.000
_diffrn_reflns_limit_h_min     -23
_diffrn_reflns_limit_h_max     23
_diffrn_reflns_limit_k_min     -6
_diffrn_reflns_limit_k_max     6
_diffrn_reflns_limit_l_min     -20
_diffrn_reflns_limit_l_max     20
_diffrn_standards_number     0
_diffrn_standards_interval_count     0
_diffrn_standards_interval_time     0
_diffrn_standards_decay_%     0
_refine_special_details     ?
_reflns_number_total     3409
_reflns_number_gt     2258
_reflns_threshold_expression     'I > 2\s(I)'
_refine_ls_structure_factor_coef     Fsqd
_refine_ls_matrix_type     full
_refine_ls_R_factor_all     0.0797
_refine_ls_R_factor_gt     0.0400
_refine_ls_wR_factor_gt     0.0798
_refine_ls_wR_factor_ref     0.0964
_refine_ls_goodness_of_fit_ref     1.023
_refine_ls_restrained_S_all     1.023
_refine_ls_number_reflns     3409
_refine_ls_number_parameters     238
_refine_ls_number_restraints     1
_refine_ls_hydrogen_treatment     refall
_refine_ls_weighting_scheme     calc
_refine_ls_weighting_details
              'w=1/[\s^2^(Fo^2^)+(0.0348P)^2^+0.1169P] where P=(Fo^2^+2Fc^2^)/3'
_atom_sites_solution_hydrogens     difmap
_atom_sites_solution_primary     dual
_atom_sites_solution_secondary     ?
_refine_ls_shift/su_max     0.000
_refine_ls_shift/su_mean     0.000
_refine_diff_density_max     0.173
_refine_diff_density_min     -0.162
_refine_ls_extinction_method
;
SHELXL2018 (Sheldrick, 2015<i>b</i>)
;
_refine_ls_extinction_coef     0.030(3)
_refine_ls_extinction_expression
                                  'Fc^*^=kFc[1+0.001xFc^2^\l^3^/sin(2\q)]^-1/4^'
_refine_ls_abs_structure_details
;
Flack <i>x</i> determined using 859 quotients [(I+)-(I-)]/[(I+)+(I-)]
(Parsons <i>et al.</i>,  2013)
;
_refine_ls_abs_structure_Flack     -0.04(6)
loop_
    _atom_type_symbol
    _atom_type_description
    _atom_type_scat_dispersion_real
    _atom_type_scat_dispersion_imag
    _atom_type_scat_source
    'C' 'C' 0.0033 0.0016
                         'International Tables Vol C Tables 4.2.6.8 and 6.1.1.4'
    'H' 'H' 0.0000 0.0000
                         'International Tables Vol C Tables 4.2.6.8 and 6.1.1.4'
    'N' 'N' 0.0061 0.0033
                         'International Tables Vol C Tables 4.2.6.8 and 6.1.1.4'
    'O' 'O' 0.0106 0.0060
                         'International Tables Vol C Tables 4.2.6.8 and 6.1.1.4'
    'S' 'S' 0.1246 0.1234
                         'International Tables Vol C Tables 4.2.6.8 and 6.1.1.4'
_computing_data_collection
;
APEX3 (Bruker, 2018)
;
_computing_cell_refinement
;
SAINT (Bruker, 2018)
;
_computing_data_reduction
;
SAINT (Bruker, 2018)
;
_computing_structure_solution
;
SHELXT2014 (Sheldrick, 2015<i>a</i>)
;
_computing_structure_refinement
;
SHELXL2018 (Sheldrick, 2015<i>b</i>)
;
_computing_molecular_graphics
;
Mercury (Macrae <i>et al.</i>,  2020)
;
_computing_publication_material
;
publCIF (Westrip, 2010)
;
loop_
    _atom_site_type_symbol
    _atom_site_label
    _atom_site_fract_x
    _atom_site_fract_y
    _atom_site_fract_z
    _atom_site_U_iso_or_equiv
    _atom_site_adp_type
    _atom_site_calc_flag
    _atom_site_occupancy
    _atom_site_disorder_assembly
    _atom_site_disorder_group
    S S1 0.40063(6) 0.6279(2) 0.58169(8) 0.0694(4) Uani d 1 . .
    N N1 0.21315(14) 0.0452(5) 0.58787(19) 0.0431(6) Uani d 1 . .
    N N3 0.29424(17) 0.3856(6) 0.4999(2) 0.0479(7) Uani d 1 . .
    O O1 0.22148(15) -0.0365(6) 0.73431(15) 0.0662(9) Uani d 1 . .
    N N2 0.25657(17) 0.3109(7) 0.4272(2) 0.0538(8) Uani d 1 . .
    N N4 0.36505(17) 0.6321(6) 0.4102(2) 0.0483(7) Uani d 1 . .
    C C2 0.1914(2) -0.0897(7) 0.6554(2) 0.0486(9) Uani d 1 . .
    C C9 0.4233(2) 0.7937(7) 0.3791(2) 0.0454(8) Uani d 1 . .
    C C8 0.3525(2) 0.5529(6) 0.4928(2) 0.0463(8) Uani d 1 . .
    C C6 0.1817(2) -0.0119(7) 0.5095(2) 0.0439(8) Uani d 1 . .
    C C10 0.4548(2) 0.7346(8) 0.2986(3) 0.0512(9) Uani d 1 . .
    C C11 0.5105(2) 0.8881(9) 0.2637(3) 0.0585(11) Uani d 1 . .
    C C7 0.2064(2) 0.1351(8) 0.4338(2) 0.0534(9) Uani d 1 . .
    C C3 0.1383(2) -0.2814(9) 0.6519(3) 0.0628(11) Uani d 1 . .
    C C14 0.4467(2) 1.0090(8) 0.4234(3) 0.0547(9) Uani d 1 . .
    C C5 0.1280(2) -0.2000(7) 0.5005(3) 0.0531(9) Uani d 1 . .
    C C13 0.5027(2) 1.1614(8) 0.3869(3) 0.0607(11) Uani d 1 . .
    C C12 0.5341(3) 1.0994(9) 0.3078(3) 0.0654(12) Uani d 1 . .
    C C4 0.1065(2) -0.3363(7) 0.5728(4) 0.0621(11) Uani d 1 . .
    C C1 0.2800(3) 0.1498(13) 0.7369(3) 0.0737(14) Uani d 1 . .
    H H10 0.441(2) 0.584(8) 0.269(3) 0.067(12) Uiso d 1 . .
    H H4A 0.070(2) -0.481(9) 0.568(3) 0.085(14) Uiso d 1 . .
    H H13 0.515(2) 1.312(8) 0.418(3) 0.066(12) Uiso d 1 . .
    H H14 0.423(2) 1.057(6) 0.478(2) 0.047(10) Uiso d 1 . .
    H H3A 0.127(2) -0.373(7) 0.698(3) 0.059(12) Uiso d 1 . .
    H H5 0.105(2) -0.236(8) 0.438(3) 0.068(12) Uiso d 1 . .
    H H7 0.183(2) 0.093(7) 0.378(3) 0.061(11) Uiso d 1 . .
    H H3 0.285(2) 0.316(7) 0.552(2) 0.057(11) Uiso d 1 . .
    H H12 0.572(3) 1.212(8) 0.284(3) 0.080(13) Uiso d 1 . .
    H H11 0.531(3) 0.848(8) 0.209(4) 0.095(17) Uiso d 1 . .
    H H4 0.338(3) 0.540(7) 0.371(3) 0.071(13) Uiso d 1 . .
    H H1A 0.321(3) 0.107(8) 0.687(4) 0.096(15) Uiso d 1 . .
    H H1B 0.293(3) 0.145(8) 0.792(3) 0.081(15) Uiso d 1 . .
    H H1C 0.258(3) 0.319(11) 0.722(4) 0.096(19) Uiso d 1 . .
loop_
    _atom_site_aniso_label
    _atom_site_aniso_U_11
    _atom_site_aniso_U_22
    _atom_site_aniso_U_33
    _atom_site_aniso_U_12
    _atom_site_aniso_U_13
    _atom_site_aniso_U_23
    S1 0.0726(7) 0.0868(7) 0.0489(5) -0.0254(6) -0.0119(6) 0.0070(6)
    N1 0.0374(14) 0.0560(16) 0.0357(13) -0.0022(12) -0.0006(14) 0.0066(15)
    N3 0.0458(19) 0.0634(18) 0.0344(15) -0.0129(14) -0.0020(13) 0.0081(15)
    O1 0.0607(19) 0.097(2) 0.0404(14) -0.0231(16) -0.0035(13) 0.0160(15)
    N2 0.0535(19) 0.073(2) 0.0353(16) -0.0123(17) -0.0057(14) 0.0069(15)
    N4 0.0474(18) 0.0577(19) 0.0397(16) -0.0103(15) -0.0020(13) 0.0102(15)
    C2 0.042(2) 0.061(2) 0.042(2) -0.0033(17) 0.0007(17) 0.0089(18)
    C9 0.0398(17) 0.045(2) 0.051(2) 0.0035(16) -0.0027(16) 0.0145(16)
    C8 0.045(2) 0.0474(19) 0.0462(19) -0.0006(17) -0.0011(16) 0.0043(17)
    C6 0.0400(18) 0.049(2) 0.0422(18) 0.0011(16) -0.0021(16) -0.0016(15)
    C10 0.047(2) 0.055(2) 0.052(2) 0.0010(19) 0.0019(18) 0.0135(19)
    C11 0.049(2) 0.069(3) 0.058(2) 0.005(2) 0.005(2) 0.019(2)
    C7 0.056(2) 0.067(2) 0.0366(18) -0.010(2) -0.0080(17) 0.0019(18)
    C3 0.056(2) 0.070(3) 0.062(3) -0.013(2) 0.007(2) 0.018(2)
    C14 0.054(2) 0.046(2) 0.064(3) 0.0043(18) 0.006(2) 0.0062(19)
    C5 0.049(2) 0.056(2) 0.054(2) -0.0049(19) -0.0026(18) -0.003(2)
    C13 0.054(2) 0.046(2) 0.083(3) -0.0013(19) -0.009(2) 0.012(2)
    C12 0.051(3) 0.064(3) 0.082(3) 0.002(2) 0.001(2) 0.026(3)
    C4 0.053(2) 0.060(2) 0.073(3) -0.0134(19) -0.001(2) 0.005(2)
    C1 0.068(3) 0.108(4) 0.045(2) -0.025(3) -0.015(2) 0.013(3)
_geom_special_details
;
 All esds (except the esd in the dihedral angle between two l.s. planes)
 are estimated using the full covariance matrix.  The cell esds are taken
 into account individually in the estimation of esds in distances, angles
 and torsion angles; correlations between esds in cell parameters are only
 used when they are defined by crystal symmetry.  An approximate (isotropic)
 treatment of cell esds is used for estimating esds involving l.s. planes.
;
loop_
    _geom_bond_atom_site_label_1
    _geom_bond_atom_site_label_2
    _geom_bond_site_symmetry_2
    _geom_bond_distance
    _geom_bond_publ_flag
    S1 C8 . 1.658(4) ?
    N1 C2 . 1.312(4) ?
    N1 C6 . 1.360(4) ?
    N3 N2 . 1.360(4) ?
    N3 C8 . 1.363(4) ?
    N3 H3 . 0.89(4) ?
    O1 C2 . 1.354(4) ?
    O1 C1 . 1.429(5) ?
    N2 C7 . 1.287(5) ?
    N4 C8 . 1.352(4) ?
    N4 C9 . 1.422(5) ?
    N4 H4 . 0.91(5) ?
    C2 C3 . 1.381(5) ?
    C9 C14 . 1.382(6) ?
    C9 C10 . 1.390(5) ?
    C6 C5 . 1.381(5) ?
    C6 C7 . 1.461(5) ?
    C10 C11 . 1.386(6) ?
    C10 H10 . 0.94(4) ?
    C11 C12 . 1.364(6) ?
    C11 H11 . 0.93(5) ?
    C7 H7 . 0.97(4) ?
    C3 C4 . 1.369(7) ?
    C3 H3A . 0.88(4) ?
    C14 C13 . 1.396(6) ?
    C14 H14 . 0.98(4) ?
    C5 C4 . 1.374(7) ?
    C5 H5 . 1.07(4) ?
    C13 C12 . 1.374(6) ?
    C13 H13 . 0.95(4) ?
    C12 H12 . 0.97(5) ?
    C4 H4A . 1.00(5) ?
    C1 H1A . 1.09(5) ?
    C1 H1B . 0.88(5) ?
    C1 H1C . 1.00(6) ?
loop_
    _geom_angle_atom_site_label_1
    _geom_angle_atom_site_label_2
    _geom_angle_atom_site_label_3
    _geom_angle_site_symmetry_1
    _geom_angle_site_symmetry_3
    _geom_angle
    _geom_angle_publ_flag
    C2 N1 C6 . . 117.2(3) ?
    N2 N3 C8 . . 119.7(3) ?
    N2 N3 H3 . . 122(2) ?
    C8 N3 H3 . . 118(2) ?
    C2 O1 C1 . . 117.1(3) ?
    C7 N2 N3 . . 118.9(3) ?
    C8 N4 C9 . . 128.1(3) ?
    C8 N4 H4 . . 112(3) ?
    C9 N4 H4 . . 119(3) ?
    N1 C2 O1 . . 118.5(3) ?
    N1 C2 C3 . . 124.4(4) ?
    O1 C2 C3 . . 117.1(3) ?
    C14 C9 C10 . . 119.8(4) ?
    C14 C9 N4 . . 122.7(4) ?
    C10 C9 N4 . . 117.3(3) ?
    N4 C8 N3 . . 113.5(3) ?
    N4 C8 S1 . . 127.8(3) ?
    N3 C8 S1 . . 118.7(3) ?
    N1 C6 C5 . . 122.1(3) ?
    N1 C6 C7 . . 117.5(3) ?
    C5 C6 C7 . . 120.4(4) ?
    C11 C10 C9 . . 120.2(4) ?
    C11 C10 H10 . . 119(3) ?
    C9 C10 H10 . . 121(3) ?
    C12 C11 C10 . . 120.0(4) ?
    C12 C11 H11 . . 120(3) ?
    C10 C11 H11 . . 120(3) ?
    N2 C7 C6 . . 130.5(3) ?
    N2 C7 H7 . . 113(2) ?
    C6 C7 H7 . . 116(2) ?
    C4 C3 C2 . . 118.0(4) ?
    C4 C3 H3A . . 120(3) ?
    C2 C3 H3A . . 121(3) ?
    C9 C14 C13 . . 119.0(4) ?
    C9 C14 H14 . . 120(2) ?
    C13 C14 H14 . . 121(2) ?
    C4 C5 C6 . . 118.9(4) ?
    C4 C5 H5 . . 122(2) ?
    C6 C5 H5 . . 119(2) ?
    C12 C13 C14 . . 120.7(4) ?
    C12 C13 H13 . . 124(3) ?
    C14 C13 H13 . . 116(3) ?
    C11 C12 C13 . . 120.3(4) ?
    C11 C12 H12 . . 121(3) ?
    C13 C12 H12 . . 118(3) ?
    C3 C4 C5 . . 119.4(4) ?
    C3 C4 H4A . . 120(3) ?
    C5 C4 H4A . . 121(3) ?
    O1 C1 H1A . . 109(3) ?
    O1 C1 H1B . . 102(3) ?
    H1A C1 H1B . . 119(4) ?
    O1 C1 H1C . . 108(3) ?
    H1A C1 H1C . . 107(4) ?
    H1B C1 H1C . . 111(5) ?
loop_
    _geom_torsion_atom_site_label_1
    _geom_torsion_atom_site_label_2
    _geom_torsion_atom_site_label_3
    _geom_torsion_atom_site_label_4
    _geom_torsion_site_symmetry_1
    _geom_torsion_site_symmetry_2
    _geom_torsion_site_symmetry_3
    _geom_torsion_site_symmetry_4
    _geom_torsion
    _geom_torsion_publ_flag
    C8 N3 N2 C7 . . . . 173.5(4) ?
    C6 N1 C2 O1 . . . . -179.8(3) ?
    C6 N1 C2 C3 . . . . -1.1(5) ?
    C1 O1 C2 N1 . . . . -5.3(6) ?
    C1 O1 C2 C3 . . . . 175.9(4) ?
    C8 N4 C9 C14 . . . . -41.6(6) ?
    C8 N4 C9 C10 . . . . 141.5(4) ?
    C9 N4 C8 N3 . . . . -176.2(3) ?
    C9 N4 C8 S1 . . . . 1.6(6) ?
    N2 N3 C8 N4 . . . . 1.5(5) ?
    N2 N3 C8 S1 . . . . -176.5(3) ?
    C2 N1 C6 C5 . . . . 1.3(5) ?
    C2 N1 C6 C7 . . . . -179.2(3) ?
    C14 C9 C10 C11 . . . . 1.3(5) ?
    N4 C9 C10 C11 . . . . 178.4(3) ?
    C9 C10 C11 C12 . . . . -0.7(6) ?
    N3 N2 C7 C6 . . . . -1.3(7) ?
    N1 C6 C7 N2 . . . . 2.7(7) ?
    C5 C6 C7 N2 . . . . -177.7(4) ?
    N1 C2 C3 C4 . . . . 0.6(6) ?
    O1 C2 C3 C4 . . . . 179.3(4) ?
    C10 C9 C14 C13 . . . . -1.1(5) ?
    N4 C9 C14 C13 . . . . -178.0(3) ?
    N1 C6 C5 C4 . . . . -1.0(6) ?
    C7 C6 C5 C4 . . . . 179.4(3) ?
    C9 C14 C13 C12 . . . . 0.3(6) ?
    C10 C11 C12 C13 . . . . -0.2(6) ?
    C14 C13 C12 C11 . . . . 0.4(6) ?
    C2 C3 C4 C5 . . . . -0.3(6) ?
    C6 C5 C4 C3 . . . . 0.5(6) ?
loop_
    _geom_hbond_atom_site_label_D
    _geom_hbond_atom_site_label_H
    _geom_hbond_atom_site_label_A
    _geom_hbond_site_symmetry_A
    _geom_hbond_distance_DH
    _geom_hbond_distance_HA
    _geom_hbond_distance_DA
    _geom_hbond_angle_DHA
    N3 H3 N1 . 0.89(3) 1.99(4) 2.662(4) 131(3)
    N4 H4 N2 . 0.91(4) 2.07(5) 2.576(5) 114(4)
    N4 H4 O1 4_554 0.91(4) 2.38(5) 3.230(4) 155(3)
    C14 H14 S1 . 0.97(3) 2.78(3) 3.249(5) 110(2)
_shelx_space_group_comment
;
The symmetry employed for this shelxl refinement is uniquely defined
by the following loop, which should always be used as a source of
symmetry information in preference to the above space-group names.
They are only intended as comments.
;
_shelx_estimated_absorpt_T_min     ?
_shelx_estimated_absorpt_T_max     ?
_shelx_hkl_file
;
   0  -1   0    1.00    1.40
   0   1   0    1.90    1.60
   0   1   0   -1.10    1.30
   0  -1   0    3.30    1.80
   0  -1   0    0.40    1.50
   0  -2   0   -1.10    2.20
   0  -2   0   -2.50    2.20
   0  -2   0    2.30    2.20
   0   2   0    0.00    1.90
   0   2   0    2.90    2.40
   0  -3   0    0.80    2.90
   0   3   0    1.90    3.20
   0   3   0    3.30    2.70
   0  -3   0    2.40    3.60
   0  -3   0   -3.50    3.40
   0  -4   0  178.88   16.90
   0   4   0  169.48   19.60
   0  -4   0  150.68   18.30
   0  -5   0   -4.10    3.70
   0  -5   0   -1.00    4.30
   0   5   0   -6.70    4.00
   0   5   0   -4.20    3.60
   0   6   0   -0.40    5.30
   0  -6   0    5.10    6.40
   0   6   0   22.20    7.40
   0   6   0   11.60    7.40
   0  -6   0    1.30    6.30
   0   0   1    1.20    1.10
   0   0  -1    2.50    0.50
   0  -1  -1 1367.26   94.79
   0   1  -1 1326.67   93.89
   0   1  -1 1305.87   94.99
   0  -1  -1 1377.76   94.89
   0  -1  -1 1427.96   95.39
   0   1  -1 1370.06   94.49
   0   1   1 1407.66   95.19
   0  -1   1 1280.37   94.59
   0  -1   1 1299.47   94.59
   0   1   1 1334.87   94.99
   0  -2  -1   -0.10    1.70
   0   2  -1    1.80    3.10
   0  -2  -1    0.10    1.80
   0  -2   1    5.10    2.80
   0   2  -1   -0.90    1.30
   0   2  -1    0.60    2.20
   0   2   1   -0.40    2.20
   0  -2  -1   -1.10    1.90
   0  -2   1   -2.50    2.10
   0   2   1    1.20    2.50
   0   3   1  172.48   15.80
   0  -3  -1  163.88   14.80
   0  -3   1  166.18   14.30
   0  -3  -1  150.28   17.00
   0  -3   1  172.68   14.50
   0   3  -1  129.49   12.20
   0  -3  -1  174.08   14.90
   0   3  -1  127.79   13.00
   0   3   1  150.38   13.70
   0  -4   1    2.10    4.00
   0   4   1    6.40    5.20
   0  -4   1   -2.00    3.40
   0  -4  -1    0.80    3.90
   0   4  -1    1.60    4.40
   0  -4  -1   -5.10    3.60
   0   4  -1   -3.90    2.70
   0  -4  -1    2.10    5.20
   0   5  -1   13.10    6.60
   0  -5  -1    4.20    5.60
   0  -5   1   -0.20    4.90
   0   5   1   13.70    8.70
   0  -5  -1   12.70    6.00
   0   5  -1   -3.50    6.50
   0  -5   1   11.60    6.40
   0   5   1   17.40    6.20
   0   6  -1   10.50    7.90
   0   6   1   -7.60    6.00
   0   6   1   -7.30    4.70
   0  -6   1  -11.10    6.90
   0  -6  -1   -4.50    7.80
   0  -6  -1   11.30    9.00
   0   6  -1   -2.20    7.90
   0  -6   1    2.70    7.80
   0   6  -1   -6.60    6.60
   0   0   2 2903.41  192.98
   0   0  -2 2633.44  192.28
   0  -1  -2    0.60    1.60
   0  -1   2    0.20    1.60
   0   1   2    0.90    2.60
   0  -1  -2    0.40    1.40
   0   1  -2   -0.20    1.00
   0  -1   2   -1.10    1.40
   0   1  -2    0.10    1.10
   0   1  -2   -1.80    1.60
   0   1   2   -0.70    1.80
   0  -1  -2    6.00    2.60
   0  -2  -2  371.66   28.90
   0  -2  -2  402.06   30.00
   0   2  -2  407.46   28.40
   0  -2  -2  383.96   29.00
   0  -2   2  411.46   28.90
   0  -2   2  390.66   28.80
   0   2  -2  327.47   26.70
   0   2   2  358.66   29.40
   0   2  -2  411.06   28.50
   0   2   2  402.36   29.50
   0   2  -2  382.26   29.40
   0  -3  -2   -0.10    2.70
   0   3  -2    0.40    1.40
   0   3   2   -1.60    3.10
   0  -3   2    2.00    2.70
   0   3  -2    5.80    2.90
   0   3  -2    3.90    2.90
   0  -3  -2   -2.40    3.40
   0  -3  -2    1.80    3.20
   0  -3   2   -2.90    2.30
   0   3   2   -5.60    2.80
   0   3  -2   -4.50    2.20
   0   4  -2   21.80    6.50
   0   4  -2   24.70    6.80
   0  -4  -2   13.80    7.60
   0   4  -2   18.70    7.00
   0  -4   2   38.00    8.50
   0  -4  -2   20.80    6.60
   0  -4   2   29.60    6.60
   0  -4  -2   39.10    8.10
   0   4   2   18.50    8.00
   0   4   2   29.00    6.80
   0  -5  -2    2.50    4.80
   0   5  -2   -0.90    4.00
   0   5   2   -7.60    3.40
   0   5  -2   -0.70    6.10
   0  -5  -2    4.10    5.50
   0  -5   2    1.90    4.70
   0   5  -2    5.20    6.10
   0  -5   2   -6.50    3.60
   0  -6   2   19.70   10.90
   0   6  -2   27.90    8.50
   0   6   2   41.00    9.80
   0   6  -2   31.60    8.60
   0   6  -2   32.80   10.10
   0  -6  -2   22.90    9.10
   0  -6  -2   25.70    9.00
   0   6   2   30.70   10.30
   0  -6   2   27.80    9.30
   0   0   3    0.90    2.20
   0   0  -3    3.20    1.10
   0   0   3    1.90    1.90
   0   0  -3    3.20    1.00
   0  -1  -3 4628.44  313.07
   0   1  -3 4303.97  312.07
   0  -1   3 4560.94  312.77
   0  -1   3 4511.15  311.67
   0  -1   3 4373.76  312.27
   0  -1  -3 4704.13  312.57
   0   1   3 4556.64  313.57
   0   1  -3 4162.28  312.47
   0   1   3 4516.25  312.67
   0  -1  -3 4671.43  312.67
   0   1  -3 4394.16  312.07
   0  -1   3 4420.26  312.17
   0  -2   3   -1.40    1.70
   0  -2   3   -1.00    1.60
   0   2  -3    2.40    2.80
   0   2   3    0.00    3.50
   0  -2  -3   -1.10    1.70
   0   2   3    1.80    1.70
   0  -2  -3   -0.40    2.20
   0   2  -3   -1.60    1.50
   0   2   3    4.80    3.80
   0  -2   3   -2.10    1.50
   0  -2  -3   -0.50    3.10
   0   2  -3   -2.60    2.10
   0  -3  -3   27.80    5.80
   0   3  -3   22.60    5.80
   0   3  -3   28.10    5.80
   0  -3   3   21.20    3.70
   0   3   3   15.80    5.80
   0  -3  -3   26.00    5.90
   0  -3  -3   28.20    6.50
   0  -3   3   27.70    6.30
   0   3  -3   24.40    5.10
   0   3   3   32.20    7.00
   0  -3   3   32.60    6.30
   0   4   3    2.20    4.80
   0   4  -3   -1.90    3.60
   0  -4  -3   -4.60    3.90
   0   4  -3    5.70    4.20
   0   4   3   -9.60    3.70
   0  -4  -3   -3.80    3.40
   0   4  -3   -2.80    2.80
   0  -4   3   -5.40    3.00
   0  -4   3   -8.40    2.10
   0  -4  -3   -1.30    3.70
   0  -5  -3  113.39   16.50
   0  -5   3  135.79   16.80
   0   5  -3  127.29   17.50
   0   5  -3  104.59   13.80
   0   5   3  110.49   16.70
   0  -5  -3   83.89   15.30
   0  -5  -3  104.99   16.30
   0  -5   3  111.89   15.80
   0   5  -3  112.99   15.30
   0  -6   3   -5.10    4.70
   0  -6   3    5.20    6.30
   0  -6  -3    1.70    8.30
   0  -6  -3    0.00    8.10
   0   6   3   -4.50    7.40
   0   6  -3   -5.80    4.70
   0   6  -3    1.90    5.20
   0   6  -3    7.00    9.00
   0   0  -4  188.88   13.40
   0   0  -4  192.28   13.50
   0   0   4  149.49   14.40
   0   0  -4  195.38   13.70
   0   0   4  153.28   14.40
   0   1   4   -2.30    1.90
   0  -1   4    1.70    2.90
   0  -1   4    2.00    1.80
   0   1  -4   -1.30    1.50
   0  -1  -4   -3.00    1.80
   0   1   4   -4.00    1.90
   0   1  -4    0.90    1.60
   0  -1  -4   -0.90    2.10
   0  -1  -4    1.80    2.30
   0  -1   4    0.30    1.60
   0   1  -4   -0.90    1.50
   0   2  -4  500.75   40.20
   0  -2   4  520.55   39.60
   0  -2  -4  493.55   40.80
   0  -2   4  552.34   39.80
   0  -2  -4  529.25   40.10
   0   2  -4  548.45   39.50
   0   2  -4  555.04   39.40
   0   2   4  579.44   41.20
   0  -2  -4  532.75   40.30
   0   2   4  523.25   39.50
   0  -2   4  599.54   39.90
   0   2   4  530.15   41.40
   0  -3   4   -1.10    2.60
   0   3   4   -2.10    2.50
   0   3   4    4.40    6.10
   0  -3  -4   -3.80    3.80
   0  -3  -4    3.40    5.00
   0   3  -4    3.20    4.50
   0   3   4    4.80    4.80
   0   3  -4   -5.60    3.20
   0   3  -4    4.30    4.00
   0  -3  -4   -4.90    3.40
   0  -3   4   -4.60    3.20
   0  -3   4    4.80    4.00
   0   4  -4   44.80    9.20
   0   4   4   43.50    9.30
   0   4   4   70.09   12.70
   0  -4   4   70.59   10.70
   0  -4  -4   36.20    8.30
   0   4  -4   56.89    9.30
   0  -4   4   55.79   10.20
   0  -4  -4   51.09    9.40
   0  -4  -4   32.00   10.00
   0   4  -4   43.90    8.60
   0   5  -4   -0.30    7.00
   0  -5  -4   -3.40    4.10
   0  -5  -4   -5.50    3.90
   0   5  -4    2.90    6.10
   0  -5   4   -3.30    4.10
   0   5   4    0.20    5.90
   0  -5   4   -1.50    4.20
   0  -5  -4   11.40    6.90
   0   5  -4    2.30    4.40
   0  -6  -4    9.00    7.00
   0   6   4   11.90   10.50
   0   6  -4   16.50    8.50
   0   6  -4   16.00    8.40
   0  -6   4   13.80    7.80
   0   6  -4   -4.60    5.10
   0  -6  -4    4.00    6.50
   0  -6   4   14.90    9.10
   0   0   5    4.60    2.60
   0   0  -5   -0.30    1.50
   0   0  -5    0.90    1.60
   0   0   5   -6.30    3.00
   0   0  -5   -0.20    1.70
   0   1  -5   30.80    4.50
   0  -1   5   39.40    6.50
   0   1   5   29.00    5.50
   0  -1  -5   51.99    5.50
   0  -1   5   34.40    5.00
   0   1   5   33.40    6.20
   0  -1  -5   40.80    5.60
   0   1  -5   39.00    4.40
   0   1  -5   42.90    4.60
   0  -1  -5   37.30    4.90
   0   2   5   -5.60    3.80
   0   2  -5    0.00    2.70
   0   2   5    0.40    3.10
   0   2  -5   -0.50    2.40
   0  -2  -5   -4.10    1.80
   0  -2   5    6.70    3.30
   0   2  -5   -1.00    2.40
   0  -2   5    1.30    0.60
   0  -2  -5   -5.50    1.80
   0  -2  -5    0.90    3.40
   0  -2   5    3.40    2.70
   0   2   5    0.00    2.50
   0  -2   5   -0.80    3.00
   0   3   5  109.79   14.30
   0  -3  -5  106.49   13.30
   0  -3   5  140.59   12.40
   0  -3   5  117.69   12.90
   0   3   5  102.59   10.60
   0   3  -5  116.59   12.20
   0   3   5  114.19   14.40
   0  -3  -5   93.09   13.30
   0   3  -5  126.39   12.80
   0   3  -5  121.99   14.10
   0  -3  -5  102.89   13.30
   0  -3   5  112.29   10.70
   0  -4  -5    1.20    4.30
   0  -4  -5   -8.40    4.70
   0  -4   5   -0.70    3.80
   0   4  -5    0.00    3.50
   0   4   5    2.10    5.60
   0   4  -5   -3.60    3.00
   0   4   5    3.50    5.50
   0  -4  -5   -0.50    3.90
   0  -4   5   -2.50    3.30
   0   4  -5   -6.00    5.10
   0   5  -5  154.08   19.70
   0   5   5  135.09   20.00
   0  -5  -5  105.99   16.80
   0   5  -5  130.09   16.00
   0   5  -5   97.59   14.20
   0  -5   5  145.39   17.70
   0  -5  -5  129.49   17.30
   0  -5   5  167.98   18.50
   0   6  -5   40.60   10.40
   0   6   5    7.80    8.10
   0   6  -5    6.30    7.70
   0  -6  -5    6.50    6.80
   0  -6   5    5.80    8.90
   0   6  -5   -1.80    8.30
   0  -6  -5    3.20    7.60
   0  -6   5    2.80    7.90
   0   0   6 3861.91  284.17
   0   0  -6 4313.27  282.87
   0   0  -6 3815.72  282.27
   0   0  -6 4201.88  282.47
   0   0   6 4041.70  284.37
   0  -1   6   -2.80    2.30
   0  -1  -6    0.20    2.40
   0   1  -6   -1.70    1.20
   0  -1   6   -4.80    2.30
   0   1   6   -4.20    2.60
   0  -1  -6   -2.60    1.40
   0   1  -6    2.10    1.50
   0  -1  -6    4.10    2.10
   0   1   6    3.00    3.30
   0   1  -6   -2.50    0.90
   0  -2  -6    5.70    3.30
   0  -2   6    8.20    2.90
   0   2   6    9.10    4.50
   0  -2   6   11.60    5.10
   0   2   6   10.80    5.70
   0   2  -6   11.50    3.20
   0   2  -6   25.30    4.40
   0   2  -6   18.80    4.20
   0  -2  -6   17.90    4.80
   0   2   6   16.20    4.50
   0  -2  -6    7.80    4.40
   0  -2   6    8.10    2.00
   0   3   6    3.10    5.60
   0  -3  -6   -4.60    4.20
   0  -3   6    3.40    4.00
   0   3  -6   -0.70    3.50
   0   3  -6    1.70    3.00
   0  -3   6    2.20    4.10
   0   3  -6   -0.60    4.20
   0  -3  -6   -1.90    5.00
   0   3   6   -2.00    4.20
   0  -3   6    5.10    4.10
   0  -3  -6    9.10    5.30
   0   3   6   -1.30    3.30
   0   4  -6  143.79   15.70
   0  -4   6  131.89   16.30
   0  -4  -6  117.19   17.10
   0  -4  -6  132.19   17.30
   0   4  -6  163.58   15.30
   0   4   6  140.19   18.50
   0   4  -6  142.09   17.70
   0  -4  -6  121.89   16.20
   0   4   6  144.89   18.30
   0  -4   6  183.68   16.30
   0  -5  -6   -1.20    4.50
   0   5   6    2.10    6.80
   0  -5   6    2.60    4.60
   0   5  -6    9.80    8.00
   0  -5  -6   -0.60    4.80
   0   5  -6    3.70    4.80
   0  -5   6   -5.20    3.90
   0   5  -6    6.30    5.50
   0  -5  -6    2.50    5.10
   0   6  -6   18.70    8.10
   0  -6  -6   13.40    9.10
   0  -6  -6   10.50    7.70
   0   6  -6   23.70    8.30
   0  -6  -6   24.40   10.60
   0  -6   6   30.10   11.10
   0  -6   6   29.10    9.20
   0   6   6   30.80   11.00
   0   6  -6   44.30    9.70
   0   0  -7    0.40    2.00
   0   0   7    3.30    3.30
   0   0   7   -1.80    2.30
   0   0  -7    0.80    1.60
   0  -1   7   86.69   11.70
   0   1  -7   95.99    8.80
   0   1   7   96.49   11.50
   0   1  -7   98.89    8.80
   0  -1  -7  100.99    9.80
   0  -1  -7   87.79    8.80
   0   1   7   86.99   12.30
   0   1  -7  102.29    8.90
   0  -1  -7  109.69    9.20
   0   2   7   -0.80    3.40
   0  -2   7   -4.60    3.00
   0   2   7   -2.60    3.00
   0  -2  -7    1.00    4.00
   0   2  -7    0.60    2.80
   0   2  -7   -1.10    2.80
   0  -2  -7    5.10    3.10
   0   2   7    6.60    6.00
   0  -2   7   -3.50    1.90
   0   2  -7   -0.20    2.90
   0  -2  -7    3.00    3.00
   0  -3   7  157.38   13.20
   0  -3  -7  130.99   14.80
   0  -3   7  109.39   13.70
   0  -3  -7  116.79   15.80
   0  -3   7  137.69   12.90
   0   3  -7  131.79   12.30
   0   3   7  124.99   16.70
   0   3  -7  137.89   15.10
   0   3  -7  130.29   12.40
   0   3   7  115.49   16.30
   0  -3  -7  121.79   14.60
   0   3   7  109.79   13.20
   0   4   7   10.30    6.70
   0   4  -7    2.90    3.80
   0   4  -7    1.70    3.90
   0  -4   7    1.40    3.90
   0   4  -7    1.10    5.10
   0  -4   7    3.10    4.10
   0  -4  -7    6.20    5.70
   0  -4  -7   -2.30    4.00
   0  -4  -7   -3.70    5.40
   0   4   7    3.40    6.80
   0   5  -7   47.10   11.50
   0   5  -7   54.79    9.90
   0  -5   7   97.59   13.30
   0  -5  -7   24.00    9.10
   0  -5   7   70.09   11.70
   0   5  -7   69.29   10.90
   0  -5  -7   59.89   12.60
   0   5   7   63.89   13.20
   0  -5  -7   63.89   11.90
   0   6  -7   -2.20    8.20
   0   6  -7    6.40    5.70
   0  -6   7   -4.40    5.80
   0  -6   7   -1.10    5.70
   0   6   7   10.60   11.00
   0  -6  -7   -6.40    7.10
   0   6  -7   -7.10    4.20
   0  -6  -7    6.70    9.80
   0   0   8   30.00    6.60
   0   0  -8   29.00    4.80
   0   0   8   30.20    6.50
   0   0  -8   44.20    5.10
   0   0  -8   33.00    4.90
   0  -1  -8    1.30    2.30
   0  -1   8    2.00    3.80
   0  -1   8   -3.40    3.80
   0   1  -8   -2.20    2.00
   0   1   8    2.50    4.60
   0   1  -8   -2.70    2.30
   0   1   8   -5.90    2.80
   0  -1  -8   -2.10    1.90
   0   1  -8    0.60    2.50
   0  -1  -8    2.60    2.30
   0   2   8  200.48   19.50
   0  -2   8  204.38   18.90
   0   2   8  179.38   17.60
   0  -2  -8  185.38   16.50
   0   2  -8  210.18   16.10
   0   2  -8  198.88   15.80
   0   2  -8  179.08   16.40
   0  -2  -8  182.48   16.60
   0  -2   8  184.18   15.60
   0  -2  -8  180.98   17.90
   0   3   8   -1.20    3.90
   0   3  -8   -1.20    3.90
   0   3  -8    3.40    4.40
   0   3   8   -9.80    3.20
   0  -3   8    3.50    4.60
   0  -3  -8    9.20    6.20
   0   3  -8    2.50    3.70
   0  -3  -8   -6.00    2.60
   0   3   8    9.60    7.50
   0  -3   8    3.60    5.10
   0  -3  -8   -9.50    4.10
   0   4  -8   36.20    7.30
   0  -4   8   49.10    8.70
   0   4   8   23.40   10.40
   0   4  -8   22.80    8.00
   0  -4  -8   26.60    7.70
   0  -4   8   31.90    7.40
   0  -4  -8   28.80    8.00
   0   4   8   29.60   10.70
   0  -4  -8   13.50    7.90
   0   4  -8   33.30    6.80
   0  -5  -8   -8.50    5.50
   0   5   8   -4.20    6.40
   0  -5  -8   -7.40    6.10
   0   5   8   -2.30    5.50
   0   5  -8    3.20    4.80
   0  -5  -8   -6.90    4.60
   0   5  -8   -2.30    7.30
   0  -5   8    3.50    5.30
   0   5  -8    0.40    4.50
   0  -5   8   -5.80    4.10
   0   6  -8    1.30    7.40
   0  -6  -8   -8.00    6.50
   0  -6   8   -0.10    7.20
   0  -6  -8   16.60   10.50
   0   6   8    3.10   10.80
   0   6  -8    5.50    9.60
   0   0   9   -3.30    5.50
   0   0  -9   -0.80    1.70
   0   0  -9   -6.40    2.30
   0   0  -9   12.10    3.70
   0   0   9   -4.90    4.20
   0   1  -9  323.77   23.80
   0  -1  -9  327.07   24.10
   0  -1  -9  292.37   24.70
   0   1   9  264.27   26.50
   0  -1   9  293.37   25.70
   0   1  -9  328.37   23.90
   0  -1   9  359.16   27.40
   0  -1  -9  271.17   23.50
   0   1  -9  294.97   23.50
   0   1   9  313.27   26.60
   0   2  -9   -5.20    3.10
   0  -2  -9   -1.60    3.00
   0   2  -9   -4.00    3.10
   0   2  -9   -2.90    1.90
   0  -2  -9   -1.00    3.10
   0  -2   9   -2.30    5.90
   0   2   9   -0.80    4.80
   0   2   9   -0.40    4.10
   0  -2  -9   -2.90    3.00
   0   3   9   47.40   10.40
   0   3  -9   41.90    6.70
   0   3  -9   47.00    7.20
   0   3   9   24.80    7.10
   0  -3  -9   33.30    8.40
   0  -3   9   31.30    8.50
   0   3  -9   26.80    7.00
   0  -3  -9   26.90    7.60
   0  -3  -9   30.50    8.30
   0   3   9   22.10    9.30
   0   4  -9   -1.90    3.50
   0  -4   9   -3.90    3.60
   0  -4  -9   -3.00    4.30
   0  -4  -9    0.00    4.50
   0  -4  -9    0.10    6.50
   0   4  -9   -5.30    3.20
   0   4   9    0.50    7.60
   0   4  -9    2.50    6.10
   0   4   9    7.90    9.00
   0   5   9   35.10   10.50
   0   5  -9   41.20    8.60
   0   5  -9   30.00    8.80
   0  -5  -9   34.50   10.50
   0   5  -9   31.10    9.70
   0  -5   9   25.60    8.30
   0  -5  -9   51.59   11.50
   0   5   9   40.10   13.30
   0  -5  -9   36.30   12.00
   0  -6  -9    0.00    6.20
   0   6  -9   10.10    8.10
   0   6  -9    1.00    9.00
   0   6   9    5.80    8.90
   0  -6  -9   -0.60    7.30
   0  -6   9    3.10    8.40
   0   0 -10  716.83   56.69
   0   0  10  799.62   60.29
   0   0  10  759.62   59.79
   0   0 -10  813.72   56.49
   0   0 -10  792.02   56.29
   0   1 -10   -4.40    2.40
   0  -1 -10    4.00    4.00
   0  -1 -10    2.90    3.90
   0   1  10   -4.80    3.10
   0  -1  10  -11.60    5.10
   0   1 -10   -1.60    2.30
   0   1 -10   -5.50    1.80
   0   1  10   -9.40    5.30
   0  -1  10    6.90    5.80
   0  -1 -10   -0.30    3.70
   0   2 -10   12.10    4.80
   0   2 -10   11.80    4.60
   0   2  10   15.30    6.80
   0  -2 -10   10.80    4.70
   0  -2 -10    9.10    5.80
   0   2  10    7.00    6.20
   0  -2  10   16.10    6.80
   0  -2 -10   16.40    5.70
   0   2 -10   13.10    4.80
   0   3  10    0.60    5.10
   0  -3 -10   -1.00    3.80
   0   3  10    7.80    8.90
   0   3 -10    0.40    3.30
   0  -3  10   -2.90    5.80
   0  -3 -10   -2.90    4.80
   0   3 -10   -4.70    2.80
   0   3  10   -4.20    4.60
   0   3 -10   -3.20    2.90
   0  -3 -10    5.00    6.30
   0   4 -10   24.50    7.00
   0  -4  10   31.20    7.50
   0  -4 -10   16.40    7.10
   0   4  10    8.80    7.20
   0  -4 -10   14.50    6.30
   0   4 -10   18.60    6.20
   0   4  10   17.40    9.30
   0   4 -10   15.60    5.80
   0  -4 -10   20.50    7.20
   0  -5 -10    2.50    7.80
   0   5  10   11.50    8.70
   0  -5 -10    2.30    6.70
   0   5 -10  -14.20    6.60
   0   5 -10    3.00    6.80
   0   5 -10   -3.10    6.30
   0  -5  10   -1.10    6.80
   0  -5 -10    4.90    7.40
   0   5  10   -3.00    8.70
   0   6 -10    2.50    6.00
   0  -6  10   -2.30    5.70
   0  -6 -10   -8.40    7.10
   0   0 -11    4.80    3.10
   0   0 -11    3.30    3.00
   0   0 -11   -0.80    3.40
   0   0  11   -1.40    7.00
   0   0  11    0.30    4.40
   0  -1 -11  464.15   34.70
   0   1 -11  438.86   34.20
   0  -1 -11  434.16   35.30
   0  -1 -11  445.46   34.40
   0   1  11  456.75   39.10
   0   1 -11  445.66   34.10
   0  -1  11  444.36   37.20
   0   1 -11  444.46   34.30
   0  -1  11  487.35   38.60
   0   1  11  437.76   37.40
   0  -2 -11   -0.10    3.20
   0   2 -11    7.00    4.30
   0   2  11   -0.20    4.00
   0   2 -11    9.90    4.60
   0  -2 -11    0.50    3.30
   0   2 -11    4.70    4.30
   0   2  11    5.70    7.90
   0  -2  11   -0.50    5.90
   0  -2 -11   -2.50    5.10
   0   3 -11    1.00    3.50
   0  -3  11    1.70    5.40
   0   3  11   -0.90    6.10
   0   3  11    3.90    7.90
   0   3 -11   -3.50    4.60
   0   3 -11   -1.30    3.20
   0  -3 -11   -1.60    3.50
   0   3  11   -1.20    5.50
   0  -3 -11    0.00    4.00
   0  -3 -11    8.40    4.90
   0  -4 -11   -1.90    6.70
   0   4  11   -9.90    6.90
   0   4 -11    2.70    6.00
   0  -4 -11    4.60    6.90
   0  -4 -11   -3.70    4.10
   0   4 -11    0.20    4.10
   0   4  11   12.50   10.30
   0   4 -11   -1.00    3.90
   0  -5 -11    6.00    9.00
   0   5 -11   15.60    8.40
   0   5  11   27.70   12.90
   0   5 -11   22.30    8.70
   0  -5 -11   19.70    8.40
   0  -5 -11   16.30    7.00
   0   5  11   20.70   12.70
   0   0 -12 2249.68  151.98
   0   0  12 2049.89  155.88
   0   0 -12 2151.98  151.68
   0   0  12 2071.79  155.88
   0  -1 -12    1.60    3.60
   0  -1  12   -0.10    6.90
   0  -1  12   -4.70    7.50
   0  -1 -12   -0.10    4.30
   0   1 -12    0.00    3.30
   0   1 -12   -2.40    3.30
   0  -1 -12    1.50    3.30
   0   1 -12    1.70    3.30
   0   1  12   -9.00    3.80
   0   1  12   -6.70    4.70
   0  -2 -12   52.79    9.80
   0   2  12   71.49   12.20
   0   2 -12   66.89    9.60
   0  -2  12   75.09   14.50
   0  -2 -12   57.39    9.80
   0  -2 -12   75.89   11.70
   0   2  12   57.09   12.90
   0   2 -12   78.29    9.50
   0   2 -12   62.49    8.70
   0   3  12    5.10    6.80
   0  -3  12   -1.30    5.60
   0  -3 -12   -4.10    5.40
   0   3 -12    0.70    3.50
   0   3 -12    9.70    4.60
   0  -3 -12    9.20    6.10
   0   3  12   -0.40    4.80
   0  -3 -12   -5.00    5.00
   0   3 -12    2.90    5.60
   0   3  12    5.00    9.80
   0   4 -12   42.90    8.50
   0  -4 -12   35.50    9.70
   0   4  12   37.10   11.50
   0  -4 -12   15.90    7.60
   0  -4 -12   32.90    9.70
   0   4  12   37.60   13.50
   0   4 -12   46.40    8.50
   0   5  12    8.40   12.90
   0  -5 -12   -4.20    7.20
   0  -5 -12   10.20    6.10
   0   5 -12   -3.20    6.50
   0   5 -12    9.80    7.70
   0   5  12   11.80    9.20
   0   0  13   17.50    8.00
   0   0 -13   11.10    5.20
   0   0  13   17.60    8.70
   0   0 -13   15.50    5.40
   0   1  13   51.19   12.40
   0   1 -13   57.79    8.80
   0   1 -13   79.79    9.40
   0  -1 -13   50.09    8.30
   0  -1  13   70.99   13.60
   0  -1 -13   54.99    9.70
   0   1  13   39.70   11.30
   0   1 -13   80.49    9.20
   0  -1 -13   49.90    8.30
   0  -1  13   79.09   14.10
   0   2  13   -6.60    4.10
   0  -2 -13   -3.20    3.20
   0   2 -13   -5.70    4.20
   0   2 -13   -2.20    3.00
   0  -2 -13    6.20    5.10
   0  -2 -13    5.50    5.40
   0  -2  13   -5.00    9.00
   0   2  13   -4.40    4.20
   0   3 -13  162.78   15.70
   0  -3 -13  107.19   14.80
   0  -3 -13   97.29   14.10
   0   3  13  114.19   16.20
   0   3 -13  125.79   14.70
   0  -3 -13   99.89   16.50
   0   3  13  110.89   19.00
   0   3  13  108.19   18.90
   0  -3  13  117.69   17.20
   0   4 -13   -4.60    3.90
   0   4 -13    0.10    6.10
   0   4  13   -2.60    7.90
   0  -4 -13    0.90    4.60
   0  -4 -13    8.70    6.00
   0  -4 -13   -3.50    4.50
   0   4  13    9.70    8.10
   0   5  13    2.10    8.80
   0   5 -13    5.40    5.70
   0  -5 -13    6.50    8.50
   0  -5 -13    7.30    7.40
   0   0  14 1189.48   88.59
   0   0  14 1221.58   88.99
   0   0 -14  927.51   83.49
   0   0 -14 1224.78   83.19
   0   0 -14 1182.88   82.89
   0  -1  14    0.40    8.20
   0   1 -14    3.80    5.00
   0   1  14  -10.80    6.00
   0  -1 -14    3.10    5.00
   0  -1  14   -1.60    6.20
   0  -1 -14    5.90    4.30
   0   1  14    0.90    6.80
   0   1 -14   -5.00    3.20
   0  -1 -14   -2.60    3.10
   0  -2 -14    3.80    4.40
   0   2 -14   -2.20    3.40
   0   2  14  -12.70    4.40
   0   2  14    3.00    7.80
   0   2 -14   -4.30    4.50
   0  -2  14    1.30    7.00
   0  -2 -14   -6.60    4.60
   0  -2 -14    2.80    4.40
   0  -3 -14    4.80    6.30
   0   3 -14    2.00    5.80
   0   3 -14   -2.70    5.70
   0   3  14    0.20    9.30
   0   3  14   -1.20    6.90
   0  -3  14    0.80    9.80
   0  -3 -14   -3.00    3.60
   0   3  14    0.50   10.10
   0  -3 -14   -1.50    6.60
   0  -4 -14    1.20    5.60
   0   4 -14    1.30    6.60
   0  -4 -14    7.50    7.10
   0  -4 -14   -1.60    6.20
   0   4  14   11.10    9.90
   0   4 -14    5.40    7.00
   0   4  14   -2.90    7.50
   0  -5 -14    1.10    5.40
   0   0  15   11.00    6.90
   0   0 -15    4.00    4.10
   0   0 -15   10.40    4.40
   0   0  15   -0.50    9.80
   0  -1 -15   92.89   12.70
   0   1 -15   91.49   12.30
   0   1  15  142.19   21.60
   0  -1 -15   97.09   12.90
   0  -1  15   96.89   17.00
   0   1  15   65.39   14.40
   0   1 -15  117.59   13.30
   0  -2  15  -10.40    9.10
   0   2  15   -7.90    8.90
   0   2 -15    3.60    5.60
   0   2 -15   -2.80    5.20
   0  -2 -15    0.90    4.30
   0   2  15   -0.90    8.20
   0  -2 -15   -4.60    4.70
   0  -2 -15    6.90    6.00
   0   3  15   48.30   13.60
   0   3  15   16.60    9.50
   0  -3 -15   33.70    9.20
   0  -3  15   40.10   14.00
   0  -3 -15   32.60   11.00
   0   3  15   27.90   13.40
   0   3 -15   33.20    7.80
   0  -3 -15   28.70    9.00
   0   3 -15   27.20    7.30
   0   4 -15   -5.80    6.50
   0  -4 -15    0.80    7.30
   0   4 -15   -3.50    4.70
   0  -4 -15   -4.70    6.10
   0   4  15   -3.30    8.50
   0   0 -16   24.20    7.20
   0   0  16   21.70   11.40
   0   0 -16   25.40    7.20
   0   0  16   14.00   12.70
   0   1 -16    3.10    5.70
   0  -1 -16   -2.20    3.60
   0  -1  16   -1.60    7.50
   0   1  16   -8.80   10.30
   0   1  16   -4.70    5.70
   0  -1 -16   -1.40    4.10
   0   1 -16   -2.30    5.60
   0   2  16   10.00    8.70
   0  -2 -16    1.60    5.90
   0   2 -16   -1.50    4.00
   0  -2  16   -0.10    7.30
   0   2 -16    5.40    4.70
   0   2  16   -3.90    5.60
   0  -2 -16    6.70    6.20
   0  -3  16    6.50    8.60
   0  -3 -16    9.80    6.80
   0   3 -16    6.50    6.50
   0   3  16   -1.00   10.80
   0   3  16   -2.70    6.90
   0   3 -16  -12.00    5.00
   0  -3 -16    2.70    6.80
   0  -4 -16   16.40    7.30
   0  -4 -16   17.60   10.10
   0   4  16   37.50   16.40
   0   4 -16   29.00    9.70
   0   0  17    5.60    7.20
   0   0 -17    2.30    5.90
   0   0 -17   -9.80    4.60
   0   0  17   -5.10   11.00
   0  -1 -17   66.29   11.30
   0  -1 -17   49.99   10.60
   0  -1  17   95.29   18.90
   0   1 -17   70.09   11.30
   0   1  17   57.09   15.60
   0   1  17   53.69   13.50
   0   1 -17   94.49   12.40
   0  -2  17    3.50   11.70
   0   2  17   10.70    7.10
   0  -2 -17   14.90    7.50
   0   2  17   15.20   10.40
   0   2 -17  -11.10    5.60
   0  -2 -17   -0.20    5.90
   0   2 -17   -1.30    6.40
   0  -3 -17    2.20    6.90
   0   3 -17   14.70    6.50
   0  -3  17    5.60   13.00
   0   3 -17    6.80    5.60
   0   0 -18    8.50    5.70
   0   0  18   19.70   13.90
   0   0  18   22.70   10.60
   0   0 -18    6.90    6.60
   0   1  18    5.20   10.30
   0  -1  18    9.90    9.40
   0  -1 -18    2.70    4.80
   0   1 -18   -7.10    5.60
   0   1 -18   -1.30    6.30
   0   1  18    4.30   10.40
   0  -1 -18   -0.50    4.20
   0  -2  18    5.00    9.50
   0   2  18   15.10   17.70
   0   2  18    4.20   10.30
   0  -2 -18   12.50    6.70
   0   2 -18   13.30    7.80
   0   2 -18   11.00    7.90
   0  -2 -18    8.80    6.10
   0   3 -18   -1.90    7.30
   0  -3  18   -3.30   12.50
   0  -3 -18    7.10    7.00
   0   0  19    7.50    8.80
   0   0 -19    0.00    4.90
   0   0 -19   -1.20    4.60
   0   1  19   -4.90    9.50
   0   1 -19    5.70    6.30
   0  -1 -19    6.30    7.10
   0  -1  19   13.30   10.00
   0   1  19    1.30    9.50
   0   1 -19    1.10    7.10
   0   2  19   -1.10    9.80
   0  -2 -19    5.90    5.60
   0   2 -19   -6.90    5.10
   0  -2  19    3.40   12.80
   0   0  20   22.10   14.70
   0   0 -20   31.40    8.50
   0   1  20   -4.10    7.40
   0  -1  20   -6.00   13.20
   1   0   0   10.70    1.30
  -1   1   0   52.49    5.30
  -1   1   0   62.89    5.20
   1   1   0   58.69    5.70
   1  -1   0   62.19    5.30
  -1  -1   0   56.49    5.10
  -1  -1   0   55.19    5.20
   1  -1   0   48.60    5.10
   1  -1   0   54.99    5.40
   1   1   0   57.69    5.00
   1  -1   0   52.29    5.90
   1  -2   0  494.65   36.00
  -1   2   0  467.95   36.40
   1  -2   0  511.85   36.90
  -1  -2   0  486.95   36.00
  -1  -2   0  481.25   35.90
   1   2   0  478.25   35.10
   1   2   0  495.45   36.70
  -1   2   0  468.65   35.40
   1  -2   0  473.45   35.90
  -1   3   0   -0.50    2.20
  -1  -3   0    1.00    2.70
   1   3   0    5.60    2.70
  -1  -3   0    0.30    2.80
   1  -3   0   -2.60    3.40
   1  -3   0    0.10    3.80
   1  -3   0    0.30    3.20
  -1   3   0    0.90    3.10
   1   3   0   -1.70    2.70
  -1  -4   0    2.40    4.10
   1   4   0    5.00    5.00
  -1  -4   0    8.30    4.80
  -1   4   0   -3.10    5.50
   1  -4   0    3.80    5.40
  -1   4   0   -1.20    2.90
   1  -4   0   -0.70    3.40
   1   5   0   20.20    7.10
  -1   5   0    5.20    6.00
   1  -5   0   29.50    8.40
   1   5   0   25.70    8.70
  -1  -5   0   17.10    8.00
   1  -5   0   34.80    9.70
  -1  -5   0   28.30    9.10
  -1   5   0   30.50    7.40
  -1  -6   0    2.00    7.60
   1  -6   0   -7.40    7.10
  -1   6   0   -1.20    8.20
   1  -6   0   -0.10    8.10
  -1   6   0   10.70    7.50
   1   6   0    4.70    7.00
   1   6   0    0.40    5.60
  -1  -6   0    1.30    8.50
  -1   6   0    6.40    5.60
   1   0   1    2.50    1.20
  -1   0   1    5.70    1.30
   1   0  -1    2.80    1.10
   1   0  -1    4.00    0.60
  -1   0  -1    3.00    0.60
  -1   1   1 1493.35   98.59
   1   1  -1 1365.16   98.39
   1  -1   1 1511.05   97.59
   1  -1   1 1334.97   97.99
  -1  -1  -1 1406.06   98.19
   1  -1   1 1292.37   97.99
   1   1  -1 1395.46   97.79
   1   1  -1 1435.56   97.29
  -1   1   1 1437.66   98.59
  -1  -1  -1 1408.46   98.09
  -1  -1  -1 1394.06   98.59
   1  -1   1 1410.06   98.79
  -1  -1   1 1332.87   97.89
   1  -1  -1 1440.16   98.69
  -1   1  -1 1367.76   97.89
   1  -1  -1 1392.26   98.19
  -1  -1   1 1272.77   97.99
   1   1   1 1400.86   98.29
  -1   1  -1 1534.95   97.59
   1   1   1 1396.26   98.49
   1  -1  -1 1488.95   98.59
   1  -1  -1 1393.46   98.19
  -1   1  -1 1289.17   97.79
  -1   1  -1 1308.77   98.49
   1  -2   1  699.23   51.29
   1   2  -1  683.13   51.79
  -1  -2  -1  707.33   52.29
  -1  -2  -1  701.23   51.39
  -1  -2  -1  721.73   51.39
   1   2  -1  679.03   49.80
  -1   2   1  683.93   51.99
   1  -2   1  716.73   51.29
  -1   2   1  769.72   51.59
   1  -2   1  715.13   52.09
  -1   2  -1  706.83   51.79
   1  -2  -1  718.73   52.39
   1  -2  -1  737.53   51.49
  -1  -2   1  737.43   51.29
  -1   2  -1  660.03   50.19
   1  -2  -1  721.93   51.49
   1   2   1  666.43   50.99
   1   2   1  707.53   52.09
  -1   2  -1  701.73   50.79
  -1  -2   1  696.43   51.19
  -1  -3  -1  591.44   43.30
   1  -3   1  604.44   43.50
  -1   3   1  579.14   44.40
   1   3  -1  562.14   42.30
   1  -3   1  603.94   43.30
  -1  -3  -1  549.95   43.20
  -1  -3  -1  601.34   45.00
   1   3  -1  513.35   40.90
   1   3  -1  554.44   44.00
  -1   3   1  584.24   43.00
   1  -3  -1  583.44   44.90
  -1   3  -1  540.45   43.90
   1  -3  -1  603.14   43.70
  -1   3  -1  558.84   42.40
  -1   3  -1  537.65   41.50
  -1  -3   1  590.04   43.30
  -1  -3   1  579.64   43.20
   1   3   1  546.55   42.40
   1  -3  -1  587.84   43.50
   1   3   1  589.04   44.60
   1   4  -1   11.90    5.80
   1  -4   1   13.70    5.70
  -1  -4  -1   23.60    6.50
  -1  -4  -1   21.90    6.50
   1  -4   1   19.20    5.80
  -1   4   1   16.60    6.70
   1   4  -1   24.90    6.30
  -1   4  -1    2.70    4.70
   1  -4  -1   15.30    5.90
  -1   4  -1   24.50    8.10
  -1  -4   1   16.10    5.50
   1  -4  -1   16.30    6.70
   1   4   1   15.50    7.70
   1  -4  -1   13.00    5.60
  -1  -4   1   22.30    7.30
  -1   5   1   31.80   10.40
  -1   5   1   33.00    8.60
   1   5  -1   43.20   11.20
   1  -5   1   33.90    8.40
  -1  -5  -1   31.70    9.40
   1   5  -1   22.90    8.00
  -1  -5  -1   22.50    8.70
   1  -5   1   40.70    9.20
  -1  -5   1   31.60    9.30
   1   5   1   36.20   11.00
  -1   5  -1   26.60    7.40
  -1   5  -1   30.40   10.50
   1  -5  -1   14.20    8.40
  -1  -5   1   29.10    9.30
   1  -5  -1   29.70    9.40
  -1   5  -1   14.50    6.00
   1   6  -1   -0.80    8.40
  -1   6   1   -1.20    6.70
   1  -6   1   -4.40    4.90
   1   6  -1    7.10    6.30
   1   6  -1    3.40    5.30
   1  -6   1   -2.70    4.90
  -1  -6  -1    8.30    6.80
  -1  -6  -1    2.70    5.50
  -1   6   1    8.60    7.40
  -1   6  -1    4.40    6.00
   1   6   1    5.60    7.30
   1  -6  -1   -1.70    5.40
  -1  -6   1   -3.10    7.50
  -1   6  -1    1.30    5.20
  -1   6  -1   12.80    9.80
  -1  -6   1    5.20    8.10
   1   6   1   -0.20    4.90
   1  -6  -1   -2.50    5.30
  -1   0  -2    3.80    1.10
   1   0  -2    3.00    1.10
  -1   0   2    1.70    1.90
   1   0  -2    4.10    1.90
   1   0   2    0.80    2.20
   1   1  -2 2604.94  165.08
  -1   1   2 2456.15  166.78
   1   1  -2 2290.47  165.58
   1   1  -2 2305.07  165.48
  -1  -1  -2 2403.56  166.48
   1  -1   2 2303.57  165.08
  -1  -1  -2 2459.65  166.08
  -1  -1  -2 2589.84  166.18
   1  -1   2 2385.86  165.78
   1   1  -2 2235.68  166.18
   1  -1   2 2220.88  165.78
  -1   1  -2 2305.67  165.58
  -1  -1   2 2318.37  165.68
   1  -1  -2 2447.76  166.48
  -1   1  -2 2228.38  165.68
  -1  -1   2 2276.27  165.68
   1  -1  -2 2446.36  166.08
  -1   1  -2 2239.38  165.98
   1   1   2 2438.06  166.68
   1   1   2 2417.66  166.38
   1  -1  -2 2472.45  166.08
  -1   2   2  131.39   12.50
   1  -2   2  123.69   10.50
  -1  -2  -2  133.09   12.50
   1   2  -2  134.19    9.60
   1   2  -2  138.69   11.30
  -1  -2  -2  132.99   12.00
  -1  -2  -2  137.99   12.00
   1   2  -2  138.39   11.20
   1  -2   2  127.09   11.40
   1  -2   2  135.09   11.60
   1   2  -2  124.69   11.90
  -1   2   2  147.69   12.60
  -1   2  -2  130.29   11.10
   1   2   2  129.19   11.80
  -1  -2   2  140.79   11.70
  -1   2  -2  133.59   11.90
   1   2   2  112.79   12.00
  -1   2  -2  130.39   10.10
   1  -2  -2  138.59   11.80
   1  -2  -2  141.79   12.80
  -1  -2   2  143.99   11.70
   1  -2  -2  131.19   11.80
  -1   2  -2  122.49   11.00
  -1   3   2  144.39   15.10
  -1  -3  -2  166.58   15.20
   1   3  -2  165.58   12.20
   1   3  -2  156.68   14.30
   1   3  -2  155.28   15.40
   1  -3   2  179.58   15.10
  -1  -3  -2  176.68   15.30
  -1  -3  -2  151.98   17.50
   1  -3   2  172.78   15.10
  -1   3   2  166.28   16.40
   1  -3  -2  153.98   15.40
   1  -3  -2  181.18   15.90
  -1  -3   2  169.58   15.10
  -1   3  -2  128.59   16.10
  -1   3  -2  170.98   14.30
   1  -3  -2  186.88   17.20
   1   3   2  150.68   14.80
  -1  -3   2  171.88   15.30
   1   3   2  164.08   15.90
  -1   3  -2  183.88   14.60
  -1   3  -2  140.29   12.50
  -1  -4  -2  144.29   17.30
  -1  -4  -2  153.38   18.70
   1   4  -2  171.28   14.60
  -1   4   2  124.49   17.20
   1  -4   2  161.28   15.40
  -1   4   2  127.19   15.50
  -1  -4  -2  174.98   18.50
   1  -4   2  171.58   15.80
   1   4  -2  124.29   15.10
   1   4  -2  167.98   18.80
  -1  -4   2  139.19   16.50
  -1   4  -2  156.58   18.70
   1  -4  -2  144.89   17.20
   1  -4  -2  128.89   17.90
   1   4   2  131.19   15.30
  -1   4  -2  138.09   14.10
   1  -4  -2  161.68   17.60
  -1  -4   2  151.78   16.90
   1   4   2  119.99   17.10
  -1   4  -2  161.58   14.70
  -1  -5  -2   35.80   10.00
  -1  -5  -2   21.80    9.00
   1  -5   2   13.90    6.60
   1  -5   2   20.00    7.10
   1   5  -2   20.40    7.70
   1   5  -2   28.00    8.10
  -1   5   2   34.60    9.70
   1   5  -2   25.90    7.20
   1  -5  -2   24.70    8.90
  -1   5  -2   17.90    6.50
  -1  -5   2   22.00    8.60
   1  -5  -2   25.50    9.00
  -1  -5   2   22.80    8.40
   1   5   2   19.00    9.40
  -1   5  -2   32.80    8.70
   1  -5  -2   35.20    9.70
  -1   5  -2   14.90    5.90
  -1  -6  -2   11.80    9.20
  -1   6   2   10.30    6.60
   1   6  -2    2.00    8.70
  -1  -6  -2   11.50    9.60
   1   6  -2   16.20    7.00
   1   6  -2    8.90    5.90
   1  -6   2   -0.40    8.10
  -1   6   2    2.20    6.30
   1  -6   2   15.80    9.60
  -1  -6   2    8.60    6.70
  -1   6  -2    6.30    6.40
  -1   6  -2    2.90    6.80
  -1  -6   2   -5.70    5.40
   1  -6  -2   -0.90    8.00
   1   6   2   19.30    8.50
   1   6   2    0.80    6.30
  -1   6  -2   -3.60    6.80
   1  -6  -2   24.50    8.80
   1   0  -3    0.70    1.40
  -1   0   3   -2.00    1.60
  -1   0  -3    0.00    0.80
  -1   0  -3    0.90    1.00
   1   0   3   -0.20    1.60
   1   0  -3    0.70    0.80
   1   0   3   -0.50    2.00
  -1   0   3   -2.20    1.40
   1  -1   3  966.70   65.29
   1   1  -3  899.41   64.99
  -1  -1  -3  970.30   65.59
   1  -1   3  917.31   65.29
  -1   1   3  941.01   66.69
   1   1  -3  880.11   65.59
   1  -1   3  871.71   64.69
  -1  -1  -3  986.90   65.69
   1  -1   3  867.71   65.59
  -1  -1  -3  946.71   65.99
  -1   1   3  940.01   65.79
   1   1  -3  891.01   64.99
  -1  -1   3  954.10   65.89
   1   1   3  914.01   65.89
   1   1   3  863.61   66.39
  -1   1  -3  848.42   65.29
   1   1   3  903.61   65.49
  -1  -1   3  968.50   65.19
  -1   1  -3  895.31   65.09
   1  -1  -3  934.21   65.99
  -1   1  -3  932.41   65.09
  -1  -1   3  905.61   64.89
   1  -1  -3  983.30   65.69
  -1  -1   3  942.31   65.19
   1  -1  -3  956.60   65.59
  -1  -2  -3   41.40    6.00
   1   2  -3   46.20    5.40
   1   2  -3   36.20    6.00
   1   2  -3   39.30    5.20
  -1  -2  -3   41.90    6.70
  -1  -2  -3   48.30    6.50
   1  -2   3   43.90    6.00
  -1   2   3   45.50    7.00
  -1   2   3   53.99    5.60
  -1   2   3   41.10    6.60
   1  -2   3   47.10    6.30
   1  -2   3   44.30    5.20
   1   2   3   40.70    6.40
  -1  -2   3   48.50    5.80
   1  -2  -3   40.80    6.30
  -1   2  -3   41.20    6.30
   1  -2  -3   41.70    6.70
  -1   2  -3   37.80    3.30
   1  -2  -3   41.50    6.40
  -1   2  -3   39.50    5.60
  -1  -2   3   43.20    5.20
  -1   2  -3   42.00    5.50
   1   2   3   41.70    5.60
  -1  -2   3   40.90    5.50
   1   2   3   44.10    6.90
  -1   3   3  100.29   12.60
   1  -3   3   72.69    8.00
   1  -3   3   92.09   10.60
   1   3  -3   91.39   10.00
   1   3  -3   86.99   11.60
  -1   3   3   72.69    8.00
   1  -3   3   81.39   10.30
  -1  -3  -3   82.99   10.80
  -1  -3  -3   81.69   11.60
  -1  -3  -3   88.99   10.80
   1   3  -3   95.29    9.90
  -1   3   3   67.39   10.30
  -1  -3   3   71.79    7.30
   1   3   3  111.59   13.00
  -1  -3   3  100.59   10.90
  -1   3  -3   94.39   10.20
  -1   3  -3   73.69    9.40
   1  -3  -3   86.29   10.80
   1   3   3   96.29   11.60
   1  -3  -3   85.69   11.00
  -1  -3   3  108.09   11.00
   1  -3  -3   78.59   11.70
  -1   3  -3   91.79   11.60
   1  -4   3    7.50    6.00
  -1  -4  -3   -1.30    5.00
   1   4  -3   -4.70    4.40
  -1  -4  -3   -1.00    5.20
  -1   4   3    3.20    5.00
   1  -4   3    2.00    3.90
  -1  -4  -3    2.50    6.60
   1   4  -3   -3.50    3.90
  -1   4   3   -7.20    5.50
   1   4  -3    0.00    4.50
  -1   4  -3    4.50    4.90
  -1  -4   3   -2.10    3.20
   1  -4  -3   -3.90    5.30
  -1   4  -3    2.40    4.50
   1   4   3   -2.40    6.00
   1  -4  -3    3.60    6.40
   1   4   3    3.80    5.50
  -1   4  -3    2.20    5.30
  -1  -4   3    6.60    4.40
   1  -4  -3    2.80    3.80
  -1  -5  -3   39.60    9.40
   1   5  -3   40.40   10.00
   1   5  -3   38.30    9.20
  -1  -5  -3   51.79   10.30
   1  -5   3   38.70    9.30
   1  -5   3   37.80    9.00
   1   5  -3   42.10    9.10
  -1   5   3   23.80    8.40
  -1  -5   3   42.50   10.20
   1  -5  -3   30.20    8.60
   1  -5  -3   21.40    8.60
   1   5   3   48.00   11.20
   1  -5  -3   30.00    8.40
  -1   5  -3   42.40    8.30
  -1   5  -3   50.69   10.80
  -1   5  -3   27.70    7.60
  -1  -5   3   54.49   11.30
   1  -6   3   29.10   10.20
  -1  -6  -3   16.20    7.90
  -1   6   3    5.60    6.80
  -1  -6  -3   55.09   12.00
   1   6  -3   13.70    8.00
   1  -6   3   35.80   11.40
  -1   6   3   18.20    7.60
   1   6  -3    7.50    7.00
   1   6  -3   12.30    8.80
  -1  -6   3   24.70    8.70
  -1   6  -3   18.40    7.10
  -1   6  -3   25.20    8.10
   1  -6  -3   11.60    7.30
   1  -6  -3   18.80    7.80
  -1   6  -3    9.50    9.80
  -1  -6   3   10.80    7.00
   1   6   3   11.60   10.10
   1   0   4   -1.90    2.00
  -1   0  -4   -0.10    1.00
  -1   0   4    0.70    2.00
   1   0  -4   -1.40    1.50
  -1   0   4   -0.20    2.20
   1   0   4    0.40    2.10
   1   0  -4   -1.50    1.30
   1   0  -4   -0.50    1.30
  -1   0  -4    0.40    1.10
  -1  -1  -4   74.19    6.80
  -1  -1  -4   76.49    7.40
  -1   1   4   70.69    9.00
   1  -1   4   80.29    6.70
  -1  -1  -4   76.29    6.80
  -1   1   4   69.99    7.90
   1   1  -4   71.29    6.90
   1  -1   4   71.79    7.80
   1   1  -4   83.39    6.50
   1   1  -4   67.09    6.30
   1  -1   4   66.79    6.40
  -1   1  -4   68.99    6.50
  -1   1  -4   83.69    6.70
   1  -1  -4   66.49    6.70
  -1  -1   4   71.49    6.50
   1   1   4   64.99    8.40
  -1  -1   4   73.09    8.10
   1   1   4   69.69    7.60
  -1   1  -4   77.89    6.40
   1  -1  -4   76.79    6.90
   1  -1  -4   81.39    7.60
  -1  -1   4   63.69    6.60
  -1  -2  -4  527.95   39.10
  -1   2   4  503.45   38.40
   1  -2   4  536.05   38.70
   1  -2   4  504.85   38.40
   1  -2   4  582.64   38.80
   1   2  -4  531.05   38.30
  -1  -2  -4  508.05   39.80
  -1  -2  -4  515.85   38.90
   1   2  -4  511.35   39.30
  -1   2   4  539.45   39.90
  -1   2   4  498.65   40.20
   1   2  -4  521.05   38.20
   1  -2  -4  500.75   39.10
   1  -2  -4  489.85   39.60
  -1  -2   4  550.14   38.60
  -1  -2   4  512.45   38.40
   1   2   4  537.85   40.30
   1  -2  -4  548.45   39.20
  -1   2  -4  482.35   38.90
  -1  -2   4  534.35   38.60
   1   2   4  503.95   38.20
   1   2   4  537.75   39.90
  -1   2  -4  529.55   38.40
  -1   2  -4  510.95   38.20
   1  -3   4   10.30    3.60
  -1   3   4    5.00    4.10
  -1  -3  -4   15.50    5.50
  -1  -3  -4    3.00    3.20
   1  -3   4    6.20    3.50
  -1   3   4    8.90    3.20
  -1   3   4    5.70    4.50
   1   3  -4    9.70    3.70
   1   3  -4   10.20    3.60
   1   3  -4   -0.50    3.10
  -1  -3  -4   -9.70    3.80
   1  -3   4    6.50    3.40
   1  -3  -4    5.10    3.80
  -1  -3   4    8.40    3.10
  -1   3  -4    1.30    4.20
   1   3   4    1.50    4.50
  -1   3  -4    8.40    3.40
   1   3   4    2.30    6.20
  -1  -3   4    6.60    3.50
   1  -3  -4    7.10    5.10
   1  -3  -4    6.60    4.90
  -1   3  -4    4.60    3.10
  -1  -3   4    0.70    2.70
  -1  -4  -4   -4.00    4.90
  -1  -4  -4   -2.60    4.40
  -1   4   4    0.30    4.80
   1  -4   4   -1.40    3.40
   1   4  -4    3.80    4.10
   1  -4   4   -1.30    3.40
   1   4  -4    0.60    3.30
   1   4  -4   -0.10    5.80
  -1  -4  -4    6.50    5.80
  -1   4   4   -6.70    3.70
  -1  -4   4    0.20    5.20
  -1  -4   4   -4.30    4.80
  -1   4  -4   -4.00    3.60
   1  -4  -4    4.70    5.00
   1  -4  -4    1.70    4.20
   1   4   4   -0.10    4.80
  -1   4  -4   -0.50    3.20
   1  -4  -4   -5.00    3.20
   1   4   4   -6.80    4.10
  -1   4  -4   -2.90    3.40
   1   5  -4  111.19   14.20
   1  -5   4  131.49   16.00
   1   5  -4  106.59   14.60
  -1  -5  -4   92.59   15.20
  -1  -5  -4   56.39   13.00
  -1  -5  -4   90.79   14.50
   1  -5   4  124.79   16.00
  -1   5   4  109.29   17.40
   1   5  -4  112.39   16.60
  -1   5  -4  104.79   13.60
   1  -5  -4   80.99   14.10
  -1  -5   4  106.39   15.50
  -1   5  -4   97.99   13.20
  -1   5  -4   87.59   14.60
   1  -5  -4   96.09   15.20
   1  -5  -4   88.29   16.00
   1   5   4   88.69   15.60
  -1  -5   4  106.29   15.00
  -1  -6  -4    3.70    8.00
   1  -6   4   11.90    7.10
  -1  -6  -4    0.40    7.90
   1   6  -4    1.90    7.20
  -1   6   4   -3.40    5.20
   1  -6   4    4.10    5.90
   1   6  -4   10.50    9.90
  -1   6  -4   -2.80    6.10
   1   6   4   17.60   11.00
   1  -6  -4   -1.70    7.70
  -1   6  -4    8.50    6.50
   1  -6  -4    7.50    8.50
  -1   6  -4    2.10    5.40
  -1  -6   4   -0.70    8.00
  -1  -6   4   10.60    9.10
  -1   0  -5   -0.10    1.40
  -1   0   5    1.10    2.90
   1   0  -5    0.20    1.70
   1   0   5   -1.80    1.80
  -1   0  -5    0.10    1.50
  -1   0   5   -2.60    1.80
   1   0  -5   -0.10    1.20
  -1   0  -5   -0.10    1.20
   1   0  -5    1.10    1.70
   1   0   5   -0.60    2.60
  -1   1   5  102.89   11.60
   1   1  -5   91.99    8.30
  -1  -1  -5  102.89    8.80
   1   1  -5   94.19    8.40
  -1  -1  -5   95.09    9.10
   1   1  -5  106.39    9.00
  -1   1   5  116.99   10.00
   1  -1   5   87.79    8.80
   1  -1   5  107.59   10.00
  -1  -1  -5  108.39    9.00
  -1  -1   5  112.99    9.40
   1  -1  -5   88.99    8.70
   1  -1  -5  107.99    9.40
   1  -1  -5  108.29    9.20
   1   1   5   97.19   11.10
  -1   1  -5  105.69    8.50
  -1   1  -5  101.59    8.60
  -1   1  -5  103.49    8.50
   1   1   5   94.19   10.30
  -1  -1   5   98.79   11.00
   1  -2   5  199.98   15.00
  -1   2   5  184.68   16.90
   1   2  -5  184.38   15.40
  -1  -2  -5  165.28   16.00
   1  -2   5  153.98   12.70
   1  -2   5  172.38   15.20
  -1  -2  -5  189.28   15.60
  -1   2   5  199.18   16.40
   1  -2   5  203.98   15.00
   1   2  -5  185.18   14.40
  -1   2   5  187.18   15.20
  -1  -2  -5  170.78   15.30
   1   2  -5  196.58   14.40
   1  -2  -5  165.48   15.00
  -1   2  -5  200.98   14.60
  -1  -2   5  162.08   15.10
  -1  -2   5  193.58   14.90
  -1  -2   5  152.28   12.60
   1   2   5  190.78   16.20
  -1   2  -5  156.98   14.90
   1   2   5  193.38   17.30
   1  -2  -5  170.58   15.80
   1   2   5  167.18   14.80
  -1   2  -5  185.58   14.50
  -1  -2   5  197.18   14.90
   1  -2  -5  167.08   15.10
   1  -3   5  125.39   12.00
  -1  -3  -5  101.09   13.50
   1   3  -5  102.19   13.30
  -1   3   5  111.59   15.10
  -1   3   5  112.09   15.10
   1  -3   5  134.89   12.20
  -1  -3  -5  111.09   14.50
   1   3  -5  124.09   11.40
   1  -3   5  113.69   11.10
  -1   3   5  114.39   11.30
  -1  -3  -5  105.89   13.40
   1   3  -5  111.19   11.30
   1  -3  -5  124.99   14.80
   1  -3  -5  107.59   13.50
   1   3   5  138.99   15.80
  -1  -3   5  126.89   11.90
   1  -3  -5  126.69   14.20
  -1  -3   5  123.39   13.20
   1   3   5  128.39   15.20
  -1  -3   5  101.39   11.40
  -1   3  -5  143.79   12.00
  -1   3  -5  114.79   11.30
  -1   3  -5  127.39   14.30
  -1  -4  -5   -3.00    3.40
   1  -4   5    2.30    5.50
   1   4  -5   -3.50    5.40
   1   4  -5    3.70    3.70
  -1  -4  -5   -0.50    4.90
  -1   4   5   -7.40    4.10
  -1  -4  -5    4.90    7.20
   1   4  -5   -0.90    4.70
  -1   4   5   -2.30    5.10
   1  -4   5    7.20    6.00
   1   4   5    0.20    7.30
   1  -4  -5   -1.70    3.70
   1  -4  -5    5.50    4.70
   1  -4  -5    1.90    4.20
   1   4   5   -2.50    4.50
  -1  -4   5   -0.80    3.60
  -1  -4   5   -2.30    3.30
  -1   4  -5   -4.20    3.20
  -1   4  -5   -1.80    5.60
  -1   4  -5    4.00    4.90
  -1  -5  -5   54.49   11.90
  -1  -5  -5   31.20    8.80
   1   5  -5   27.40   10.20
   1  -5   5   38.00    9.10
   1   5  -5   45.90    9.70
  -1   5   5   30.20   11.20
   1  -5   5   57.89   10.70
  -1  -5  -5   46.40   10.00
   1   5  -5   56.29   10.50
   1  -5  -5   33.50   10.90
  -1   5  -5   36.40    8.30
   1  -5  -5   35.50    9.30
  -1  -5   5   42.10    9.90
   1  -5  -5   27.60    8.50
  -1   5  -5   38.70    8.30
   1   5   5   63.09   12.60
  -1   5  -5   57.19   12.00
  -1  -5   5   66.49   11.90
   1  -6   5   46.50   11.50
   1   6  -5   46.70   11.00
   1  -6   5   40.60   11.40
   1   6  -5   46.20   10.10
  -1   6   5   34.80   10.90
  -1  -6  -5   31.90   10.90
   1   6  -5   14.60    8.60
  -1  -6  -5   23.50   10.60
  -1  -6   5   37.80   11.10
   1   6   5   40.60   12.00
  -1   6  -5   14.20   10.80
   1  -6  -5   27.90    9.10
  -1   6  -5   48.00   11.00
  -1  -6   5   34.40   11.40
   1  -6  -5    3.00    6.40
  -1   6  -5   46.90   10.90
   1  -6  -5   45.20   11.10
   1   0  -6    0.30    1.30
  -1   0  -6   -0.20    1.50
  -1   0  -6    2.10    1.90
  -1   0   6    0.20    2.90
  -1   0  -6    5.80    2.20
  -1   0   6   -4.00    3.10
   1   0   6    3.50    3.20
   1   0   6    0.10    2.40
   1   0  -6    4.90    2.10
   1   0  -6    0.90    2.00
   1   1  -6   19.60    3.30
   1   1  -6   28.00    3.80
   1   1  -6   22.80    4.00
  -1   1   6   20.90    5.30
   1  -1   6   15.60    4.10
  -1   1   6    9.90    4.20
  -1  -1  -6   23.00    4.50
  -1  -1  -6   28.30    4.00
   1  -1   6   24.00    5.20
  -1  -1  -6   17.60    3.90
   1  -1  -6   21.30    4.20
  -1  -1   6   15.80    5.40
  -1   1  -6   25.00    3.50
   1   1   6    9.10    3.50
   1  -1  -6   21.60    3.70
  -1   1  -6   26.70    3.70
  -1   1  -6   25.30    3.60
   1   1   6   19.40    5.90
  -1  -1   6   10.00    3.90
   1  -1  -6   20.20    3.70
  -1   2   6 1345.97   95.49
   1   2  -6 1380.46   93.39
  -1  -2  -6 1296.57   94.39
   1   2  -6 1283.57   94.39
   1  -2   6 1334.17   94.59
  -1   2   6 1327.27   94.59
  -1  -2  -6 1277.67   95.19
   1   2  -6 1399.86   93.49
   1  -2   6 1170.18   91.99
   1  -2   6 1408.16   93.99
  -1  -2  -6 1294.97   94.19
  -1   2   6 1315.37   96.69
   1  -2  -6 1265.47   95.19
   1   2   6 1275.97   96.19
   1  -2  -6 1238.78   94.09
   1  -2  -6 1299.77   94.29
   1   2   6 1351.86   95.39
  -1  -2   6 1474.65   93.99
  -1   2  -6 1387.76   93.69
  -1   2  -6 1300.57   94.09
   1   2   6 1286.27   94.29
  -1  -2   6 1327.07   94.79
  -1   2  -6 1325.67   93.39
  -1  -2   6 1224.18   92.19
   1  -3   6  193.98   15.60
   1   3  -6  144.49   13.80
  -1  -3  -6  151.88   16.70
  -1   3   6  159.98   18.10
  -1   3   6  152.78   18.50
   1  -3   6  133.29   14.00
   1  -3   6  177.78   14.80
  -1   3   6  146.49   14.10
  -1  -3  -6  154.18   15.00
   1   3  -6  142.89   16.80
  -1  -3  -6  133.69   17.30
   1   3  -6  169.78   14.10
  -1   3  -6  156.58   14.60
   1  -3  -6  154.58   17.90
  -1  -3   6  138.69   14.30
   1  -3  -6  162.88   17.40
   1   3   6  151.48   18.00
  -1  -3   6  162.68   14.50
   1   3   6  173.58   19.10
   1  -3  -6  123.29   15.80
  -1  -3   6  162.88   14.80
  -1   3  -6  153.58   14.30
  -1   3  -6  159.38   15.40
   1   3   6  165.98   15.30
   1  -4   6    0.30    5.10
   1   4  -6   -6.10    2.70
   1  -4   6    4.30    4.20
   1   4  -6   10.50    6.40
  -1  -4  -6    0.40    3.70
  -1  -4  -6   -0.60    3.70
  -1   4   6   -4.00    4.90
   1   4  -6   -3.00    3.00
  -1  -4  -6   -7.60    5.40
  -1   4   6   -5.50    3.40
   1  -4  -6   -6.10    5.30
   1   4   6  -10.30    6.70
   1  -4  -6    6.50    5.30
  -1   4  -6    6.10    5.50
  -1  -4   6    5.20    4.10
  -1  -4   6   -0.90    4.90
   1  -4  -6   -3.80    5.70
  -1   4  -6    1.50    5.60
   1   4   6   -1.70    5.80
  -1   4  -6    3.50    3.70
  -1  -5  -6   38.20   11.10
  -1  -5  -6   27.50    9.50
   1   5  -6   62.69   11.00
  -1  -5  -6   58.09   12.20
   1  -5   6   52.29   10.10
  -1   5   6   53.19   13.20
   1   5  -6   37.40    9.40
   1  -5   6   58.59   10.90
   1   5  -6   22.80    9.60
  -1  -5   6   35.30    9.00
   1  -5  -6   42.70   11.10
   1  -5  -6   45.70   11.40
  -1   5  -6   55.39    9.70
  -1  -5   6   72.79   12.30
  -1   5  -6   41.50   11.10
  -1   5  -6   31.00    8.20
   1   5   6   57.09   12.30
   1  -5  -6   44.60   12.10
  -1   6   6   23.20   10.00
   1   6  -6   13.40    6.90
  -1  -6  -6    7.60    6.50
   1   6  -6   10.00    6.70
  -1  -6  -6    8.40    7.10
   1  -6   6   31.60   11.10
   1   6  -6   16.40    9.80
   1  -6   6   22.70    9.90
  -1   6  -6   27.70    9.90
   1  -6  -6    5.20    7.70
  -1   6  -6   23.80    9.00
   1  -6  -6   26.60    9.40
   1  -6  -6   29.90    9.00
   1   6   6    4.20    7.50
  -1  -6   6   17.80    8.20
  -1   6  -6   25.10   11.20
  -1  -6   6   22.10    8.80
  -1   0  -7    0.90    1.60
   1   0  -7    0.80    1.60
   1   0  -7    0.80    2.20
   1   0  -7    1.90    1.60
  -1   0   7    1.40    2.90
  -1   0  -7   -0.70    1.50
  -1   0  -7    1.40    1.80
  -1   0   7    1.10    3.20
   1   0   7    1.00    2.80
   1   0   7    0.30    2.90
  -1   1   7  120.59   13.70
  -1  -1  -7  114.69    9.80
   1  -1   7   94.99   11.30
   1  -1   7  101.29   12.30
  -1  -1  -7  116.69    9.90
  -1   1   7   87.59   11.50
   1   1  -7  121.79    9.50
   1   1  -7  113.59   10.00
   1   1  -7  111.29    9.30
  -1  -1  -7  108.69   10.20
  -1   1  -7  103.09    9.30
  -1   1  -7  118.99    9.70
   1  -1  -7  101.39    9.70
   1  -1  -7   98.69   11.30
  -1   1  -7  106.89    9.40
   1   1   7   86.69   12.30
   1  -1  -7  108.99    9.70
  -1  -1   7  100.09   11.50
   1   1   7  107.89   12.40
  -1  -1   7  119.39   13.10
  -1  -2  -7  154.58   14.10
   1   2  -7  163.08   13.60
  -1  -2  -7  154.18   14.20
   1  -2   7  137.09   12.30
  -1   2   7  146.19   17.80
   1   2  -7  167.68   13.60
   1  -2   7  158.48   15.00
  -1  -2  -7  150.68   16.60
   1   2  -7  160.18   14.20
  -1   2   7  173.08   15.30
   1  -2  -7  139.79   13.90
   1  -2  -7  152.98   14.20
   1   2   7  166.78   16.50
   1   2   7  169.18   15.00
  -1   2  -7  161.08   13.80
  -1   2  -7  161.28   13.40
   1   2   7  176.48   16.30
  -1  -2   7  160.78   13.00
   1  -2  -7  157.88   15.40
  -1   2  -7  164.78   14.10
  -1  -2   7  154.98   15.10
   1  -3   7  204.58   16.10
   1   3  -7  157.78   14.80
   1  -3   7  152.58   15.60
  -1  -3  -7  145.99   15.60
   1   3  -7  182.28   16.50
  -1   3   7  176.48   16.10
  -1  -3  -7  163.08   18.70
  -1   3   7  171.68   20.40
   1   3  -7  168.08   14.80
  -1  -3  -7  150.68   17.20
  -1   3   7  199.38   20.10
  -1  -3   7  200.18   15.80
  -1   3  -7  152.28   16.00
   1  -3  -7  146.49   15.60
   1  -3  -7  153.68   17.30
   1   3   7  159.78   15.30
   1   3   7  161.28   19.40
  -1   3  -7  157.28   14.70
  -1  -3   7  162.98   15.80
  -1  -3   7  192.68   15.70
   1   3   7  144.09   18.70
   1  -3  -7  133.89   17.60
  -1   3  -7  185.08   15.30
   1   4  -7   -2.00    4.60
  -1  -4  -7   -3.30    3.50
   1   4  -7    2.90    4.90
   1  -4   7   -1.20    3.40
   1   4  -7    1.70    4.20
  -1   4   7   -0.20    4.60
   1  -4   7    0.60    3.60
  -1  -4  -7   -3.30    5.50
  -1  -4  -7    4.60    7.30
  -1   4   7   -1.40    5.10
  -1   4  -7    7.40    6.10
  -1  -4   7    2.00    4.00
   1   4   7   -5.30    7.90
   1  -4  -7   -6.30    3.20
   1  -4  -7   -1.20    4.20
  -1  -4   7   10.20    6.10
  -1   4  -7    2.60    3.80
   1  -4  -7   -0.90    3.70
  -1   4  -7   -2.40    3.30
   1   4   7   -8.80    4.90
  -1   5   7    9.30    9.80
  -1  -5  -7   -0.20    5.10
  -1  -5  -7    3.90    6.40
   1   5  -7   -2.10    4.50
   1  -5   7    9.90    6.20
  -1   5   7   12.80    8.40
  -1  -5  -7    8.90    5.70
   1  -5   7    6.60    5.50
   1   5  -7   10.00    7.30
   1   5  -7    7.00    4.80
  -1   5  -7    2.50    7.10
   1  -5  -7   12.80    7.30
  -1  -5   7    5.40    6.70
   1   5   7   19.10    9.00
   1  -5  -7   -3.60    4.80
   1  -5  -7    1.30    5.00
  -1   5  -7    1.10    4.40
  -1  -5   7    5.00    5.60
  -1   5  -7   13.00    5.60
   1   5   7    3.30    9.60
   1  -6   7    1.50    5.90
   1   6  -7    2.00    8.70
   1   6  -7   14.30    8.00
  -1  -6  -7   -3.70    4.80
   1   6  -7   -4.40    4.60
  -1   6   7    1.00   10.10
   1  -6  -7    1.40    6.00
  -1  -6   7    1.80    5.50
  -1  -6   7  -10.50    5.20
   1  -6  -7    5.60    9.20
   1   6   7    2.00    7.50
  -1   6  -7    1.30    6.60
  -1   6  -7    0.70    5.40
  -1   6  -7    6.90    7.10
  -1   0   8    2.40    4.90
  -1   0  -8   -0.30    2.00
   1   0  -8    0.80    2.40
   1   0  -8    1.70    2.60
   1   0   8   -1.10    4.70
  -1   0   8   -4.50    2.40
   1   0   8   -0.60    3.00
  -1   0  -8    1.00    1.80
  -1   0  -8   -1.80    1.50
   1   0  -8    0.20    2.30
  -1  -1  -8  171.28   15.20
   1  -1   8  197.28   16.90
  -1  -1  -8  168.28   15.10
   1   1  -8  179.18   14.60
  -1   1   8  181.38   17.50
   1   1  -8  187.68   15.40
   1  -1   8  191.28   18.10
  -1  -1  -8  170.88   15.80
   1   1  -8  187.28   14.80
  -1   1   8  190.28   18.20
  -1   1  -8  193.88   15.10
   1   1   8  182.38   16.90
   1  -1  -8  178.18   15.10
  -1  -1   8  203.38   18.00
  -1  -1   8  173.08   17.10
   1  -1  -8  186.68   15.20
  -1   1  -8  175.78   14.80
   1   1   8  160.28   17.50
  -1   1  -8  211.38   15.30
   1  -1  -8  192.48   16.10
   1  -2   8  352.86   29.00
  -1  -2  -8  348.67   28.50
   1  -2   8  311.57   25.60
  -1   2   8  322.47   28.10
  -1  -2  -8  340.77   27.00
   1   2  -8  364.36   26.30
   1   2  -8  387.06   26.50
   1   2  -8  366.16   27.40
  -1   2   8  339.37   30.00
  -1  -2  -8  313.07   26.90
   1  -2  -8  310.87   27.80
  -1   2  -8  374.66   26.60
  -1  -2   8  382.86   29.10
   1   2   8  368.76   29.10
   1  -2  -8  327.17   26.90
  -1   2  -8  371.36   26.40
   1   2   8  301.77   27.50
  -1   2  -8  332.47   26.70
   1   2   8  288.87   29.00
   1  -2  -8  338.87   27.10
  -1  -2   8  317.87   26.10
   1  -3   8  128.39   15.40
   1   3  -8  141.79   16.30
  -1   3   8  163.18   18.60
   1   3  -8  133.39   13.60
  -1  -3  -8  125.79   15.20
   1   3  -8  136.59   13.40
  -1   3   8  110.69   17.10
  -1  -3  -8  109.89   14.80
  -1   3   8  123.39   14.90
   1  -3   8  156.68   14.60
  -1  -3  -8  166.18   18.40
  -1   3  -8  151.48   13.80
   1  -3  -8  121.89   15.80
   1   3   8  172.18   19.30
   1  -3  -8  122.99   16.20
   1   3   8  121.19   14.60
  -1  -3   8  169.48   14.70
  -1   3  -8  144.39   15.70
  -1  -3   8  129.69   15.30
   1   3   8  178.38   20.30
   1  -3  -8  130.39   15.60
  -1   3  -8  142.89   13.90
   1   4  -8    4.10    4.20
   1  -4   8   13.60    5.40
  -1  -4  -8    8.00    6.70
   1   4  -8   12.10    5.90
   1   4  -8    5.10    4.00
  -1  -4  -8   -2.40    5.40
  -1  -4  -8    0.60    6.80
   1  -4   8    9.30    5.10
  -1   4   8    8.00    6.40
  -1   4   8   -3.20    7.30
  -1   4  -8    5.50    6.20
   1  -4  -8    9.00    5.30
  -1   4  -8    6.40    4.30
   1  -4  -8    0.60    6.30
   1   4   8   19.30    9.20
  -1  -4   8    1.00    4.20
  -1  -4   8    9.20    4.70
   1   4   8   -1.30    8.10
  -1   4  -8    7.50    4.70
   1  -4  -8    2.90    5.30
  -1   5   8    8.60    8.60
  -1   5   8   -3.00    6.00
  -1  -5  -8    6.10    7.70
   1   5  -8   -6.10    4.10
   1   5  -8    8.50    7.00
   1  -5   8    9.40    6.00
   1   5  -8   -5.00    3.40
  -1  -5  -8    1.70    5.10
  -1  -5  -8   -0.90    4.80
   1  -5   8    3.30    5.50
   1  -5  -8   -2.90    5.40
   1  -5  -8   -1.10    4.90
  -1   5  -8    1.40    7.30
   1  -5  -8    0.40    4.90
  -1   5  -8   20.50    6.40
  -1  -5   8    2.20    4.70
  -1   5  -8    6.00    5.30
   1   5   8    0.60    5.90
   1   5   8   -4.60    9.00
  -1  -5   8    0.70    5.00
  -1  -6  -8    4.70    9.30
  -1   6   8  -10.30    9.00
   1   6  -8    3.20    6.80
   1  -6   8    5.10    6.80
   1   6  -8   -8.70    7.10
  -1  -6  -8    3.50    6.10
  -1   6  -8   -4.20    4.80
  -1  -6   8   -6.80    7.30
  -1   6  -8    3.40    7.00
   1  -6  -8   -1.00    6.20
   1  -6  -8   -2.80    5.20
   1   6   8    8.10   11.50
   1   0  -9   -2.30    2.60
   1   0   9    0.70    4.90
  -1   0   9   -0.30    5.90
  -1   0  -9   -0.20    2.00
  -1   0  -9   -0.50    1.90
   1   0  -9   -1.80    2.00
  -1   0  -9   -0.80    2.30
   1   0  -9   -0.50    2.00
  -1   0   9   -1.20    3.30
   1   0   9   -3.40    3.80
   1  -1   9  155.68   14.90
   1   1  -9  135.29   11.90
   1   1  -9  143.79   12.50
  -1  -1  -9  147.29   12.60
  -1  -1  -9  126.69   12.20
  -1   1   9  111.29   15.70
  -1  -1  -9  155.68   13.60
   1   1  -9  135.79   11.90
   1  -1   9  126.79   15.80
  -1   1   9  135.89   15.70
  -1   1  -9  152.78   12.30
  -1   1  -9  158.68   12.30
  -1  -1   9  152.28   15.00
   1   1   9  128.09   15.40
  -1  -1   9  165.88   17.90
   1  -1  -9  133.69   12.70
   1  -1  -9  131.89   12.30
   1  -1  -9  128.99   13.00
  -1   1  -9  147.29   12.20
   1   1   9  111.39   16.20
  -1  -2  -9   10.20    4.10
  -1  -2  -9    7.90    4.50
   1  -2   9    3.20    4.70
  -1   2   9    4.20    4.90
   1   2  -9   14.40    4.60
   1   2  -9    3.70    3.70
  -1   2   9   11.50    5.80
   1   2  -9    7.80    4.20
  -1  -2  -9   15.90    5.10
   1  -2  -9    6.60    4.00
   1   2   9    5.30    5.60
  -1   2  -9    5.90    4.00
   1   2   9    1.10    5.70
  -1  -2   9    7.40    5.50
  -1   2  -9   16.10    4.60
  -1   2  -9    8.10    4.10
   1  -2  -9    8.50    5.20
   1   2   9    9.10    5.60
   1  -2  -9    5.60    3.80
  -1   3   9    0.90    6.70
   1  -3   9    2.00    5.70
   1   3  -9    1.30    3.20
  -1  -3  -9   -1.60    3.50
  -1   3   9  -16.00    5.80
  -1  -3  -9   -6.00    5.00
   1   3  -9    2.40    3.30
  -1  -3  -9   -0.30    3.60
   1   3  -9    5.20    4.10
  -1   3   9    6.00    5.40
   1   3   9   -2.20    4.40
  -1   3  -9   -0.30    3.20
   1  -3  -9   -7.20    4.50
   1   3   9   -1.70    4.60
   1  -3  -9    9.00    5.00
   1   3   9   -2.00    7.70
  -1  -3   9   -8.00    4.90
  -1   3  -9   -1.40    2.90
  -1   3  -9   -0.10    3.30
   1  -3  -9    0.90    5.70
  -1  -4  -9   -1.50    4.80
  -1   4   9    7.00    7.10
  -1  -4  -9    2.70    6.30
  -1  -4  -9   10.70    6.80
   1   4  -9    8.50    6.90
   1   4  -9    8.80    4.90
   1  -4   9    5.70    4.70
  -1   4   9   25.80   10.70
   1   4  -9    1.40    3.80
   1   4   9   11.80    8.00
  -1   4  -9    6.70    4.60
   1  -4  -9   -2.90    6.10
   1  -4  -9   -1.60    6.20
  -1   4  -9    0.60    4.10
   1  -4  -9    7.80    7.00
  -1  -4   9   11.30    5.40
  -1   4  -9   16.00    6.40
   1   4   9    4.40    6.50
  -1  -5  -9   27.40   11.30
   1   5  -9   19.20    8.30
   1   5  -9   55.69   10.60
  -1  -5  -9   40.60    9.50
   1  -5   9   59.09   10.90
  -1   5   9   56.19   14.10
  -1   5   9   55.79   14.40
   1   5  -9   35.20    9.20
  -1  -5  -9   41.10    9.60
   1   5   9   20.10    8.80
  -1   5  -9   29.10    8.10
   1  -5  -9   33.20    9.40
  -1   5  -9   23.90    9.30
   1   5   9   42.40   14.10
  -1   5  -9   33.10    8.00
  -1  -5   9   52.19   10.70
   1  -5  -9   18.00    9.70
   1  -5  -9   27.70    8.70
   1   6  -9   23.30    9.10
  -1  -6  -9   -0.30    6.10
   1   6  -9   14.00   10.20
  -1   6   9    5.30    8.00
  -1  -6  -9    4.40    5.60
   1  -6   9  -10.90    7.20
   1  -6  -9    0.40    6.10
   1  -6  -9   -2.90    5.40
  -1   6  -9    3.90    7.50
  -1  -6   9    3.40    7.80
   1   6   9   -3.00    7.60
   1   0 -10    0.00    2.50
  -1   0 -10    1.10    3.10
   1   0 -10    4.30    3.50
   1   0  10    1.90    4.10
  -1   0  10   10.20    6.80
   1   0 -10    2.00    2.50
  -1   0 -10   -1.00    3.30
  -1   0  10   -0.60    4.20
   1   0  10    4.50    6.40
  -1   0 -10    0.00    3.10
  -1  -1 -10   95.59   10.60
   1  -1  10  104.19   14.00
  -1   1  10   99.19   13.40
  -1   1  10   90.19   13.90
   1  -1  10  109.79   13.50
  -1  -1 -10   79.79   11.20
   1   1 -10   83.99   10.30
   1   1 -10   90.09   10.20
  -1  -1 -10  106.79   11.00
   1   1 -10  101.29    9.80
   1  -1 -10  106.09   11.10
  -1   1 -10   93.19   10.50
  -1  -1  10   95.69   13.60
  -1   1 -10   90.19   10.00
  -1  -1  10   96.99   13.10
   1  -1 -10  106.19   12.00
   1  -1 -10  100.39   11.00
   1   1  10  106.79   13.40
   1   1  10   88.79   13.60
  -1   1 -10   81.89    9.70
  -1   2  10   70.19   11.20
   1   2 -10   74.19    9.80
   1  -2  10   75.29   12.20
  -1  -2 -10   88.69   12.10
   1   2 -10   77.99    9.10
  -1   2  10   69.89   12.80
  -1  -2 -10   61.69   10.00
   1   2 -10   87.29    9.90
  -1  -2 -10   76.89   10.40
  -1   2 -10   71.39    9.20
   1  -2 -10   71.79    9.80
   1   2  10   99.49   13.90
  -1   2 -10   89.69   10.20
  -1   2 -10   90.79   10.00
   1  -2 -10   75.79   10.30
   1   2  10   66.99   12.20
  -1  -2  10   73.99   13.30
   1   2  10   73.89   11.20
   1  -2 -10   78.59   11.30
   1   3 -10   31.60    5.90
  -1   3  10   33.00    8.60
   1   3 -10   24.40    5.80
  -1   3  10   28.80    9.00
   1  -3  10   28.20    8.90
  -1  -3 -10   20.50    6.10
  -1  -3 -10   17.50    7.20
  -1   3  10   33.70    9.40
  -1  -3 -10   21.70    6.50
   1   3 -10   26.70    7.60
   1   3  10   21.30    7.40
   1  -3 -10   20.20    7.20
  -1   3 -10   14.70    6.00
   1   3  10   25.70    9.10
  -1   3 -10   39.30    6.80
   1  -3 -10   20.80    7.40
   1   3  10   28.20    8.70
  -1  -3  10   27.50    7.50
   1  -3 -10   13.60    6.30
  -1   3 -10   14.80    4.90
   1   4 -10   45.90    8.20
  -1   4  10   25.00    9.70
   1  -4  10   41.90    8.60
   1   4 -10   36.80    7.60
  -1  -4 -10   22.80    9.30
   1   4 -10   27.90    8.70
  -1  -4 -10   22.80    8.40
  -1   4  10   41.90   11.00
  -1  -4 -10   34.20    9.40
   1  -4 -10   30.00    8.10
  -1   4 -10   36.70    7.90
   1   4  10   26.20   10.70
  -1  -4  10   49.70    9.10
   1  -4 -10   33.90    9.60
  -1   4 -10   36.10    7.60
  -1   4 -10   33.40    9.00
   1   4  10   40.40   12.80
   1   5 -10    7.80    7.40
   1   5 -10    4.30    6.00
  -1  -5 -10    1.40    4.50
  -1   5  10   -2.70    8.80
  -1  -5 -10    5.00    6.80
   1   5 -10    1.90    6.60
   1  -5  10   -1.70    5.00
  -1   5  10    1.70    7.80
  -1  -5 -10    0.50    5.40
   1   5  10    2.70    7.00
   1  -5 -10    6.00    5.70
  -1   5 -10   -1.30    4.60
   1  -5 -10   -4.90    5.10
   1   5  10   -1.50    7.50
  -1  -5  10    2.40    7.10
  -1   5 -10   -7.60    5.80
   1  -5 -10    7.40    6.10
  -1  -6 -10    6.10    6.20
   1  -6  10   -7.30    7.60
   1   6 -10    9.70    6.60
  -1  -6  10   -2.90    5.40
  -1   6 -10   -2.40    5.00
   1  -6 -10    5.50    7.00
  -1   0  11    8.20    5.50
  -1   0  11    4.90    5.80
   1   0 -11    4.20    4.00
   1   0  11    5.20    5.50
   1   0 -11    0.70    3.70
  -1   0 -11    1.40    3.60
   1   0  11   -0.20    4.50
  -1   0 -11    1.10    3.80
   1   0 -11   -2.30    3.70
  -1   0 -11    3.50    4.00
   1   1 -11  136.59   13.10
  -1  -1 -11  145.69   16.10
  -1  -1 -11  162.58   14.00
  -1   1  11  148.29   18.10
   1  -1  11  154.78   18.60
   1   1 -11  155.78   14.20
  -1  -1 -11  156.98   14.00
   1  -1  11  173.58   16.70
   1   1 -11  152.18   13.50
  -1   1  11  148.09   19.00
  -1   1 -11  141.19   13.50
   1  -1 -11  164.88   14.60
   1  -1 -11  143.69   14.20
   1   1  11  138.39   19.20
  -1  -1  11  179.78   19.10
  -1   1 -11  143.99   13.40
   1   1  11  146.29   18.30
   1  -1 -11  165.68   15.50
  -1  -1  11  141.29   18.30
  -1   2  11  248.58   28.70
  -1  -2 -11  237.78   22.10
  -1  -2 -11  240.08   23.40
   1   2 -11  299.57   22.10
  -1  -2 -11  210.08   21.50
   1  -2  11  281.17   25.60
   1   2 -11  319.47   22.20
  -1   2  11  250.77   24.30
  -1  -2  11  312.97   26.40
   1   2  11  230.08   27.90
   1  -2 -11  229.28   22.40
  -1   2 -11  289.07   21.90
   1   2  11  274.77   25.10
   1  -2 -11  219.38   22.10
  -1   2 -11  276.27   21.60
   1   2  11  292.17   24.90
   1  -2 -11  271.27   24.30
  -1  -3 -11   73.59   13.20
   1  -3  11   96.49   13.60
   1   3 -11   90.49   10.50
  -1  -3 -11   78.99   12.00
  -1   3  11   69.59   12.10
   1   3 -11   72.89   11.50
  -1   3  11   95.59   16.20
  -1   3  11   68.29   13.90
   1   3 -11   96.59   10.80
  -1  -3 -11   61.89   11.20
   1   3  11   67.99   11.20
  -1   3 -11   83.39   10.70
   1  -3 -11   50.49   11.30
   1  -3 -11   61.79   10.50
   1   3  11  102.49   16.10
   1   3  11   97.69   16.70
   1  -3 -11   65.19   11.30
  -1   3 -11   57.29   10.00
  -1  -3  11   55.09   11.30
  -1   3 -11   78.39   10.00
  -1  -4 -11   -3.70    5.70
   1   4 -11    9.00    5.10
  -1  -4 -11   -3.20    4.30
  -1   4  11   15.10   11.10
  -1   4  11   27.50    9.60
   1   4 -11   15.30    8.00
   1   4 -11    4.40    5.70
  -1  -4 -11   -1.70    3.80
   1   4  11    1.40    5.90
   1  -4 -11    1.50    6.80
   1   4  11   10.70    8.70
  -1   4 -11    5.30    4.70
  -1   4 -11    1.60    4.40
   1  -4 -11    9.60    5.70
   1  -4 -11    5.70    5.30
   1   5 -11   12.10    7.90
   1   5 -11   12.40    8.00
  -1   5  11   15.70   12.00
   1   5 -11    8.30    6.30
  -1  -5 -11   28.80   10.50
  -1  -5 -11   24.80    8.90
  -1   5  11   30.20   10.90
  -1  -5 -11    6.40    9.70
   1  -5 -11   18.40    9.70
  -1   5 -11   31.00    9.30
   1  -5 -11   18.20    9.10
  -1   5 -11   24.40    9.00
   1   5  11   24.00   13.60
   1  -5 -11   20.80    9.60
   1   5  11   21.20   10.00
   1   0  12   21.60    9.40
   1   0 -12    9.60    5.00
   1   0 -12   10.00    3.90
  -1   0 -12    7.50    4.30
  -1   0  12    6.10    5.90
   1   0  12   -4.40    4.60
  -1   0  12    2.70    6.20
  -1   0 -12    6.00    3.50
  -1   0 -12   14.00    4.30
   1   0 -12   11.80    4.80
  -1   1  12  164.98   20.30
  -1  -1 -12  167.98   15.40
   1   1 -12  180.58   15.80
   1  -1  12  174.48   20.10
  -1   1  12  173.68   21.40
  -1  -1 -12  152.78   17.60
   1  -1  12  176.38   21.70
   1   1 -12  181.88   15.10
  -1  -1 -12  151.28   15.00
   1   1 -12  183.98   15.50
   1   1  12  164.28   19.80
  -1  -1  12  187.58   21.80
   1   1  12  173.58   21.50
  -1   1 -12  168.98   15.50
  -1   1 -12  151.68   15.10
   1  -1 -12  167.48   16.80
  -1  -1  12  167.48   20.10
   1  -1 -12  166.08   15.80
  -1   1 -12  171.68   15.70
   1  -1 -12  160.98   15.70
   1   2 -12   51.39    7.90
  -1  -2 -12   33.30    7.00
   1   2 -12   40.70    7.50
  -1   2  12   23.50   10.70
   1  -2  12   50.09   10.90
  -1  -2 -12   39.60    9.30
   1   2 -12   41.50    7.50
  -1  -2 -12   36.80    7.40
   1  -2 -12   36.00    7.40
   1   2  12   23.40    9.30
  -1  -2  12   56.99   13.30
  -1   2 -12   43.90    7.10
   1  -2 -12   35.90    7.30
   1   2  12   43.50    9.20
   1  -2 -12   38.20    9.10
  -1   2 -12   35.20    6.70
  -1   3  12   38.40    9.50
   1   3 -12   60.79    8.90
   1   3 -12   56.59    8.60
  -1  -3 -12   47.10    9.20
  -1   3  12   48.10   13.60
   1   3 -12   47.10    9.20
  -1  -3 -12   47.60    9.10
  -1  -3 -12   61.09   12.00
   1  -3  12   70.39   13.80
  -1   3  12   78.09   15.60
  -1  -3  12   67.09   14.00
   1  -3 -12   24.00    9.10
  -1   3 -12   54.09    8.60
   1  -3 -12   38.50    8.50
   1   3  12   74.89   13.40
  -1   3 -12   68.79    9.60
   1  -3 -12   60.49   10.10
   1   3  12   54.29   11.00
   1   3  12   51.09   12.50
  -1  -4 -12   10.20    7.80
  -1  -4 -12   11.10    5.90
   1   4 -12    0.40    4.10
  -1   4  12    2.50    7.30
  -1   4  12   13.10    8.40
   1   4 -12   -4.70    5.80
  -1  -4 -12   12.60    6.00
   1   4 -12   14.80    6.10
   1  -4 -12    6.90    5.90
  -1   4 -12   10.00    5.80
   1   4  12    1.40    9.20
  -1   4 -12    4.70    4.70
   1  -4 -12    0.50    4.60
   1  -4 -12   -0.70    4.40
   1   4  12   16.10   11.80
  -1   5  12   -2.80   10.70
  -1  -5 -12  -11.70    7.80
   1   5 -12   -2.80    6.90
  -1   5  12   17.90   11.80
  -1  -5 -12    5.20    7.90
   1   5 -12   18.70    8.20
   1   5  12   17.50   11.90
   1  -5 -12    0.20    8.50
   1   5  12   19.80   14.30
  -1   5 -12   12.30    7.70
   1  -5 -12   12.00    9.00
  -1   5 -12    8.10    7.50
  -1   0 -13    0.80    3.30
  -1   0  13   -6.20    5.00
   1   0  13   -1.20    5.10
  -1   0 -13    1.00    3.40
   1   0  13   -2.80    6.00
  -1   0  13    0.00    7.40
   1   0 -13    1.80    3.40
   1   0 -13   -0.80    4.00
   1   0 -13    0.00    3.30
  -1   0 -13   -4.00    3.90
   1   1 -13   88.09   11.00
  -1  -1 -13   84.19   11.60
  -1  -1 -13   94.39   11.80
   1   1 -13  101.39   11.70
  -1   1  13   96.19   16.50
   1  -1  13  101.99   14.80
   1   1 -13   86.29   11.40
  -1   1  13   93.09   14.80
  -1  -1 -13   88.89   12.70
   1  -1  13  120.59   16.90
  -1   1 -13  113.29   12.30
   1   1  13  101.39   15.70
   1  -1 -13   91.69   11.60
  -1  -1  13   64.59   13.70
  -1   1 -13   97.79   11.10
   1  -1 -13  110.19   12.40
  -1  -1  13   81.89   14.40
   1   1  13   80.49   15.30
   1  -1 -13   86.29   12.60
  -1   2  13   36.20   10.50
  -1  -2 -13   27.50    6.50
  -1   2  13   22.50    7.90
  -1  -2 -13   27.40    8.50
   1   2 -13   27.40    6.80
   1   2 -13   33.60    6.40
  -1  -2 -13   30.20    7.70
   1  -2  13    8.30   10.20
   1   2 -13   31.40    6.30
  -1   2 -13   33.60    7.10
   1  -2 -13   22.60    6.30
  -1   2 -13   27.50    6.90
   1   2  13   17.90    7.60
   1   2  13   36.60   10.50
   1  -2 -13   20.90    7.60
  -1  -2  13   31.80   10.40
   1  -2 -13   17.00    6.00
  -1  -3 -13   59.19   11.40
  -1   3  13   57.99   14.80
   1   3 -13   98.79   11.80
   1  -3  13   79.89   15.30
  -1   3  13   74.99   15.80
   1   3 -13   87.59   11.00
  -1   3  13   69.69   13.10
  -1  -3 -13   70.79   12.30
  -1  -3 -13   89.69   14.40
   1   3  13   83.29   17.10
  -1   3 -13   87.29   11.70
   1   3  13   73.39   14.30
   1  -3 -13   68.39   12.00
  -1   3 -13   99.39   12.70
  -1  -3  13   79.59   15.30
   1  -3 -13   70.19   12.90
   1  -3 -13   98.09   13.70
   1   3  13   80.39   13.30
   1   4 -13   -3.50    4.30
  -1  -4 -13   14.10    8.70
   1   4 -13   -4.30    3.70
  -1   4  13  -10.70    5.50
  -1  -4 -13    4.30    7.00
  -1  -4 -13   -9.30    5.00
  -1   4  13    2.60    8.40
  -1   4 -13   -3.70    6.10
   1  -4 -13   -5.20    6.40
   1   4  13    0.00    7.00
   1   4  13   -4.50   11.00
   1  -4 -13   -9.10    5.30
   1  -4 -13    7.40    6.30
  -1   4 -13   -2.70    4.40
  -1  -5 -13   -2.50    5.60
  -1  -5 -13    2.00    5.80
  -1   5  13    5.00    9.80
   1   5 -13   25.20    8.40
   1  -5 -13   -2.70    5.00
  -1   5 -13   -5.30    4.50
   1   5  13   10.00   11.30
   1  -5 -13   10.50    6.60
  -1   0  14    4.90    6.90
   1   0 -14    8.20    5.10
  -1   0 -14    9.80    5.40
   1   0  14    4.90    6.30
  -1   0 -14    4.70    3.80
   1   0  14    2.70    6.70
  -1   0  14   28.20   10.50
   1   0 -14   14.80    5.80
   1   1 -14   69.99   10.00
  -1   1  14   73.09   14.60
   1   1 -14   43.60    9.00
   1  -1  14   70.19   14.20
   1  -1  14   85.69   16.60
   1   1 -14   91.09   10.50
  -1   1  14   80.09   15.30
  -1  -1 -14   69.19    9.80
  -1  -1 -14   63.19   10.10
  -1  -1  14   69.99   13.50
   1   1  14   53.69   14.40
  -1   1 -14   65.59    9.20
   1  -1 -14   54.79    9.30
   1   1  14   63.99   12.80
  -1  -1  14  111.09   16.70
   1  -1 -14   64.49    9.40
   1  -1 -14   65.39   11.20
  -1   1 -14   76.69    9.90
  -1  -2 -14   14.00    6.50
   1   2 -14    8.20    5.80
  -1   2  14    1.00    5.00
   1   2 -14    0.90    5.30
   1  -2  14    4.70    8.00
  -1  -2 -14    2.50    4.00
  -1   2  14   -6.50    5.40
  -1  -2 -14   18.00    7.70
   1  -2 -14    1.90    5.90
   1   2  14  -12.50    5.70
   1  -2 -14    6.00    4.50
  -1   2 -14   -1.60    3.40
   1   2  14    1.90    8.30
  -1  -2  14    2.00   10.10
  -1   2 -14    5.00    3.90
   1  -2 -14    2.60    4.50
  -1   3  14   23.80    9.80
  -1  -3 -14   21.60    7.10
  -1   3  14   36.80   13.50
   1   3 -14   41.60    9.00
  -1  -3 -14   16.20    6.30
   1   3 -14   44.40    9.30
   1  -3  14   24.30    9.80
  -1   3  14   19.30    8.90
  -1  -3 -14   41.20   10.80
  -1  -3  14   43.80   13.70
   1   3  14   50.69   14.20
  -1   3 -14   37.60    7.70
  -1   3 -14   39.50    8.00
   1   3  14   47.90   11.70
   1  -3 -14   29.50    8.80
   1  -3 -14   43.60   10.20
   1   3  14   35.80   11.40
   1  -3 -14   21.30    7.90
  -1   4  14   31.20   13.80
  -1  -4 -14    9.90    8.80
   1   4 -14    3.10    6.80
  -1  -4 -14    4.50    5.30
  -1  -4 -14    1.60    5.10
  -1   4  14   10.00   12.30
   1   4 -14    7.80    6.80
  -1   4 -14    9.00    7.50
   1  -4 -14   22.90    8.70
  -1   4 -14    2.20    6.80
   1  -4 -14    7.50    5.60
   1   4  14   -1.40    7.60
   1   4  14   11.80   10.00
   1  -4 -14   11.60    8.60
   1   0 -15    1.70    5.10
  -1   0 -15    3.10    5.30
   1   0 -15    7.40    5.60
  -1   0 -15   -6.10    4.40
  -1   0  15    4.40   10.50
   1   0 -15    1.00    5.00
   1   0  15   20.60   10.00
  -1   0  15   -5.90    4.80
   1   0  15   -4.60    9.90
  -1   1  15   87.69   16.90
  -1  -1 -15   60.49    9.90
   1   1 -15   63.39    9.60
  -1  -1 -15   64.79    9.90
   1   1 -15   77.29   10.20
  -1   1  15   75.79   15.70
   1  -1  15   62.29   13.90
  -1  -1  15   65.89   14.60
   1   1  15   58.69   12.80
  -1   1 -15   89.69   11.10
   1  -1 -15   61.19   11.10
   1   1  15   72.89   15.30
   1  -1 -15   62.89   10.30
   1  -1 -15   69.89   10.50
  -1   1 -15   91.49   10.90
   1   2 -15   11.10    5.10
  -1  -2 -15   12.70    5.40
  -1  -2 -15   11.00    6.60
  -1   2  15    2.60    6.90
   1  -2  15   10.00    8.90
   1   2 -15   18.10    5.80
  -1   2  15    2.00    6.80
   1   2  15    7.90    6.50
   1  -2 -15    7.90    4.90
   1  -2 -15    9.50    5.60
  -1  -2  15   14.20    8.80
   1   2  15    2.30    7.50
   1  -2 -15   10.90    5.20
  -1   2 -15   10.80    6.40
  -1   2 -15    4.20    5.80
  -1  -3 -15    3.70    4.60
  -1  -3 -15    5.20    4.80
  -1   3  15    7.10   10.90
  -1  -3 -15   -5.40    5.90
   1   3 -15   15.30    6.10
  -1   3  15    6.40   11.70
   1   3 -15   11.10    7.00
   1  -3  15    1.40    7.50
  -1   3  15   26.40   10.60
  -1   3 -15    5.80    6.40
   1   3  15    8.40   10.80
  -1  -3  15   -5.50    7.20
   1  -3 -15    1.80    6.50
  -1   3 -15    7.90    5.20
   1  -3 -15    7.70    5.50
   1  -3 -15    2.10    5.00
  -1  -4 -15    1.70    5.50
  -1   4  15   19.50   13.40
   1   4 -15    1.80    7.10
  -1  -4 -15   -0.80    5.00
   1   4 -15    9.30    7.40
   1  -4 -15    7.60    5.90
  -1   4 -15    6.80    6.00
   1  -4 -15   11.00    9.10
   1   4  15    4.90    9.60
  -1   4 -15    1.20    5.20
   1   0  16    3.50    6.90
   1   0 -16    1.50    4.00
   1   0 -16    6.10    4.40
  -1   0 -16   -2.00    3.90
  -1   0  16  -14.30   10.00
  -1   0  16   -1.90    5.80
  -1   0 -16   -1.40    4.90
   1   0  16   -0.60   11.10
   1   1 -16    9.10    5.20
  -1  -1 -16    4.20    5.80
  -1   1  16   19.00   10.50
   1   1 -16   14.60    5.70
   1  -1  16   13.00   11.60
  -1  -1 -16    1.80    5.60
  -1   1  16   -1.40    8.70
   1  -1 -16   14.80    6.40
  -1   1 -16    3.10    4.40
   1   1  16   10.10    9.10
   1   1  16   20.10   10.10
  -1   1 -16    3.30    4.80
  -1  -1  16   -6.80    9.20
   1  -1 -16   15.80    6.80
  -1  -2 -16   22.30    6.60
  -1   2  16   17.80   10.50
   1  -2  16   11.80   12.00
  -1   2  16   21.80   10.80
   1   2 -16   27.10    7.70
   1   2 -16   19.00    7.50
  -1  -2 -16   13.30    5.70
  -1   2 -16   20.80    6.30
  -1  -2  16   19.00   12.20
   1   2  16   -1.80   10.80
   1  -2 -16   16.50    8.30
   1   2  16   16.70    9.90
  -1   2 -16   13.30    5.60
   1  -2 -16   20.10    6.30
   1  -2 -16   11.70    5.80
  -1   3  16   16.40   12.60
  -1  -3 -16   15.50    6.20
   1   3 -16    2.40    6.50
  -1   3  16   22.70   11.30
  -1  -3 -16   10.00    5.50
  -1   3  16    3.00   10.50
   1   3 -16   12.90    7.30
   1  -3  16   25.50   13.40
  -1  -3  16   13.00   13.00
   1  -3 -16   18.00    7.10
   1   3  16    0.40    7.80
   1  -3 -16   13.10    9.10
  -1   3 -16   15.00    7.40
  -1   3 -16   10.80    7.20
   1  -3 -16    7.70    5.90
  -1  -4 -16    9.90    8.00
  -1   4  16    7.30   13.70
   1   4 -16    0.30    5.10
   1  -4 -16   -3.60    7.20
   1  -4 -16   21.70   10.80
  -1   4 -16    3.00    7.70
  -1   0 -17    1.50    4.30
   1   0  17  -12.20    4.80
  -1   0 -17    0.60    4.30
   1   0 -17   -5.30    3.70
  -1   0  17  -18.00    9.70
   1   0 -17    2.60    4.60
   1   0  17    4.60    9.10
  -1   0  17   -6.00    6.20
   1  -1  17   -0.10    7.70
   1   1 -17    0.50    4.40
  -1  -1 -17    6.90    5.00
  -1   1  17    9.20   11.90
  -1   1  17   10.00    8.00
  -1  -1 -17    3.40    4.90
   1   1 -17    8.10    5.10
  -1   1 -17    8.90    5.40
   1   1  17   20.90   13.00
   1  -1 -17   19.60    6.20
   1   1  17   -0.80    5.90
  -1   1 -17    1.80    6.30
  -1  -1  17    8.30    8.40
   1  -1 -17    8.60    5.10
  -1   2  17   24.00   14.30
  -1  -2 -17   17.90    6.50
   1   2 -17   32.00    9.20
   1   2 -17   45.20    9.50
   1  -2  17   25.50   11.30
  -1   2  17   36.40   12.50
  -1  -2 -17   25.10    7.50
   1   2  17   15.00   11.00
   1  -2 -17   28.70    7.80
  -1  -2  17   46.30   13.70
  -1   2 -17   24.60    7.30
  -1   2 -17   57.79    9.50
   1   2  17   29.80   14.20
   1  -2 -17   22.50    7.50
   1   3 -17   20.90    8.30
   1  -3  17   -4.30   11.50
   1   3 -17   17.90    8.00
  -1  -3 -17   10.70    6.10
  -1   3  17   10.10   10.70
   1  -3 -17   11.80    6.40
  -1  -3  17   18.70   11.00
  -1   3 -17   19.10    8.60
   1   0 -18  -11.00    5.40
  -1   0  18   -1.70   10.20
  -1   0 -18   -0.40    4.40
  -1   0 -18    0.90    4.70
   1   0 -18   -0.90    6.00
   1   0  18    9.90   11.20
  -1   0  18    4.20   13.50
   1   0  18   -4.70   12.40
   1   1 -18   11.10    5.70
  -1   1  18   10.80    8.50
  -1   1  18   -6.80   12.50
  -1  -1 -18   -2.40    5.80
   1  -1  18    4.10   11.40
   1   1 -18    2.10    5.00
  -1  -1 -18    2.50    6.40
  -1   1 -18    1.90    6.40
  -1   1 -18    4.70    7.20
   1   1  18    8.00   13.20
   1   1  18    3.80    7.60
   1  -1 -18    5.40    6.70
   1  -1 -18    9.10    7.20
  -1  -1  18    4.80    8.90
  -1  -2 -18   43.30   10.30
  -1   2  18   26.60   12.70
   1   2 -18   43.50    9.00
   1   2 -18   27.20    7.80
   1  -2  18   42.30   16.50
  -1  -2  18   20.70   11.30
   1  -2 -18   47.20   10.50
   1   2  18   24.60    9.20
  -1   2 -18   38.90   10.20
   1  -2 -18   20.30    8.30
  -1   2 -18   38.50   10.60
   1  -3  18   24.70   12.50
  -1  -3 -18    6.80    5.70
   1   3 -18    1.70    7.50
  -1  -3  18   28.70   15.20
  -1   3 -18    5.80    5.90
   1  -3 -18    1.80    5.40
  -1   0  19  -15.00    8.80
  -1   0 -19   -0.30   10.40
   1   0  19  -10.20    6.20
   1   0 -19   -0.70    7.00
   1   0 -19   -4.50    6.60
  -1   0 -19    2.80    6.80
  -1   1  19   -6.60    6.70
   1   1 -19   -5.40    6.60
  -1  -1 -19    5.50    5.40
   1   1 -19   -0.20    5.20
   1  -1  19    7.20    9.30
  -1   1  19    0.90   14.40
   1   1  19   21.20   12.50
  -1   1 -19   -9.20    5.90
   1  -1 -19    2.80    5.50
   1   1  19    4.20   14.20
   1  -1 -19   -4.90    4.10
  -1  -1  19   14.40   13.00
   1  -2  19    4.80    8.70
   1   2 -19    1.30    7.50
  -1   2  19  -11.00    5.60
  -1  -2 -19    0.90    6.20
  -1  -2  19  -17.20   12.10
   1   2  19   -4.60    7.40
  -1   2 -19    3.50    7.80
   1  -2 -19    4.80    7.10
  -1   0  20    1.10   11.50
   1   0 -20   11.40    8.10
  -1   0 -20   -2.50    6.90
   1   0  20   -2.80    8.00
   2   0   0 1061.39   74.39
   2  -1   0  133.89   10.20
   2   1   0  120.59   10.50
   2  -1   0  126.89   10.10
  -2  -1   0  121.29    9.90
   2  -1   0  128.89   10.50
  -2   1   0  137.99   10.30
   2   1   0  131.29    9.90
  -2   1   0  118.49   10.20
   2  -1   0  124.69   10.10
  -2  -1   0  118.49   10.50
  -2   2   0  552.74   40.60
   2  -2   0  554.34   41.70
   2  -2   0  569.14   40.80
   2  -2   0  546.95   40.90
   2  -2   0  561.74   39.50
  -2  -2   0  551.14   40.70
  -2   2   0  552.14   41.40
  -2  -2   0  530.65   40.70
   2   2   0  545.45   40.00
   2  -2   0  579.74   41.00
   2   2   0  539.75   41.50
  -2  -3   0  210.98   18.90
  -2  -3   0  219.08   19.20
   2   3   0  245.88   20.70
   2  -3   0  219.88   16.80
   2   3   0  215.28   17.60
   2  -3   0  230.48   19.50
   2  -3   0  218.18   20.30
  -2   3   0  241.18   20.20
  -2   3   0  232.78   18.70
   2  -3   0  245.18   19.80
  -2   3   0  205.08   16.80
  -2   4   0   -0.30    4.00
  -2  -4   0    4.40    4.40
  -2  -4   0    3.20    5.40
   2  -4   0    0.80    4.00
   2  -4   0   -4.90    3.00
  -2   4   0   -4.20    2.80
   2   4   0   -1.20    4.10
   2  -4   0   -3.00    4.50
  -2   5   0    6.20    6.20
  -2  -5   0   10.70    6.20
   2   5   0   -6.50    3.80
   2  -5   0    8.20    5.80
   2   5   0    2.70    4.50
  -2  -5   0    5.00    5.60
  -2   5   0    1.00    4.60
   2  -5   0   -0.80    4.70
  -2  -6   0   -2.60    7.30
   2  -6   0  -12.70    5.50
  -2   6   0   -2.50    6.00
   2  -6   0    0.60    5.70
   2   6   0   -6.20    5.10
  -2  -6   0   -5.60    7.40
  -2   6   0    6.90    8.70
   2   6   0   -2.20    6.90
  -2   6   0    6.10    6.90
   2   0  -1 1715.33  111.39
   2   0   1 1525.25  111.29
  -2   0  -1 1540.15  110.79
  -2   1   1 1242.68   79.69
   2  -1   1 1161.08   78.69
  -2  -1  -1 1135.79   78.99
   2  -1   1 1037.90   78.89
   2   1  -1 1108.19   79.39
  -2  -1  -1 1129.89   78.99
   2   1  -1 1161.48   78.49
   2  -1   1 1104.89   78.89
   2  -1  -1 1071.39   79.09
   2   1   1 1091.79   79.39
  -2  -1   1 1039.60   78.69
   2  -1  -1 1107.99   79.09
   2  -1  -1 1241.38   79.69
  -2   1  -1 1092.19   78.79
  -2   1  -1 1095.49   78.79
   2  -1  -1 1146.69   79.49
   2   1   1 1121.69   79.19
  -2   1  -1 1099.09   79.89
  -2  -2  -1   72.19    8.90
   2   2  -1   79.89    6.90
  -2   2   1   89.79    8.80
   2   2  -1   84.39    9.60
   2  -2   1   99.49    8.60
   2  -2   1   76.59    7.10
  -2   2   1   77.59    7.20
  -2  -2  -1   78.29    9.00
  -2   2   1   81.99    9.50
   2  -2   1   97.89   10.20
   2  -2   1   78.29    8.10
  -2  -2  -1   86.19   10.00
   2  -2   1   87.99    7.90
  -2  -2   1   83.59    8.90
   2  -2  -1   82.39    9.70
   2  -2  -1   84.99    8.30
   2  -2  -1  101.09    8.70
   2  -2  -1   87.49    7.20
   2   2   1   76.59    8.00
   2   2   1   64.59    9.00
  -2   2  -1   92.79    7.90
  -2   2  -1   92.49    7.80
  -2  -2   1   88.39    9.20
  -2   2  -1   83.39    9.40
   2  -3   1   27.00    3.80
  -2   3   1   24.70    6.20
  -2   3   1   26.90    5.70
   2  -3   1   27.40    6.60
   2   3  -1   23.50    3.90
   2   3  -1   32.90    6.70
   2  -3   1   22.50    6.00
  -2  -3  -1   26.20    5.80
  -2  -3  -1   29.80    6.10
   2  -3   1   38.20    7.40
  -2   3   1   33.70    4.10
  -2   3  -1   28.00    6.10
  -2  -3   1   24.30    5.90
   2   3   1   26.60    5.10
   2  -3  -1   30.50    6.90
   2  -3  -1   27.70    6.50
   2  -3  -1   29.00    3.90
   2   3   1   39.20    8.10
  -2   3  -1   23.50    5.50
  -2   3  -1   26.80    4.90
   2  -3  -1   30.30    6.60
  -2  -3   1   37.40    6.80
   2  -4   1  180.78   19.80
   2   4  -1  165.58   20.40
   2  -4   1  202.48   18.60
  -2  -4  -1  195.48   20.40
   2   4  -1  160.98   16.20
  -2  -4  -1  174.98   19.60
  -2   4   1  187.98   21.30
   2   4   1  180.98   20.70
   2  -4  -1  182.88   20.10
  -2  -4   1  193.28   17.90
   2  -4  -1  172.68   21.30
  -2   4  -1  187.58   20.70
   2  -4  -1  192.98   17.90
  -2  -4   1  191.28   20.00
  -2   4  -1  173.28   16.60
   2  -5   1   -4.00    5.90
   2   5  -1    7.20    5.00
  -2  -5  -1   18.40    6.90
  -2   5   1   12.20    5.50
  -2   5   1    6.60    7.60
   2   5  -1    7.90    6.00
  -2  -5  -1    9.80    6.10
   2  -5   1    8.80    5.80
  -2  -5   1   16.50    6.80
  -2   5  -1    5.80    6.50
   2  -5  -1   15.10    6.90
  -2  -5   1   10.30    6.20
  -2   5  -1   22.40    9.10
   2   5   1   21.30    8.40
  -2   5  -1   14.90    7.00
   2  -5  -1   16.30    6.90
   2   6  -1   -0.50    5.20
  -2   6   1   14.50    7.50
   2  -6   1   10.70    8.20
   2   6  -1    9.40    9.10
   2   6  -1    7.30    6.00
  -2  -6  -1   -6.60    6.60
  -2  -6  -1   -2.90    5.00
  -2   6   1    0.30    6.10
   2  -6   1    3.80    8.40
   2   6   1    8.80    7.40
  -2   6  -1    2.60    5.40
   2   6   1    2.10    7.10
  -2  -6   1   -8.70    4.30
  -2   6  -1   -0.60    6.30
   2  -6  -1    5.80    6.60
  -2   6  -1    5.60    7.70
   2  -6  -1   -3.00    5.40
  -2  -6   1    9.40    6.90
   2   0  -2 3420.06  225.08
  -2   0   2 3389.76  226.18
   2   0  -2 3317.87  226.08
   2   0   2 3076.99  225.78
  -2   0   2 2956.70  226.68
  -2  -1  -2 1196.98   80.49
   2   1  -2 1102.09   80.69
   2  -1   2 1108.09   79.69
   2   1  -2 1077.49   79.79
   2  -1   2 1131.59   80.19
  -2  -1  -2 1111.89   80.79
   2  -1   2 1128.69   80.19
  -2  -1  -2 1194.98   80.39
  -2   1   2 1204.38   80.49
   2   1  -2 1103.39   79.79
   2   1  -2 1231.78   79.79
  -2   1   2 1181.28   81.29
   2  -1   2 1055.49   80.19
   2  -1  -2 1153.08   80.39
   2  -1  -2 1178.38   80.39
   2   1   2 1090.69   80.69
  -2  -1   2 1095.69   79.89
   2  -1  -2 1172.48   80.89
   2  -1  -2 1208.88   81.39
   2  -1  -2 1265.17   80.49
  -2   1  -2 1071.79   79.99
  -2  -1   2 1065.39   79.89
  -2   1  -2 1115.49   79.99
   2   1   2 1102.99   80.89
   2   2  -2  180.08   12.60
   2   2  -2  169.78   13.70
   2   2  -2  150.38   14.70
  -2  -2  -2  170.28   15.10
  -2  -2  -2  181.08   14.70
  -2   2   2  175.48   15.20
   2  -2   2  172.88   14.20
   2  -2   2  172.88   13.20
  -2   2   2  170.48   13.40
   2  -2   2  161.78   13.30
  -2   2   2  181.48   15.10
  -2  -2  -2  174.08   14.60
   2  -2   2  177.08   14.30
  -2   2  -2  168.78   13.80
   2  -2  -2  172.88   14.50
  -2   2  -2  169.68   13.10
   2   2   2  180.68   14.80
  -2  -2   2  156.48   14.00
   2   2   2  146.39   14.60
   2  -2  -2  179.08   13.50
  -2   2  -2  167.28   13.80
   2  -2  -2  166.48   14.30
   2  -2  -2  171.98   15.10
  -2  -2   2  162.58   13.80
  -2   2  -2  154.38   14.40
   2  -3   2  265.27   20.40
  -2  -3  -2  291.87   22.80
  -2   3   2  264.87   23.40
  -2   3   2  243.98   20.50
  -2   3   2  253.47   22.90
   2   3  -2  255.77   21.40
   2   3  -2  260.27   19.80
  -2  -3  -2  280.37   22.80
   2  -3   2  285.47   22.90
   2   3  -2  296.17   23.90
  -2  -3  -2  307.77   24.50
   2  -3   2  287.07   22.50
  -2   3  -2  285.67   22.10
  -2  -3   2  290.97   22.40
  -2   3  -2  275.17   22.10
  -2  -3   2  253.37   22.10
   2   3   2  269.27   23.60
   2   3   2  266.87   22.40
   2  -3  -2  295.97   23.30
   2  -3  -2  307.17   23.30
   2  -3  -2  241.98   23.40
  -2   3  -2  287.57   23.50
  -2   3  -2  248.18   20.60
  -2  -4  -2   21.20    6.80
   2   4  -2   38.80    7.00
  -2   4   2   52.89    9.10
   2  -4   2   52.29    9.00
   2   4  -2   30.80    9.30
   2  -4   2   45.70    8.50
  -2  -4  -2   36.20    8.00
  -2   4   2   32.60    8.40
   2  -4  -2   49.80    9.70
   2  -4  -2   40.20    9.30
  -2   4  -2   32.50    6.70
   2   4   2   46.10    7.70
  -2   4  -2   31.40    7.60
   2   4   2   43.50   10.00
  -2  -4   2   30.70    7.50
  -2  -4   2   42.40    8.00
  -2   4  -2   44.60    9.70
   2  -4  -2   27.40    8.20
   2   5  -2    1.40    4.60
   2   5  -2    5.10    7.60
  -2  -5  -2    8.20    5.20
  -2  -5  -2   -4.80    6.20
  -2   5   2   -4.40    3.90
   2  -5   2    3.60    7.20
   2  -5   2   -8.50    3.60
   2   5  -2    4.70    4.50
  -2   5  -2    4.10    6.10
   2  -5  -2   -3.30    5.10
  -2   5  -2    4.00    5.50
   2  -5  -2   -3.30    4.20
  -2  -5   2   10.50    5.60
  -2   5  -2   -0.90    5.80
   2   5   2    0.90    7.90
  -2  -5   2    0.90    4.50
   2  -5  -2   -3.40    4.10
  -2  -6  -2    3.80    5.80
   2   6  -2   -6.40    5.90
  -2  -6  -2   16.80    8.00
   2  -6   2   -3.10    5.10
  -2   6   2    7.30    6.50
   2   6  -2   -1.40    7.00
  -2   6   2   -4.50    6.80
   2  -6   2    7.60    6.90
   2   6  -2   -6.50    7.60
  -2   6  -2   11.90    8.90
  -2   6  -2   -2.50    4.40
  -2  -6   2   -2.70    5.10
   2   6   2   10.10    9.80
  -2   6  -2    4.00    5.20
   2   6   2    6.40    6.00
   2  -6  -2    5.60    6.30
   2  -6  -2    7.00    7.80
  -2  -6   2   -0.20    6.20
  -2   0   3  461.15   32.70
   2   0  -3  454.65   32.70
  -2   0   3  473.55   32.90
  -2   0  -3  403.96   31.50
   2   0   3  436.86   32.40
   2   0   3  427.46   32.40
  -2   0  -3  420.36   31.50
   2   0  -3  486.65   32.10
  -2  -1  -3  266.67   19.10
   2  -1   3  246.18   19.20
   2   1  -3  239.88   19.10
  -2  -1  -3  231.68   18.90
   2   1  -3  261.07   18.60
  -2   1   3  262.37   19.40
   2   1  -3  239.98   18.30
  -2   1   3  243.18   20.30
  -2  -1  -3  259.37   19.50
   2  -1   3  255.47   18.80
   2  -1   3  259.67   18.80
   2   1  -3  247.08   18.30
   2  -1   3  243.58   18.30
  -2   1  -3  251.97   18.60
   2  -1  -3  247.08   19.00
   2  -1  -3  249.78   20.40
   2  -1  -3  260.77   19.50
  -2  -1   3  246.98   18.50
  -2  -1   3  250.87   18.50
  -2  -1   3  261.47   18.70
   2   1   3  227.28   18.80
  -2   1  -3  255.07   18.60
  -2  -1   3  240.38   19.30
   2   1   3  254.37   20.10
   2  -1  -3  254.87   19.10
   2   1   3  256.47   19.40
   2   2  -3  187.18   12.90
   2  -2   3  188.58   14.90
  -2   2   3  179.88   16.00
  -2  -2  -3  171.18   15.80
  -2  -2  -3  171.48   15.00
   2   2  -3  180.08   14.40
   2   2  -3  171.98   15.30
   2   2  -3  192.58   14.40
   2  -2   3  193.68   14.90
  -2  -2  -3  175.28   15.00
  -2   2   3  175.28   15.80
  -2   2   3  181.98   14.50
   2  -2   3  170.48   13.30
  -2  -2   3  190.48   14.80
  -2  -2   3  173.88   14.50
   2  -2  -3  178.38   15.10
  -2   2  -3  169.48   14.90
  -2  -2   3  171.58   14.30
   2   2   3  160.98   14.30
  -2   2  -3  183.58   14.50
  -2  -2   3  182.88   13.00
  -2   2  -3  170.48   13.30
   2  -2  -3  170.08   15.80
   2   2   3  191.68   16.00
   2  -2  -3  181.38   15.10
   2   2   3  154.18   15.50
  -2   2  -3  181.08   14.40
   2  -3   3  373.86   28.00
  -2  -3  -3  338.87   29.00
  -2   3   3  322.07   28.40
  -2  -3  -3  336.37   27.80
   2   3  -3  344.67   26.70
  -2   3   3  366.66   29.00
  -2   3   3  333.97   25.90
   2   3  -3  341.87   28.30
   2   3  -3  327.47   26.70
   2  -3   3  385.96   27.70
  -2  -3  -3  329.67   27.70
   2  -3   3  315.17   25.60
   2  -3  -3  288.47   28.10
  -2   3  -3  326.27   28.00
   2  -3  -3  371.86   28.00
   2   3   3  316.47   27.80
   2   3   3  336.57   28.70
  -2  -3   3  360.36   27.40
  -2   3  -3  346.47   27.10
  -2   3  -3  361.66   27.10
  -2  -3   3  394.56   27.80
   2  -3  -3  321.27   27.60
  -2  -4  -3   70.59   11.00
  -2   4   3   65.49   11.50
   2   4  -3   69.19   12.10
  -2  -4  -3   74.29   11.50
   2  -4   3   86.99   11.40
   2   4  -3   63.59    9.90
   2  -4   3   55.49   10.00
  -2  -4  -3   70.09   12.10
  -2   4   3   65.69   10.90
   2   4  -3   74.49   10.60
  -2  -4   3   50.09   10.10
  -2   4  -3   79.89   10.60
   2  -4  -3   92.19   12.70
   2  -4  -3   40.10   10.00
   2  -4  -3   51.99   10.60
   2   4   3   81.99   11.20
  -2   4  -3   67.19   12.00
   2   4   3   64.29   11.80
  -2  -4   3   83.39   11.60
  -2   4  -3   72.79   10.00
   2   5  -3   17.60    6.50
   2   5  -3   39.40    8.10
   2  -5   3   25.70    9.20
   2   5  -3    5.60    6.30
  -2   5   3   25.40    8.90
   2  -5   3   43.20    9.90
  -2  -5  -3   25.30    9.70
  -2   5  -3   26.40    7.90
   2   5   3   25.90    8.90
  -2   5  -3   23.80    8.50
   2  -5  -3   20.90    8.40
  -2   5  -3   20.90    8.00
   2  -5  -3   21.50    9.00
  -2  -5   3   25.90    8.40
  -2  -5   3   23.00    8.90
   2  -5  -3   37.40   10.20
  -2   6   3   -0.60    5.00
   2   6  -3    4.50    7.40
   2  -6   3    6.90    9.30
   2   6  -3    6.80    8.10
  -2   6   3    2.00    5.90
   2  -6   3   19.30   10.00
  -2  -6  -3   11.20    8.50
   2   6  -3   17.20    8.30
  -2  -6  -3    6.30    6.80
  -2   6  -3   17.30    8.50
  -2  -6   3   11.30    9.40
   2  -6  -3   15.50    8.10
   2   6   3   27.90   12.20
   2  -6  -3   19.60   10.40
  -2   6  -3    0.80    7.50
  -2  -6   3   21.50   10.00
  -2   6  -3    3.30    7.00
  -2   0  -4 3647.24  282.47
  -2   0   4 4206.58  284.17
  -2   0  -4 3629.64  282.57
   2   0  -4 4127.09  283.17
   2   0  -4 4041.90  283.97
   2   0   4 4087.59  283.77
   2   0  -4 4385.46  282.47
   2   0   4 4120.29  283.87
  -2   0   4 4308.77  284.17
   2   1  -4 1275.07   90.79
  -2   1   4 1319.87   93.19
   2   1  -4 1257.87   91.29
   2  -1   4 1269.57   90.99
  -2  -1  -4 1340.07   91.49
   2   1  -4 1243.08   91.69
   2  -1   4 1364.96   91.39
   2  -1   4 1294.87   91.99
  -2  -1  -4 1315.97   91.99
  -2   1   4 1351.36   92.39
   2   1  -4 1214.18   90.79
  -2  -1  -4 1334.97   91.59
  -2   1  -4 1185.78   90.89
   2  -1  -4 1271.77   91.49
   2  -1  -4 1291.77   91.49
   2   1   4 1311.87   92.89
  -2   1  -4 1247.68   90.99
   2   1   4 1293.27   91.79
   2  -1  -4 1267.57   91.99
  -2  -1   4 1353.96   90.99
  -2   1  -4 1235.78   91.09
   2   1   4 1321.67   91.89
  -2  -1   4 1354.56   91.49
  -2  -1   4 1382.66   92.49
   2   2  -4  277.07   21.50
   2  -2   4  256.37   21.70
  -2  -2  -4  279.17   22.30
   2   2  -4  272.87   21.40
   2   2  -4  294.17   22.90
  -2   2   4  253.17   23.70
  -2   2   4  298.67   22.30
   2  -2   4  289.27   22.00
  -2   2   4  294.57   23.30
  -2  -2  -4  278.97   22.40
   2  -2   4  304.97   22.20
  -2  -2  -4  273.47   23.30
   2  -2  -4  283.07   23.30
   2  -2  -4  279.17   22.40
  -2   2  -4  298.87   21.80
   2   2   4  292.47   23.50
  -2   2  -4  255.47   22.10
   2  -2  -4  276.87   22.40
   2   2   4  272.87   21.50
  -2  -2   4  291.27   21.80
  -2  -2   4  295.27   21.80
  -2  -2   4  290.77   20.30
  -2   2  -4  275.67   21.70
   2   2   4  300.77   23.90
  -2  -2   4  264.27   22.00
  -2  -3  -4   27.80    6.90
  -2  -3  -4   46.50    7.70
   2  -3   4   52.19    8.30
   2  -3   4   48.00    6.50
   2   3  -4   39.10    8.30
   2  -3   4   57.19    8.30
  -2   3   4   60.99    9.60
   2   3  -4   53.59    7.00
  -2  -3  -4   31.60    8.30
   2   3  -4   58.79    7.50
  -2   3   4   52.19    8.70
  -2   3   4   39.60    6.20
   2   3   4   42.60    9.30
  -2   3  -4   48.80    7.40
  -2  -3   4   41.50    5.80
  -2   3  -4   57.89    8.00
   2  -3  -4   44.20    8.20
   2  -3  -4   30.70    7.70
  -2  -3   4   49.00    7.30
   2   3   4   35.70    7.80
   2  -3  -4   51.29    8.80
  -2  -3   4   54.69    7.60
  -2   3  -4   53.69    8.70
  -2  -4  -4   79.69   14.00
  -2   4   4   69.39   12.60
   2   4  -4  108.49   14.80
   2   4  -4   92.59   11.70
   2   4  -4  105.59   12.00
  -2  -4  -4   78.99   12.60
  -2  -4  -4   90.29   12.70
   2  -4   4   86.69   12.70
   2  -4   4  105.29   13.60
  -2   4   4   84.99   13.60
  -2  -4   4  109.59   13.10
  -2  -4   4  102.19   12.90
  -2   4  -4   83.59   12.70
   2  -4  -4   83.19   13.60
   2   4   4  113.19   15.90
  -2   4  -4  102.59   12.40
   2   4   4   88.69   12.60
  -2   4  -4   87.19   11.90
   2  -4  -4   96.19   13.60
   2  -4  -4   80.59   12.80
   2   5  -4   29.60   10.20
   2   5  -4   34.30    8.90
  -2   5   4   19.20    9.60
  -2  -5  -4   23.30    8.10
   2  -5   4   41.30   10.30
   2  -5   4   33.00    9.70
   2   5  -4   28.10    8.10
  -2  -5   4   47.80   10.50
  -2   5  -4   33.00    8.60
  -2   5  -4   19.20    7.90
  -2   5  -4   41.70    9.30
  -2  -5   4   36.50    9.70
   2  -5  -4   15.70    9.10
   2  -5  -4   28.30    8.50
   2   5   4   28.80   10.00
   2  -5  -4   52.49   10.70
   2   6  -4   20.40    7.80
  -2  -6  -4   20.70    9.70
  -2   6   4   13.60    7.50
   2  -6   4   35.00   11.10
   2   6  -4   13.50    8.20
   2  -6   4   25.20   10.00
   2   6  -4    8.00    9.80
  -2  -6  -4   18.80    7.80
  -2   6  -4   18.70    8.70
  -2   6  -4   18.00    7.00
   2   6   4   19.30   11.20
   2  -6  -4   18.60    8.50
   2  -6  -4   13.40    8.40
   2  -6  -4   19.50    7.90
  -2  -6   4   28.40   10.70
  -2   6  -4    2.80    8.60
  -2  -6   4   27.20   10.40
  -2   0  -5 1676.63  119.89
  -2   0   5 1711.43  121.69
   2   0  -5 1752.12  120.49
   2   0  -5 1862.81  119.69
   2   0   5 1675.73  121.39
   2   0   5 1632.94  121.29
  -2   0   5 1625.34  121.49
   2   0  -5 1800.22  119.79
  -2   0  -5 1611.84  119.79
  -2   1   5   22.10    5.70
  -2  -1  -5   42.00    5.10
  -2   1   5   39.20    6.10
   2   1  -5   34.50    4.90
  -2  -1  -5   49.80    5.40
  -2  -1  -5   40.30    5.60
   2   1  -5   41.90    4.00
   2   1  -5   32.70    4.20
   2  -1   5   38.20    5.80
   2  -1   5   40.60    5.00
   2   1   5   30.10    6.60
  -2   1  -5   36.90    4.60
   2  -1  -5   35.60    5.20
   2   1   5   61.29    6.70
  -2   1  -5   42.40    4.80
  -2  -1   5   30.90    5.70
   2  -1  -5   38.60    5.50
   2  -1  -5   40.00    5.30
  -2   1  -5   41.80    4.60
   2   1   5   34.80    5.40
  -2  -1   5   35.30    5.50
   2  -2   5  293.57   22.60
  -2  -2  -5  266.77   22.30
   2   2  -5  278.17   22.80
   2   2  -5  275.27   21.50
  -2  -2  -5  250.67   22.40
   2  -2   5  310.37   22.30
   2  -2   5  246.08   20.30
  -2   2   5  265.37   24.30
   2  -2   5  326.37   22.50
  -2   2   5  264.47   22.50
  -2  -2  -5  308.27   23.80
   2   2  -5  292.77   21.50
   2   2   5  305.27   23.90
   2   2   5  286.87   24.00
  -2  -2   5  284.47   22.70
   2  -2  -5  272.17   22.50
  -2   2  -5  309.27   21.90
   2  -2  -5  274.07   23.20
  -2   2  -5  305.77   22.00
   2  -2  -5  268.07   22.40
  -2  -2   5  283.07   21.80
  -2  -2   5  304.07   22.00
  -2   2  -5  253.87   22.10
   2   2   5  281.37   22.10
  -2  -2   5  276.97   20.60
  -2  -3  -5   78.59   11.50
   2  -3   5   69.39    9.50
  -2   3   5   82.19   11.60
   2  -3   5   74.19    9.90
  -2   3   5   64.69   10.90
  -2  -3  -5   53.29    9.00
  -2  -3  -5   80.59   10.50
   2   3  -5   76.09    8.90
   2   3  -5   76.29   10.60
   2   3  -5   66.29    8.60
  -2   3   5   66.69    8.50
   2  -3   5   71.79    8.70
   2  -3  -5   67.19   10.70
   2   3   5   69.09   11.30
  -2   3  -5   80.59    9.60
  -2  -3   5   84.69    9.70
  -2   3  -5   71.99    9.20
   2  -3  -5   70.89   10.30
  -2   3  -5   76.19   10.10
  -2  -3   5   70.49    9.20
   2  -3  -5   75.39   10.70
  -2  -3   5   64.09    8.40
   2   3   5   63.69   10.40
   2  -4   5   47.10    8.50
  -2   4   5   36.00   10.30
   2   4  -5   42.20    8.00
  -2  -4  -5   36.80    8.20
  -2   4   5   49.00   10.70
  -2  -4  -5   35.60    9.20
  -2  -4  -5   38.10    8.30
   2   4  -5   28.30    8.60
   2   4  -5   42.80    8.40
   2  -4   5   31.00    7.30
  -2   4  -5   24.80    8.40
   2  -4  -5   35.00    9.80
  -2  -4   5   43.60    8.90
   2   4   5   36.40    9.10
  -2   4  -5   50.59    8.80
  -2   4  -5   44.40    7.60
   2   4   5   37.70    9.70
  -2  -4   5   48.20    9.20
   2  -4  -5   25.20    7.40
   2  -4  -5   33.40    8.00
  -2   5   5   22.00   10.00
  -2  -5  -5    4.70    6.10
  -2  -5  -5   13.90    8.10
   2   5  -5   18.40    7.60
   2  -5   5   32.60    9.40
   2   5  -5   19.60    7.70
   2  -5   5   34.80   10.00
  -2  -5  -5   16.30    8.30
   2   5  -5   26.00   10.10
   2   5   5   18.20    8.30
   2  -5  -5   23.90    9.90
   2  -5  -5    8.70    7.80
  -2   5  -5   13.50    6.80
  -2   5  -5   14.90    7.40
  -2  -5   5   34.00    9.30
  -2  -5   5   27.70    8.80
  -2   5  -5   22.00    7.60
   2  -5  -5   30.00    9.60
   2   6  -5    7.50    5.90
   2  -6   5    5.10    6.20
  -2   6   5   10.00    7.50
   2   6  -5    1.90    5.50
  -2  -6  -5    5.60    6.40
   2   6  -5   11.10    6.60
   2  -6   5   18.40    8.50
  -2  -6  -5   14.20    7.60
   2   6   5   12.70    8.70
   2  -6  -5   17.00    9.30
  -2   6  -5    9.90    7.50
  -2   6  -5   20.90    7.40
  -2  -6   5   10.60    7.20
   2  -6  -5    6.30    7.40
  -2  -6   5   13.60    9.30
  -2   6  -5    9.90    6.30
   2  -6  -5   11.60    7.50
   2   0  -6   71.29    6.10
   2   0  -6   65.39    7.30
  -2   0  -6   58.09    5.80
  -2   0   6   53.99    8.10
   2   0   6   66.09    9.00
  -2   0  -6   63.49    6.10
   2   0  -6   71.89    6.20
   2   0   6   60.69    7.90
  -2   0   6   66.69    9.10
  -2   0  -6   64.59    6.00
   2   1  -6 1343.57   93.39
   2   1  -6 1339.47   93.29
  -2   1   6 1354.16   95.59
   2   1  -6 1311.77   94.19
  -2  -1  -6 1334.67   93.99
   2  -1   6 1331.27   94.29
  -2  -1  -6 1327.67   94.59
  -2   1   6 1297.07   96.39
  -2  -1  -6 1373.06   93.99
   2  -1   6 1359.76   95.49
   2   1   6 1308.07   96.19
   2  -1  -6 1271.87   93.89
  -2  -1   6 1273.07   94.59
  -2   1  -6 1243.88   93.29
  -2   1  -6 1311.77   93.69
   2   1   6 1281.87   95.09
   2  -1  -6 1361.66   94.89
  -2   1  -6 1365.36   93.59
   2  -1  -6 1361.26   93.99
  -2  -1   6 1352.66   95.79
  -2  -2  -6  133.89   12.30
   2   2  -6  132.49   11.50
   2  -2   6  119.59   10.30
  -2   2   6  139.79   12.70
  -2   2   6  116.29   15.00
  -2  -2  -6  124.19   12.00
  -2  -2  -6  120.59   14.10
   2   2  -6  143.29   11.60
   2  -2   6  146.99   12.10
   2  -2   6  131.79   13.80
   2   2  -6  134.59   12.50
   2   2   6  146.59   15.10
  -2  -2   6  134.59   11.00
  -2  -2   6  155.58   13.80
   2  -2  -6  110.79   13.40
   2  -2  -6  134.59   12.30
  -2  -2   6  140.29   11.80
   2   2   6  121.89   14.70
  -2   2  -6  139.29   11.60
  -2   2  -6  111.39   11.60
   2  -2  -6  136.69   12.40
  -2   2  -6  124.89   11.40
   2  -3   6   89.59   10.60
  -2   3   6   88.19   10.80
   2   3  -6  101.59   10.90
   2  -3   6   97.29   11.40
   2   3  -6   91.49   12.40
  -2   3   6   75.39   13.20
   2   3  -6   81.59    9.90
  -2  -3  -6   79.39   12.50
   2  -3   6  124.99   10.90
  -2  -3  -6   84.49   11.60
  -2  -3  -6   90.69   11.70
  -2   3   6   66.19   12.60
   2  -3  -6   92.09   12.70
   2   3   6  101.89   14.50
  -2   3  -6   98.69   10.90
  -2  -3   6  112.79   11.50
  -2   3  -6   93.99   11.70
  -2  -3   6   83.19   10.40
   2  -3  -6   83.19   11.80
   2   3   6  105.39   13.70
  -2   3  -6   88.59   10.30
  -2  -3   6   86.09   10.70
   2  -3  -6   70.49   12.20
  -2  -4  -6   44.80    9.80
   2   4  -6   35.80    7.30
   2  -4   6   35.40    7.50
  -2  -4  -6   27.40    8.00
  -2   4   6    7.40    7.70
   2  -4   6   28.90    7.20
   2   4  -6   29.90    6.40
  -2  -4  -6   24.60    8.30
   2   4  -6   30.60    8.80
  -2   4   6   26.90    9.50
   2   4   6   34.00    9.70
  -2   4  -6   25.80    8.20
  -2  -4   6   39.70    7.60
   2  -4  -6   21.50    7.00
  -2  -4   6   42.50    7.80
  -2   4  -6   32.50    6.70
  -2   4  -6   23.90    6.20
   2  -4  -6   29.40    8.90
   2  -4  -6   38.20    8.40
   2   4   6   18.60    8.00
   2  -5   6   19.10    8.50
  -2  -5  -6   19.80    8.40
   2   5  -6   32.80    8.90
  -2  -5  -6   14.20    7.30
   2  -5   6   38.00   10.10
   2   5  -6   10.80    7.10
   2   5  -6    5.90    6.30
  -2   5   6   15.20   10.10
  -2  -5  -6   12.70    6.70
   2  -5  -6   20.20    7.40
   2  -5  -6    6.70    8.20
  -2  -5   6    5.20    7.20
  -2   5  -6    7.20    5.70
  -2   5  -6   19.50    8.00
   2   5   6    8.10    7.90
   2  -5  -6   16.10    7.10
  -2   5  -6   27.10    8.20
  -2  -5   6   22.80    8.60
   2   6  -6   10.70    6.20
   2  -6   6   18.30    8.60
   2   6  -6    1.00    7.60
  -2   6   6   -1.10    6.30
  -2  -6  -6    5.10    6.20
   2   6  -6   13.70    7.30
  -2  -6  -6   -2.60    5.30
   2  -6   6    4.80    8.60
   2   6   6    0.70    7.80
  -2  -6   6   -1.30    5.20
   2  -6  -6    0.10    5.70
  -2   6  -6   -1.00    8.90
   2  -6  -6   11.70    8.80
  -2   6  -6   10.60    8.00
  -2  -6   6   -3.70    5.20
   2  -6  -6    4.20    9.40
  -2   6  -6    9.90    8.10
   2   0  -7  710.23   46.60
  -2   0  -7  658.03   46.70
   2   0  -7  684.03   46.70
  -2   0  -7  652.33   46.80
   2   0   7  608.24   48.80
   2   0   7  589.64   48.60
  -2   0  -7  653.03   46.80
  -2   0   7  608.24   49.10
   2   0  -7  666.53   47.50
  -2   0   7  581.04   48.90
  -2   1   7  600.94   47.90
   2  -1   7  686.43   47.50
   2   1  -7  654.73   44.80
  -2  -1  -7  622.14   46.00
  -2   1   7  584.14   47.00
   2   1  -7  642.64   44.70
  -2  -1  -7  614.34   45.30
   2  -1   7  584.14   45.90
   2   1  -7  627.34   45.60
  -2  -1  -7  628.44   45.40
  -2  -1   7  606.94   46.40
   2   1   7  635.24   48.00
   2   1   7  614.94   46.80
  -2   1  -7  641.74   45.00
   2  -1  -7  587.54   45.20
   2  -1  -7  585.64   45.10
   2  -1  -7  641.24   46.30
  -2   1  -7  631.74   45.10
  -2  -1   7  618.34   47.40
  -2   1  -7  604.34   44.60
   2   2  -7   62.69    7.60
  -2  -2  -7   62.19    9.30
   2   2  -7   69.29    9.00
   2   2  -7   56.59    7.10
  -2  -2  -7   69.59    9.00
  -2   2   7   62.59   10.70
  -2   2   7   62.99    8.90
   2  -2   7   71.69    9.70
  -2  -2  -7   67.89    9.20
   2  -2   7   62.59    6.40
   2   2   7   66.49    9.20
   2   2   7   61.49   10.30
  -2  -2   7   43.00    8.90
  -2  -2   7   69.39    7.70
  -2   2  -7   83.99    8.80
   2  -2  -7   70.49    9.30
   2  -2  -7   78.89    9.40
   2   2   7   64.99    9.70
   2  -2  -7   64.99    9.50
  -2   2  -7   77.19    8.30
  -2   2  -7   69.39    8.00
   2   3  -7    7.80    4.20
  -2   3   7   11.40    5.00
  -2  -3  -7    3.50    4.10
   2  -3   7    2.00    4.70
   2   3  -7   11.10    3.90
   2  -3   7   10.50    5.00
  -2  -3  -7    7.80    5.20
  -2   3   7    0.10    4.20
  -2  -3  -7   10.40    5.60
   2   3  -7   12.60    4.00
  -2   3   7   13.30    7.80
   2  -3  -7   10.70    6.50
   2  -3  -7    7.40    4.60
  -2   3  -7   14.50    5.10
   2   3   7    8.70    6.20
   2   3   7    3.80    6.40
   2   3   7    0.60    5.70
  -2   3  -7   12.10    5.40
  -2  -3   7    7.50    3.60
  -2  -3   7    8.20    5.10
   2  -3  -7   -0.50    3.70
  -2  -3   7   10.40    4.10
  -2   3  -7   16.20    5.50
  -2  -4  -7    2.70    4.40
  -2   4   7    5.20    5.70
  -2  -4  -7    0.20    4.10
  -2   4   7    4.00    7.60
   2  -4   7    0.80    5.20
   2   4  -7    1.60    4.10
   2   4  -7   16.40    5.60
  -2  -4  -7   -7.30    3.90
   2   4  -7    4.00    5.30
   2  -4   7   -3.40    3.40
   2  -4  -7    2.90    4.70
   2  -4  -7   -1.40    5.90
   2   4   7    0.30    6.00
  -2   4  -7    1.90    3.80
   2   4   7   -4.20    6.00
   2  -4  -7    0.00    5.60
  -2  -4   7    7.20    5.60
  -2   4  -7    2.80    3.60
  -2  -4   7    4.50    5.50
  -2   4  -7   -1.10    5.20
  -2   5   7   10.00    8.50
   2  -5   7    0.40    6.80
   2  -5   7   -5.50    6.40
   2   5  -7   -7.50    4.00
  -2  -5  -7   -0.90    4.80
   2   5  -7    7.60    6.40
  -2   5   7   -7.70    4.70
   2   5  -7   14.30    7.00
  -2  -5  -7    3.10    6.90
  -2  -5  -7    2.70    8.20
  -2  -5   7    0.00    5.60
   2  -5  -7    9.70    6.30
   2  -5  -7    1.30    5.60
  -2   5  -7    3.10    5.30
   2  -5  -7    3.00    5.60
  -2  -5   7   -4.20    5.70
  -2   5  -7    2.50    6.30
   2   5   7   11.90   10.10
  -2   5  -7    5.20    4.90
   2   6  -7   23.20    9.20
   2   6  -7   -2.30    6.10
   2  -6   7   10.30    8.70
   2   6  -7   -7.30    5.40
  -2  -6  -7    6.90    8.20
  -2   6   7    0.70   10.00
  -2   6  -7   11.60    9.70
  -2   6  -7    2.20    7.60
   2  -6  -7   -3.00    8.30
  -2  -6   7    0.00    7.30
   2   6   7   -2.00    9.70
   2  -6  -7    6.60    8.70
  -2  -6   7   -4.40    5.50
  -2   0   8  504.55   40.10
   2   0  -8  498.25   38.10
   2   0  -8  566.54   37.40
  -2   0  -8  539.95   37.60
   2   0   8  509.15   39.90
  -2   0   8  407.16   39.30
   2   0  -8  527.15   37.20
   2   0   8  447.46   39.40
  -2   0  -8  502.45   37.40
  -2   0  -8  539.45   37.50
   2   1  -8  249.58   19.50
  -2   1   8  263.97   23.70
  -2  -1  -8  229.38   20.50
   2   1  -8  253.97   19.50
  -2  -1  -8  237.38   19.80
   2   1  -8  257.87   20.40
  -2   1   8  249.18   22.30
   2  -1   8  246.78   21.20
   2  -1   8  263.27   22.70
  -2  -1  -8  263.87   20.30
   2  -1  -8  240.38   20.00
   2   1   8  225.98   21.40
  -2   1  -8  263.77   19.70
   2  -1  -8  254.27   20.20
  -2   1  -8  263.07   19.40
   2   1   8  243.18   22.60
  -2  -1   8  257.27   22.60
   2  -1  -8  252.57   21.00
  -2  -1   8  249.38   21.70
  -2   1  -8  267.37   19.80
   2  -2   8  241.38   20.40
   2  -2   8  313.07   23.90
   2   2  -8  285.27   21.30
  -2   2   8  263.47   24.90
  -2  -2  -8  254.97   22.90
   2   2  -8  281.67   21.10
  -2   2   8  261.47   23.40
   2   2  -8  284.67   22.50
  -2  -2  -8  251.87   22.00
  -2  -2  -8  245.78   21.80
   2  -2  -8  242.08   21.70
   2   2   8  273.57   24.70
  -2   2  -8  273.67   21.20
  -2   2  -8  269.47   21.30
   2  -2  -8  261.47   23.00
  -2  -2   8  299.47   24.50
  -2  -2   8  257.27   21.50
  -2   2  -8  264.87   21.40
   2   2   8  293.97   23.30
   2   2   8  273.37   23.40
   2  -2  -8  259.97   22.00
   2   3  -8   48.00    7.60
  -2  -3  -8   37.80    8.50
   2   3  -8   46.40    7.50
  -2   3   8   46.30   10.40
   2  -3   8   43.90    7.70
  -2   3   8   39.10    9.60
  -2  -3  -8   35.40    7.60
   2  -3   8   45.70    8.00
   2   3  -8   50.89    9.50
  -2  -3  -8   35.00    8.40
  -2   3   8   44.30    8.40
   2   3   8   44.30   11.10
  -2  -3   8   43.30    7.80
   2   3   8   59.09   10.70
   2  -3  -8   44.50    9.20
   2  -3  -8   49.00    9.40
  -2   3  -8   53.49    7.80
  -2   3  -8   38.40    7.80
  -2  -3   8   40.90    8.50
   2   3   8   48.10    9.70
  -2   3  -8   41.60    7.10
   2  -3  -8   38.40    8.70
   2  -4   8   25.60    7.50
  -2   4   8   17.90    7.90
  -2  -4  -8   14.40    6.20
   2   4  -8   17.60    6.30
  -2  -4  -8   28.00    7.40
  -2  -4  -8   11.70    6.50
  -2   4   8    7.00    8.60
   2   4  -8   27.60    6.50
   2   4  -8   18.10    5.50
   2   4   8   31.40    9.70
  -2   4  -8   10.80    6.30
  -2  -4   8   48.70    8.20
  -2   4  -8   27.70    6.40
   2   4   8   35.40   10.40
   2  -4  -8    6.50    6.70
   2  -4  -8   18.30    7.90
  -2  -4   8   27.20    7.10
   2  -4  -8   29.70    8.30
  -2   4  -8   10.40    6.70
  -2  -5  -8   19.40    9.30
  -2   5   8   19.30    8.90
   2   5  -8   12.00    7.00
  -2   5   8   36.40   11.40
  -2  -5  -8    8.50    9.20
   2  -5   8   14.50    6.50
  -2  -5  -8    4.70    7.00
   2  -5   8   22.80    9.20
   2   5  -8   13.20    7.50
   2   5  -8    6.90    6.20
   2  -5  -8   11.90    8.00
   2  -5  -8    8.20    6.30
  -2   5  -8    7.50    5.90
   2   5   8  -11.50    9.00
  -2  -5   8   26.70    8.90
   2  -5  -8    8.90    6.50
  -2   5  -8    9.60    5.90
  -2   5  -8   16.80    6.30
   2   5   8   -8.90    7.10
  -2  -5   8   11.50    6.40
   2   6  -8    8.70    8.40
  -2  -6  -8   24.40    9.90
   2   6  -8   12.00    9.30
   2  -6   8  -15.00    3.50
  -2   6   8    2.70    7.40
   2   6  -8   13.30    9.60
  -2  -6   8   -2.80    7.70
   2  -6  -8   12.70    8.20
  -2  -6   8    7.40   11.10
   2   6   8   -4.00   10.20
   2  -6  -8   -4.00    5.80
  -2   6  -8   -1.20    4.70
  -2   0   9  497.35   39.80
   2   0  -9  511.75   36.10
  -2   0   9  485.15   39.60
   2   0   9  463.75   39.00
   2   0   9  457.95   38.80
   2   0  -9  514.05   36.10
  -2   0  -9  485.95   36.40
  -2   0  -9  501.75   36.30
  -2   0  -9  461.15   36.30
   2   0  -9  487.05   37.10
  -2  -1  -9    2.20    3.70
  -2  -1  -9    9.50    4.00
   2   1  -9    3.60    3.30
  -2   1   9    3.30    4.10
   2  -1   9    5.90    5.00
  -2  -1  -9    2.70    3.50
  -2   1   9    0.80    4.50
   2  -1   9   -0.40    3.70
   2   1  -9    4.90    3.30
   2   1  -9    4.50    3.30
   2   1   9    9.10    4.50
  -2   1  -9    7.50    2.80
   2  -1  -9   11.40    4.30
   2  -1  -9    9.20    3.40
  -2   1  -9    5.30    2.60
   2  -1  -9   11.30    4.70
   2   1   9    6.60    4.90
  -2   1  -9    6.10    2.90
  -2  -1   9   -1.10    4.10
  -2  -1   9    4.00    5.50
  -2   2   9   20.60    6.20
   2   2  -9   29.20    4.90
  -2  -2  -9   14.10    5.50
   2   2  -9   31.70    5.00
   2  -2   9   27.30    8.50
  -2  -2  -9   19.10    5.80
   2   2  -9   25.30    5.50
  -2  -2  -9   28.80    6.60
  -2   2   9   14.00    6.30
  -2  -2   9   10.20    7.30
   2  -2  -9    5.20    4.30
   2  -2  -9   24.60    5.60
   2   2   9   33.10    7.60
   2   2   9   25.20    7.40
   2   2   9   28.30    7.30
   2  -2  -9   28.00    5.90
  -2   2  -9   26.20    5.50
  -2   2  -9   27.20    5.90
  -2   2  -9   24.10    5.00
   2   3  -9  114.79   15.50
  -2   3   9  146.09   20.10
  -2  -3  -9  129.09   15.80
  -2  -3  -9  115.49   16.80
   2  -3   9  114.79   15.00
   2   3  -9  170.58   13.70
  -2   3   9  119.79   15.70
  -2  -3  -9  143.69   16.20
  -2   3   9  147.69   18.30
   2   3  -9  131.89   12.80
   2   3   9  119.19   17.40
  -2   3  -9  149.59   15.80
   2  -3  -9  133.69   15.80
  -2   3  -9  157.98   13.80
  -2  -3   9  139.39   16.70
   2   3   9  166.58   17.50
   2  -3  -9  104.59   14.70
   2  -3  -9  139.19   17.20
  -2   3  -9  151.38   13.50
   2   3   9  140.09   18.70
   2  -4   9   37.60    9.00
  -2  -4  -9   32.30    8.10
  -2  -4  -9    7.00    7.00
   2   4  -9   32.40    8.40
   2   4  -9   29.20    7.10
  -2   4   9   30.90    9.50
  -2   4   9   29.10    9.80
  -2  -4  -9   31.30    8.00
   2   4  -9   23.20    6.30
   2  -4  -9   17.40    6.90
   2   4   9   30.60   11.00
   2   4   9   30.20   11.90
   2  -4  -9   36.00    8.70
   2  -4  -9   26.20    9.00
  -2  -4   9   30.80    7.20
  -2   4  -9   49.60    9.30
  -2   4  -9   31.30    8.70
  -2   4  -9   30.30    7.80
   2   5  -9    1.10    6.30
  -2  -5  -9    4.50    7.20
   2   5  -9    9.20    6.60
  -2  -5  -9    3.00    6.50
  -2  -5  -9    9.00    7.70
  -2   5   9   -1.30    9.60
   2  -5   9    2.00    5.20
   2   5  -9    2.40    7.60
  -2   5   9   -0.30    5.70
   2  -5  -9    3.00    8.00
  -2   5  -9    7.10    5.60
  -2  -5   9   12.60    7.30
   2   5   9   -0.50    7.20
  -2   5  -9    0.90    4.90
   2   5   9   15.10   10.40
   2  -5  -9    3.00    5.70
   2  -5  -9    5.10    7.10
   2   6  -9   -3.20    7.00
  -2   6   9   -6.50    9.80
   2   6  -9   -6.90    8.20
  -2  -6  -9   -0.60    6.10
   2  -6   9   -8.50    7.20
  -2  -6  -9    3.20    7.80
  -2  -6   9    0.10    8.50
   2  -6  -9   -2.50    7.30
  -2   6  -9   12.10    8.60
   2   6   9   -2.00    8.50
   2  -6  -9   17.90   11.20
  -2   0 -10  779.62   55.39
  -2   0  10  727.13   58.69
   2   0 -10  784.22   55.29
   2   0 -10  740.53   56.19
   2   0  10  718.73   58.49
  -2   0 -10  785.82   55.49
   2   0  10  728.83   58.39
  -2   0  10  751.82   59.19
   2   0 -10  809.02   55.29
  -2   0 -10  731.13   55.49
  -2  -1 -10  238.18   19.80
   2   1 -10  233.18   19.00
   2   1 -10  230.78   18.90
   2  -1  10  264.77   22.20
  -2   1  10  230.68   23.10
  -2  -1 -10  219.48   19.50
  -2   1  10  249.88   23.10
   2   1 -10  260.87   20.20
   2  -1  10  276.37   23.20
  -2  -1 -10  251.17   20.70
  -2   1 -10  232.68   19.60
  -2  -1  10  234.48   22.30
  -2  -1  10  262.77   23.40
   2   1  10  220.28   22.20
   2  -1 -10  231.58   19.80
   2  -1 -10  234.78   19.70
  -2   1 -10  240.18   19.50
   2   1  10  228.18   23.50
   2  -1 -10  222.98   20.40
   2   2 -10   81.99    9.70
   2   2 -10   79.89   10.50
   2   2 -10   97.79    9.20
  -2   2  10   82.69   12.90
  -2   2  10   94.39   14.50
  -2  -2 -10   69.39    9.90
  -2  -2 -10   98.49   11.40
   2  -2  10   80.69   13.50
  -2  -2 -10   91.49   12.80
   2   2  10   57.99   11.90
  -2   2 -10   84.79    9.90
   2  -2 -10   90.39   11.30
   2  -2 -10   98.09   13.00
   2   2  10  100.09   14.20
  -2   2 -10  107.99   10.90
  -2   2 -10   92.79   10.30
   2   2  10   92.89   13.00
  -2  -2  10   91.99   14.50
   2  -2 -10   73.69   10.40
   2   3 -10   44.10    7.30
  -2  -3 -10   30.60    8.20
  -2   3  10   28.60   10.90
   2   3 -10   35.60    7.30
  -2   3  10   51.79   10.10
  -2  -3 -10   33.70    9.70
  -2  -3 -10   38.90    8.50
   2  -3  10   26.90    8.90
  -2   3  10   46.80   12.10
   2   3 -10   41.60    8.30
   2  -3 -10   51.99    9.10
  -2   3 -10   28.20    7.10
   2  -3 -10   47.70   10.30
  -2   3 -10   49.90    7.70
  -2  -3  10   54.69    9.90
   2  -3 -10   31.90    8.60
   2   3  10   44.10   10.50
  -2   3 -10   52.09    7.70
   2   3  10   37.40   11.50
   2   3  10   39.20    9.20
  -2   4  10   41.90   11.00
  -2  -4 -10   14.80    7.20
   2   4 -10   37.90    8.40
  -2  -4 -10   29.00    7.80
   2   4 -10   25.40    7.40
  -2  -4 -10    9.50    5.90
  -2   4  10   22.60   10.30
   2   4 -10   26.80    7.60
  -2   4 -10   29.60    8.00
   2  -4 -10    8.50    7.70
   2   4  10   23.00   11.70
  -2   4 -10   33.10    7.30
   2  -4 -10   29.60    9.60
   2  -4 -10   24.40    8.70
   2   4  10   14.60   10.90
   2  -5  10    0.20    5.20
  -2  -5 -10   -2.70    4.70
  -2   5  10    9.40    9.60
   2   5 -10    0.90    6.60
  -2   5  10    8.70    8.50
   2   5 -10   19.30    9.60
  -2  -5 -10   -2.20    8.10
  -2  -5 -10    5.20    6.60
   2   5 -10    2.70    6.90
   2   5  10    2.50   11.20
   2   5  10   -0.90    9.20
  -2  -5  10   -4.50    6.20
   2  -5 -10    5.20    6.50
  -2   5 -10    0.10    4.80
   2  -5 -10   -0.30    7.00
   2  -5 -10    8.90    6.30
  -2   5 -10    0.50    4.50
   2   0 -11  350.56   27.60
  -2   0  11  346.67   32.10
   2   0  11  360.06   31.70
  -2   0 -11  384.76   27.80
  -2   0  11  324.27   31.10
   2   0 -11  339.57   28.60
   2   0  11  394.86   32.60
  -2   0 -11  381.86   28.00
  -2   0 -11  332.47   27.80
   2   0 -11  356.26   27.70
   2  -1  11   24.00    9.00
  -2  -1 -11   32.00    6.80
   2   1 -11   20.30    5.20
  -2  -1 -11   21.70    6.30
  -2   1  11   21.20    8.20
   2   1 -11   39.70    6.00
  -2  -1 -11   25.30    6.00
   2  -1  11   30.80    8.60
  -2   1  11   21.30    7.40
   2   1 -11   30.20    6.20
   2   1  11   25.30    8.30
   2   1  11   26.70    7.40
  -2   1 -11   30.80    5.40
   2  -1 -11   25.90    6.10
   2  -1 -11   14.60    5.10
   2  -1 -11   27.30    5.60
  -2  -1  11   18.10    8.40
  -2  -1  11   30.20    8.60
  -2   1 -11   14.30    4.40
  -2   1 -11   20.80    5.00
  -2   2  11    8.90    6.80
  -2  -2 -11   11.00    5.30
   2   2 -11   15.20    5.40
  -2   2  11   -3.10    6.00
   2  -2  11   13.90    6.80
  -2  -2 -11    4.60    5.60
   2   2 -11    6.50    3.40
  -2  -2 -11    3.40    4.70
   2   2 -11    4.70    3.40
   2  -2 -11    7.00    5.60
  -2  -2  11    2.60    5.90
   2  -2 -11   -1.80    5.10
  -2   2 -11    7.50    3.80
  -2   2 -11    3.70    3.10
   2   2  11    3.70    8.00
   2   2  11    8.00    7.80
   2  -2 -11   -4.00    4.80
   2   2  11   12.40    5.80
  -2   3  11   31.30   10.20
  -2   3  11   29.70    8.00
   2   3 -11   25.60    7.50
   2   3 -11   40.20    7.60
  -2  -3 -11   21.60    6.70
  -2  -3 -11   21.50    7.30
  -2  -3 -11   32.20    7.30
   2   3 -11   40.10    7.70
  -2   3  11   34.50   11.60
   2  -3  11   36.10    8.90
   2   3  11   30.10    9.60
   2  -3 -11   31.70    8.50
   2  -3 -11   26.40    8.00
   2  -3 -11   45.80   10.40
  -2   3 -11   29.30    6.90
   2   3  11   53.19   11.70
  -2  -3  11   27.40    8.50
   2   3  11   35.20    9.70
  -2   3 -11   36.80    6.90
   2   4 -11   34.80    9.00
  -2  -4 -11   55.49   10.40
  -2  -4 -11   27.70   10.00
  -2  -4 -11   40.20   10.30
  -2   4  11   53.19   12.80
   2   4 -11   58.39   10.00
   2   4 -11   56.59   10.10
  -2   4  11   93.59   16.40
   2  -4 -11   44.10   10.30
   2  -4 -11   39.00   10.40
   2  -4 -11   33.80   10.50
  -2   4 -11   70.99   11.00
   2   4  11   67.69   14.80
  -2   4 -11   65.59    9.90
   2   4  11   50.59   15.00
   2   5 -11    8.90    7.30
   2   5 -11   15.00    7.70
  -2   5  11   18.30   11.70
  -2   5  11   14.80   11.20
  -2  -5 -11    4.30    5.50
   2   5 -11   -5.80    7.10
  -2  -5 -11    3.90    5.60
  -2  -5 -11   -2.60    5.30
   2  -5 -11    4.90    5.90
   2   5  11    0.10    8.50
  -2   5 -11    3.60    7.10
   2  -5 -11    6.70    7.90
   2   5  11   -3.50   10.00
   2  -5 -11    6.20    5.60
  -2   5 -11   13.60    7.80
   2   0 -12  286.37   27.80
   2   0 -12  351.56   27.10
  -2   0 -12  355.46   27.50
  -2   0  12  349.57   32.50
  -2   0  12  342.97   31.70
   2   0 -12  366.76   27.30
   2   0  12  348.57   31.40
  -2   0 -12  339.17   29.30
   2   0  12  329.97   31.00
  -2   0 -12  384.46   27.60
  -2  -1 -12    8.00    3.80
   2  -1  12   -3.20    7.20
   2   1 -12    2.80    3.20
   2  -1  12    0.90    6.60
  -2  -1 -12    8.60    5.30
  -2   1  12   -1.90    5.20
  -2  -1 -12   -4.70    4.10
   2   1 -12    4.40    3.30
   2   1 -12    0.30    3.00
  -2   1  12    0.10    5.10
   2  -1 -12   10.00    5.80
   2  -1 -12   -2.70    4.30
  -2  -1  12    2.10    7.30
   2   1  12    1.70    5.00
   2   1  12   10.10    8.60
  -2   1 -12    5.40    3.50
  -2  -1  12    1.90    5.70
  -2   1 -12   13.10    4.10
   2  -1 -12    7.90    5.20
   2  -2  12   30.00    9.60
   2   2 -12   39.40    6.40
  -2   2  12   18.80    9.00
  -2   2  12   17.80    6.90
  -2  -2 -12   37.20    8.70
  -2  -2 -12   19.50    6.60
   2   2 -12   38.10    7.90
   2   2 -12   30.80    6.00
  -2  -2 -12   25.10    6.40
   2  -2 -12   29.10    6.80
   2  -2 -12   25.70    8.40
   2  -2 -12   23.70    6.40
  -2  -2  12   48.60   12.90
   2   2  12   34.00    9.70
   2   2  12   31.90   10.30
   2   2  12   10.70    7.60
  -2   2 -12   38.70    6.80
  -2   2 -12   39.30    6.80
  -2   3  12   78.09   15.10
  -2   3  12   97.69   15.50
  -2  -3 -12   75.89   13.50
  -2   3  12   72.59   12.60
   2  -3  12   79.49   14.50
   2   3 -12   48.70   10.40
  -2  -3 -12   51.69   11.10
   2   3 -12   93.29   11.30
  -2  -3 -12   58.19   10.50
   2   3 -12  100.39   11.90
  -2   3 -12   83.09   10.70
   2  -3 -12   53.39   11.30
   2  -3 -12   61.99   10.90
   2   3  12  107.39   17.00
   2   3  12   91.69   14.70
  -2   3 -12  113.99   12.80
  -2  -3  12   69.99   14.10
   2  -3 -12   54.09   10.30
   2   3  12   81.89   16.30
  -2   4  12    6.10    7.80
  -2  -4 -12    9.60    6.50
   2   4 -12    2.20    6.10
  -2  -4 -12    7.90    6.70
  -2   4  12    3.10    7.30
   2   4 -12    0.30    4.80
   2   4 -12   10.90    6.60
  -2  -4 -12   10.20    7.00
   2  -4 -12    1.60    5.40
  -2   4 -12    5.40    4.80
   2  -4 -12    8.20    5.30
   2  -4 -12    4.70    5.30
   2   4  12   -1.20    6.30
  -2   4 -12   11.20    5.90
   2   4  12   -2.70    7.70
  -2   5  12    4.90   11.70
  -2  -5 -12    4.70    5.50
  -2   5  12   14.70    9.10
   2   5 -12    8.50    8.40
  -2  -5 -12    4.40    9.60
   2   5 -12    4.50    7.00
   2   5 -12    8.70    7.40
   2   5  12    0.50   13.40
   2  -5 -12   23.40   10.60
  -2   5 -12   15.30    8.50
   2  -5 -12    8.90    6.50
   2   5  12   -2.50   10.20
   2   0 -13   25.70    5.90
  -2   0  13    2.10    5.50
   2   0 -13   17.30    5.90
   2   0  13   28.00    8.60
  -2   0 -13   14.50    5.60
  -2   0 -13   23.50    6.10
   2   0 -13   15.10    5.90
  -2   0  13   34.80   11.40
   2   0  13   25.40   11.00
   2   1 -13  128.59   12.30
  -2  -1 -13  129.89   14.10
   2   1 -13  143.79   12.50
  -2   1  13  116.29   18.40
   2  -1  13  138.79   18.30
  -2   1  13  104.59   16.70
   2   1 -13  137.69   14.70
   2  -1  13  122.79   17.90
  -2  -1 -13  122.69   13.90
   2  -1 -13  115.19   14.90
   2  -1 -13  131.39   14.30
  -2  -1  13  153.28   20.50
  -2   1 -13  141.99   14.30
   2   1  13  136.59   18.40
   2  -1 -13   89.39   12.90
  -2  -1  13  107.99   17.50
   2   1  13  124.49   18.70
  -2   1 -13  132.09   14.10
  -2  -2 -13   68.79   12.20
   2   2 -13   54.79    8.90
   2   2 -13   63.69    9.40
  -2   2  13   67.59   12.20
   2  -2  13   50.39   12.00
   2   2 -13   49.99    9.20
  -2   2  13   56.09   14.40
  -2  -2 -13   65.99   10.00
  -2  -2 -13   45.10    8.40
  -2   2 -13   67.39    9.60
   2  -2 -13   51.69    8.90
   2  -2 -13   45.10   10.50
   2   2  13   62.59   12.80
   2   2  13   50.59   10.60
  -2   2 -13   69.99    9.80
   2   2  13   49.60   13.30
  -2  -2  13   62.39   13.40
   2  -2 -13   49.30    9.90
   2   3 -13   34.50    7.00
  -2   3  13   26.00    9.90
   2  -3  13   25.50   11.30
   2   3 -13   27.70    6.70
  -2   3  13   21.70    7.70
  -2   3  13   28.40   10.50
  -2  -3 -13   29.70    7.40
  -2  -3 -13   20.60    8.70
   2   3 -13   27.70    8.20
  -2  -3 -13   32.60    7.80
   2  -3 -13   42.40   10.00
  -2   3 -13   13.20    6.80
   2  -3 -13   37.10    8.90
   2  -3 -13   32.90    9.00
   2   3  13   24.80    9.60
  -2  -3  13   29.80   11.40
   2   3  13   27.70   12.40
  -2   3 -13   26.70    7.70
  -2   4  13   32.80   11.40
   2   4 -13   39.00    8.30
  -2  -4 -13   27.90    8.10
  -2  -4 -13   26.00    7.90
  -2   4  13   41.30   14.30
   2   4 -13   11.60    6.70
  -2  -4 -13   32.60   10.50
   2   4 -13   35.60    7.90
   2   4  13   58.59   16.50
   2  -4 -13   39.80   10.40
   2  -4 -13   24.10    7.80
   2  -4 -13   26.20    9.40
  -2   4 -13   38.30    8.60
   2   4  13   38.40   11.90
  -2   4 -13   39.70    9.80
  -2  -5 -13   19.70    8.80
  -2  -5 -13   10.50   10.20
  -2   5  13   13.20    9.90
   2   5 -13   12.70    8.80
   2  -5 -13   12.20    7.50
  -2   5 -13   20.20    7.40
   2   5  13   29.00   16.10
   2  -5 -13   16.10    9.40
  -2   0  14  131.39   19.20
   2   0  14  120.39   17.90
  -2   0 -14  139.39   13.00
   2   0 -14  124.89   13.70
   2   0  14  120.99   18.50
   2   0 -14  133.59   14.20
   2   0 -14  100.69   14.20
  -2   0  14  102.69   17.40
  -2   0 -14  136.39   14.40
   2   1 -14   25.90    6.60
  -2   1  14   18.70    8.20
  -2  -1 -14   19.70    6.00
  -2   1  14   21.20    9.70
   2  -1  14   32.30   10.60
   2   1 -14   13.30    4.90
   2  -1  14   38.90   10.30
  -2  -1 -14    9.40    5.80
   2   1 -14   28.90    6.70
  -2   1 -14   19.20    6.40
  -2  -1  14   19.50   10.50
   2   1  14   -0.20    5.30
   2  -1 -14   17.60    6.50
  -2  -1  14   19.00   10.70
  -2   1 -14   19.70    6.30
   2  -1 -14   21.40    6.70
   2  -1 -14   10.40    6.10
   2   1  14   19.80   11.00
  -2  -2 -14   68.29   10.90
  -2   2  14  121.59   20.00
   2   2 -14   63.99   10.10
   2   2 -14   97.09   11.10
   2   2 -14   92.39   11.10
   2  -2  14   84.79   16.80
  -2   2  14   67.79   13.50
  -2  -2 -14   59.79   10.40
  -2   2 -14   82.99   10.90
   2  -2 -14   60.29   12.40
  -2   2 -14   79.39   10.80
   2   2  14   67.59   14.70
  -2  -2  14   67.89   14.70
   2  -2 -14   80.69   11.90
   2   2  14   71.29   14.20
   2  -2 -14   86.39   12.40
   2   3 -14   10.20    5.40
  -2   3  14   -9.40    8.60
  -2   3  14   12.00    6.80
  -2  -3 -14    7.00    6.90
  -2   3  14   13.80    9.00
  -2  -3 -14    3.90    4.50
   2  -3  14    1.40   10.00
   2   3 -14    3.10    4.50
  -2  -3 -14    5.60    5.80
   2  -3 -14    2.60    5.00
  -2  -3  14   30.80   12.20
   2   3  14   -0.40   12.40
  -2   3 -14   12.10    5.50
   2  -3 -14   16.20    6.60
  -2   3 -14    5.10    4.80
   2   3  14   -6.70    8.10
   2  -3 -14    3.90    4.70
  -2  -4 -14   11.10    6.10
  -2   4  14    9.60    8.20
   2   4 -14   18.70    6.50
   2   4 -14   12.40    6.10
  -2  -4 -14    8.20    7.30
  -2   4  14   27.10   13.50
  -2  -4 -14    3.60    7.80
  -2   4 -14    0.30    6.60
   2   4  14   13.40   12.20
   2  -4 -14    3.20    5.60
   2   4  14   27.70   14.10
   2  -4 -14   -6.70    4.30
   2  -4 -14    4.10    7.80
  -2   4 -14    5.10    6.70
  -2   0  15   -1.30    7.40
   2   0  15    1.70   10.20
   2   0 -15    6.40    4.50
  -2   0 -15    6.50    4.60
  -2   0 -15    7.60    4.50
   2   0  15    0.70    5.60
   2   0 -15    6.80    4.30
  -2   0  15   -3.20    5.40
   2   0 -15   -0.50    3.80
  -2  -1 -15   46.60    8.90
   2   1 -15   39.90    8.40
   2   1 -15   31.90    7.70
  -2   1  15   27.00   11.00
  -2  -1 -15   62.99    9.10
   2   1 -15   28.00    7.40
   2  -1  15    3.90   10.20
  -2   1  15   49.00   11.70
   2   1  15   41.40   11.60
   2  -1 -15   30.40    7.00
  -2   1 -15   34.50    7.20
   2  -1 -15   27.20    7.80
  -2   1 -15   35.00    7.30
  -2  -1  15   54.79   13.10
   2   1  15   40.10   12.10
   2  -1 -15   42.50    7.70
   2   2 -15    9.50    6.30
  -2  -2 -15   14.30    6.60
  -2   2  15   11.30   11.40
  -2  -2 -15   10.70    5.30
   2   2 -15   19.90    6.90
  -2   2  15   11.30    7.50
   2  -2  15   21.80   11.80
   2  -2 -15   13.60    6.30
   2   2  15   16.50    7.60
  -2   2 -15   11.90    5.60
  -2  -2  15   18.80   12.80
   2   2  15   17.60   12.00
   2  -2 -15   19.40    7.20
  -2   2 -15   24.90    7.30
   2  -2 -15   18.20    7.40
   2  -3  15   -9.10    9.10
   2   3 -15    1.30    6.00
  -2  -3 -15    1.50    5.90
  -2  -3 -15    6.20    6.10
  -2   3  15    5.40    6.20
   2   3 -15    7.10    6.40
  -2   3  15    0.50   10.20
  -2   3  15   -7.30   10.10
  -2   3 -15   -3.70    6.10
  -2  -3  15   -2.60   10.40
   2  -3 -15    8.40    7.10
   2  -3 -15    2.40    4.40
   2   3  15   -0.70    6.60
  -2   3 -15   -4.80    6.00
   2  -3 -15    0.10    5.10
   2   4 -15    8.40    8.10
  -2  -4 -15    4.90    7.20
  -2   4  15    8.80   12.70
   2   4 -15   21.00    8.60
   2  -4 -15    0.60    7.90
  -2   4 -15    8.40    6.10
   2  -4 -15    4.40    8.10
  -2   0  16   50.39   13.70
  -2   0 -16   73.49   10.10
   2   0  16   55.59   14.00
   2   0  16   68.59   15.80
  -2   0 -16   49.70    8.90
  -2   0  16   70.29   16.40
   2   0 -16   52.09    9.70
   2  -1  16   17.20    9.40
  -2   1  16    0.20    6.10
  -2   1  16   34.50   11.40
  -2  -1 -16   11.60    5.30
   2   1 -16   16.60    7.00
  -2  -1 -16   12.00    5.40
   2   1 -16    8.90    6.60
  -2   1 -16    9.80    5.20
   2  -1 -16   16.40    7.00
   2  -1 -16   11.40    6.40
  -2  -1  16   25.50   10.30
   2   1  16    4.70    6.90
   2   1  16   16.20   12.50
  -2   1 -16   12.20    5.50
   2  -1 -16   15.50    6.60
   2  -2  16    5.70    8.20
  -2   2  16   -3.90    5.10
  -2  -2 -16   -4.40    5.10
  -2  -2 -16    1.00    5.20
   2   2 -16    5.80    5.10
  -2   2  16   -3.00    9.50
   2   2 -16   10.70    5.20
   2   2  16   14.00    9.70
  -2  -2  16   12.50    9.70
   2  -2 -16    2.60    5.60
   2   2  16    7.80    8.70
  -2   2 -16    4.80    6.20
   2  -2 -16    7.40    6.80
   2  -2 -16    4.10    6.40
  -2   2 -16    7.90    6.70
  -2   3  16    9.50   12.80
  -2   3  16    3.40    6.70
  -2   3  16   -0.80    6.80
   2  -3  16    9.50   12.00
   2   3 -16   -3.30    4.40
  -2  -3 -16   17.30    7.60
   2   3 -16   10.80    5.50
  -2  -3 -16    8.30    7.20
   2  -3 -16   11.30    7.10
   2  -3 -16   10.10    8.40
   2   3  16   28.60   12.90
  -2  -3  16   -1.50    8.10
  -2   3 -16    8.90    5.40
   2  -3 -16   -3.20    6.30
  -2   3 -16    3.40    5.20
  -2  -4 -16   19.00    7.30
   2   4 -16    8.20    7.80
  -2   4  16   13.10   10.10
   2  -4 -16    5.80    6.30
  -2   4 -16   16.00    8.80
   2  -4 -16   12.70    9.70
   2   0 -17   32.70    8.40
  -2   0  17   10.80   10.50
  -2   0 -17   22.80    7.80
   2   0  17   25.00   14.20
  -2   0 -17   24.10    7.60
  -2   0  17   10.00   10.00
   2   0 -17   17.10    7.00
   2   0  17   35.50   10.70
   2  -1  17   -2.20    9.90
  -2  -1 -17    2.50    5.30
   2   1 -17    9.40    6.80
  -2   1  17   29.40   11.60
  -2   1  17   -1.30    6.10
  -2  -1 -17   13.00    6.90
   2   1 -17    7.40    6.60
   2  -1 -17    5.10    6.50
  -2  -1  17   15.50   10.00
   2   1  17    1.50    8.50
   2   1  17    2.00    6.10
  -2   1 -17    8.00    5.50
  -2   1 -17    7.50    5.10
   2  -1 -17    8.50    6.40
  -2  -2 -17    5.70    6.30
   2  -2  17    2.60   12.40
  -2   2  17   -0.10    6.40
  -2  -2 -17    0.70    6.20
  -2   2  17    2.70    8.30
   2   2 -17   -3.40    6.40
   2   2 -17    7.60    6.90
  -2  -2  17    2.30    8.70
  -2   2 -17    5.90    5.70
   2  -2 -17   17.10    8.50
   2  -2 -17    9.50    7.20
   2   2  17   10.00    7.40
  -2   2 -17    2.50    5.10
   2  -2 -17   -2.20    4.30
   2   2  17    1.20    8.10
   2  -3  17   18.50   10.70
   2   3 -17   14.90    8.00
  -2   3  17    6.00    7.50
  -2   3  17   12.40   12.80
   2   3 -17   14.90    8.20
  -2  -3 -17   17.60    8.20
   2  -3 -17   15.60    8.00
   2  -3 -17   13.70    9.10
  -2   3 -17   21.20    8.70
  -2  -3  17    2.00   12.40
   2   0 -18   20.20    7.70
   2   0 -18    6.60    7.00
   2   0  18    5.70   13.20
  -2   0 -18   24.60    8.30
   2   0  18   19.80   10.10
  -2   0 -18    8.20    6.90
  -2   0  18    7.30   11.10
  -2   0  18   16.70   10.70
  -2   1  18   48.00   13.60
  -2  -1 -18   26.50    7.40
  -2   1  18   32.60   13.50
   2   1 -18   39.60    9.60
   2   1 -18   29.50    8.60
  -2  -1 -18   18.60    6.50
   2  -1  18   43.00   13.50
  -2  -1  18   32.60   14.40
   2   1  18   25.80   12.70
   2  -1 -18   20.30    6.60
   2   1  18   22.70   12.60
  -2   1 -18   23.10    7.20
  -2   1 -18   10.00    6.10
   2  -1 -18   23.70    7.00
   2   2 -18   -1.50    7.30
  -2   2  18    4.40    6.70
   2   2 -18   -4.00    7.00
   2  -2  18  -14.20    7.50
  -2  -2 -18   11.70    6.00
   2  -2 -18    7.90    5.70
   2  -2 -18   10.40    6.30
   2   2  18    9.40   10.10
  -2  -2  18   17.50   14.30
  -2   2 -18   11.60    6.50
  -2   3  18    2.80    8.10
   2  -3  18   12.80   13.70
  -2  -3 -18   12.50    8.00
   2   3 -18   11.40    6.50
   2  -3 -18   11.80    7.90
  -2  -3  18    7.00   13.90
  -2   3 -18    9.70    6.60
   2   0 -19   23.40    7.50
   2   0  19   -2.00   11.20
  -2   0  19   15.10   10.20
  -2   0 -19   16.70    6.50
   2   0 -19   15.50    6.40
   2   1 -19   15.00    8.10
  -2   1  19   10.40   14.60
   2  -1  19    3.10   12.50
  -2  -1 -19    7.20    7.30
   2   1 -19   26.90    9.30
  -2   1  19   12.00    9.30
  -2   1 -19   10.50    6.40
  -2  -1  19   30.20   15.00
   2   1  19   28.90   17.40
   2  -1 -19   11.50    8.10
   2  -1 -19   18.60    8.30
   2   1  19   27.10   11.10
  -2   2  19   -4.80    7.20
  -2  -2 -19    3.50    6.90
   2  -2  19  -17.50    7.40
   2   2 -19   -4.10    7.50
  -2   2 -19   -2.10    7.20
   2   2  19    7.90   10.00
  -2  -2  19  -10.80   12.20
   2  -2 -19    5.40    7.50
   2   0  20   20.30   11.40
  -2   0 -20    0.50    5.30
  -2   0  20   15.40   10.90
   2   0 -20   14.80    8.00
   3   0   0   -0.80    1.20
  -3   0   0    0.50    0.50
   3  -1   0 7822.12  612.64
   3   1   0 9610.04  613.44
   3   1   0 9474.75  612.84
   3  -1   0 8286.87  612.64
   3  -1   0 9999.00  613.34
   3  -1   0 9389.56  613.04
  -3   1   0 8421.86  612.44
   3  -1   0 7530.75  612.64
   3  -2   0 1629.24  108.79
   3  -2   0 1615.04  109.69
  -3  -2   0 1530.85  108.49
   3  -2   0 1506.95  108.59
  -3   2   0 1549.84  108.19
   3   2   0 1574.94  109.49
   3   2   0 1460.55  107.79
   3  -2   0 1461.55  108.59
  -3  -2   0 1493.25  108.49
  -3   2   0 1561.74  108.59
   3  -2   0 1546.05  107.69
  -3   2   0 1446.26  108.99
   3  -3   0   13.10    5.30
  -3   3   0   16.10    4.50
   3  -3   0    9.20    6.00
  -3   3   0    8.70    4.30
  -3  -3   0   16.20    5.20
   3   3   0   10.50    3.30
   3  -3   0   13.80    3.00
   3  -3   0    6.00    4.70
  -3  -3   0   13.60    4.30
   3   3   0   17.80    6.40
  -3   3   0    1.90    4.70
  -3   3   0   10.70    3.00
   3  -4   0    1.90    4.20
  -3  -4   0    4.80    5.80
   3  -4   0    5.40    5.70
  -3   4   0    3.90    4.90
  -3  -4   0    8.40    6.00
   3   4   0    6.50    5.40
   3  -4   0    0.00    3.70
  -3   4   0   -1.80    3.00
   3  -5   0    4.60    7.10
  -3  -5   0    8.00    5.80
   3   5   0   15.50    7.10
   3  -5   0    3.10    6.70
  -3   5   0    3.60    5.80
  -3  -5   0    7.30    5.30
  -3   5   0   10.80    6.90
   3   5   0    2.20    7.80
  -3  -6   0   12.60    7.50
  -3   6   0   15.10    6.90
  -3   6   0    1.70    4.70
  -3  -6   0    2.00    6.30
   3   6   0   14.80    6.70
   3  -6   0    6.90    7.10
   3   6   0   -2.70    5.80
   3  -6   0    1.90    7.70
  -3   6   0   -7.80    8.00
   3   0  -1   -0.20    1.40
   3   0   1    2.40    1.50
  -3   0   1    0.20    1.80
   3   0   1   -1.10    1.20
  -3   0  -1   -0.70    0.70
   3   0  -1    5.60    2.00
  -3   1   1 2714.23  176.38
  -3  -1  -1 2607.54  175.58
   3  -1   1 2425.36  175.48
   3   1  -1 2641.44  175.38
   3   1  -1 2582.94  176.18
   3  -1   1 2566.14  175.68
   3  -1   1 2413.26  175.48
  -3  -1  -1 2531.45  175.58
   3  -1   1 2526.15  176.28
   3  -1   1 2541.25  175.48
  -3   1   1 2553.74  175.78
   3  -1  -1 2417.86  175.58
  -3   1  -1 2331.87  175.38
   3  -1  -1 2617.04  176.28
  -3   1  -1 2434.16  175.78
   3  -1  -1 2511.95  175.58
  -3   1  -1 2425.36  175.38
   3   1   1 2620.74  175.88
   3  -1  -1 2328.17  175.58
   3   1   1 2492.55  175.98
   3  -1  -1 2634.34  176.18
  -3  -1   1 2374.96  175.18
   3  -2   1  134.39   11.20
   3   2  -1  132.59   12.40
  -3   2   1  138.99   10.90
   3   2  -1  128.39   10.30
   3  -2   1  132.29   11.50
   3  -2   1  129.89   11.50
  -3  -2  -1  127.69   11.60
   3  -2   1  129.29   10.70
  -3   2   1  140.19   12.20
  -3   2   1  128.09   12.20
   3  -2   1  146.89   12.70
  -3  -2  -1  129.19   11.60
  -3   2  -1  114.99   10.90
   3  -2  -1  128.69   11.90
   3  -2  -1  116.59   11.70
   3  -2  -1  127.09   12.20
   3   2   1  137.89   11.40
  -3   2  -1  122.59   11.00
  -3   2  -1  113.79   11.70
  -3  -2   1  126.59   11.40
  -3  -2   1  142.39   11.30
   3   2   1  145.59   12.50
  -3   2  -1  126.09   11.00
   3  -2  -1  121.49   12.40
   3  -2  -1  137.39   10.70
  -3   3   1   31.00    6.30
   3  -3   1   19.40    3.90
   3   3  -1   24.30    4.00
  -3  -3  -1   25.30    6.20
  -3  -3  -1   43.00    7.30
   3  -3   1   21.20    5.90
   3  -3   1   27.20    6.80
   3  -3   1   30.80    7.30
   3   3  -1   30.80    6.80
  -3   3   1   37.70    7.10
  -3   3   1   29.40    4.30
   3   3   1   30.60    7.10
   3  -3  -1   28.90    6.60
  -3  -3   1   33.50    6.00
   3  -3  -1   18.00    5.90
   3  -3  -1   33.20    7.10
  -3  -3   1   24.40    5.40
  -3   3  -1   32.00    6.00
   3   3   1   24.30    4.90
  -3   3  -1   25.30    5.00
   3  -3  -1   20.00    3.90
  -3   3  -1   26.30    6.10
  -3  -4  -1    5.20    4.50
  -3  -4  -1   19.20    6.20
   3  -4   1   14.10    5.60
   3  -4   1    6.00    5.50
   3  -4   1   10.10    5.20
   3   4  -1   12.90    4.60
  -3   4   1    7.40    5.10
   3   4  -1   16.20    6.80
  -3   4  -1    9.40    4.50
  -3   4  -1    9.20    5.40
  -3   4  -1    4.30    4.20
   3   4   1    8.90    7.00
   3  -4  -1   13.80    6.70
  -3  -4   1   13.10    5.40
   3  -4  -1   17.70    7.20
   3  -4  -1    3.00    5.40
  -3  -4   1    3.20    4.40
  -3   5   1   46.10   10.50
  -3   5   1   77.39   14.50
   3  -5   1   73.09   12.20
  -3  -5  -1   59.99   11.50
   3  -5   1   61.19   12.10
   3   5  -1   53.89   10.00
  -3  -5  -1   88.79   13.00
   3   5  -1   63.79   12.40
  -3  -5   1   85.39   13.40
   3   5   1   60.49   12.50
  -3  -5   1   61.39   11.80
  -3   5  -1   54.69   12.50
   3  -5  -1   57.79   13.70
   3  -5  -1   80.29   13.50
   3  -5  -1   79.99   13.70
  -3   5  -1   65.29   10.80
  -3   5  -1   50.19   10.00
   3   6  -1    7.30    8.00
   3   6  -1   -0.10    5.80
   3  -6   1   -0.70    5.70
  -3  -6  -1   -0.60    8.10
   3   6  -1    0.80    5.10
   3  -6   1   -5.10    4.40
  -3   6   1    7.20    7.20
  -3   6   1    9.30    9.20
  -3  -6  -1    0.10    7.20
   3   6   1   -2.00    6.20
  -3   6  -1    3.00    6.60
  -3  -6   1    7.70    7.20
   3  -6  -1    2.00    6.20
   3   6   1    0.80    7.10
   3  -6  -1    2.20    7.80
  -3   6  -1   -0.80    4.80
  -3  -6   1   -6.30    4.70
  -3   6  -1   -8.20    5.50
   3   0  -2    2.90    0.90
  -3   0  -2   -0.60    0.70
  -3   0  -2    2.00    1.10
   3   0   2    1.20    2.00
  -3   0   2    0.70    1.50
   3   0   2    1.40    1.50
   3   0  -2    0.90    1.40
   3   0  -2    2.40    2.10
  -3   0   2   -0.60    2.50
   3   0  -2    1.20    1.60
  -3  -1  -2 1296.07   84.09
  -3   1   2 1222.98   85.19
   3  -1   2 1177.68   84.19
   3   1  -2 1202.98   84.59
   3  -1   2 1203.18   83.79
   3   1  -2 1142.29   83.39
  -3  -1  -2 1153.78   84.39
   3  -1   2 1167.98   83.89
   3  -1   2 1173.68   83.89
   3   1  -2 1265.47   83.79
  -3   1   2 1211.98   84.39
  -3  -1  -2 1268.27   84.19
  -3  -1   2 1261.07   84.19
   3   1   2 1182.58   84.69
   3   1   2 1143.59   84.59
  -3   1  -2 1136.59   83.79
   3  -1  -2 1154.08   83.99
   3  -1  -2 1167.98   84.59
  -3   1  -2 1173.58   83.69
   3  -1  -2 1268.47   85.29
   3  -1  -2 1220.38   84.29
   3  -1  -2 1152.78   84.09
  -3  -1   2 1092.09   83.49
   3   1   2 1167.18   84.39
   3  -2   2 1105.09   79.89
   3   2  -2 1061.79   79.79
  -3  -2  -2 1136.29   80.79
  -3  -2  -2 1105.09   81.59
   3  -2   2 1143.59   81.29
  -3   2   2 1115.09   79.99
   3  -2   2 1166.98   79.69
   3   2  -2 1112.09   81.39
   3   2  -2 1185.28   79.29
  -3   2   2 1071.59   81.29
  -3  -2  -2 1125.09   80.69
   3  -2   2 1119.89   80.59
   3  -2   2 1125.29   80.59
  -3   2   2 1161.28   81.69
  -3  -2   2 1104.89   80.29
   3  -2  -2 1190.38   80.09
   3   2   2 1115.89   81.49
   3   2   2 1160.98   80.99
  -3   2  -2 1079.29   80.79
   3  -2  -2 1162.98   81.79
  -3   2  -2 1157.38   80.29
  -3   2  -2 1124.79   80.19
   3  -2  -2 1102.09   81.49
  -3  -2   2 1105.49   80.19
  -3   2  -2 1110.59   79.69
   3  -2  -2 1113.39   80.89
   3  -2  -2 1125.09   80.79
   3  -3   2  192.48   17.80
   3  -3   2  194.78   17.00
   3  -3   2  198.18   17.00
  -3  -3  -2  191.68   17.10
  -3   3   2  195.48   17.60
  -3   3   2  171.18   14.80
   3   3  -2  190.88   17.40
  -3   3   2  187.48   17.40
   3   3  -2  182.48   15.80
   3   3  -2  182.58   14.10
   3  -3   2  185.48   14.90
  -3  -3  -2  166.78   16.60
   3   3   2  203.68   18.00
  -3   3  -2  190.28   15.30
   3  -3  -2  188.98   17.30
   3  -3  -2  162.78   16.30
  -3  -3   2  174.78   16.30
  -3   3  -2  178.18   15.80
   3   3   2  198.68   16.60
  -3  -3   2  184.38   16.10
  -3   3  -2  156.38   16.40
  -3   3  -2  199.18   16.30
   3  -3  -2  161.08   17.20
   3   4  -2   20.70    7.30
  -3   4   2   28.90    8.70
  -3  -4  -2   14.40    7.00
   3  -4   2   13.20    6.70
  -3   4   2   14.90    6.90
  -3  -4  -2   19.90    7.40
   3   4  -2   16.00    6.00
   3  -4   2    7.50    6.00
  -3   4  -2   20.90    6.20
  -3   4  -2   18.30    5.50
  -3  -4   2   14.00    6.40
   3   4   2   18.50    5.50
  -3   4  -2    7.60    5.20
   3  -4  -2   37.20    7.80
  -3  -4   2   28.70    7.60
   3  -4  -2   16.90    8.70
   3  -4  -2   19.80    7.40
   3   4   2    9.10    6.00
   3   5  -2   21.80    6.70
   3  -5   2   36.30    8.90
  -3  -5  -2   26.20    8.20
  -3   5   2   20.10    6.40
  -3   5   2   41.10   10.10
  -3  -5  -2   15.10    7.20
   3  -5   2   33.40    8.50
   3   5  -2   26.30   10.10
   3   5  -2   18.10    6.50
   3  -5  -2   15.00    7.40
   3  -5  -2   12.20    7.10
   3   5   2   25.20    9.30
  -3  -5   2   25.10    8.00
   3  -5  -2   16.40    7.00
  -3  -5   2   24.80    7.60
  -3   5  -2   33.80   10.40
  -3   5  -2   22.50    7.00
  -3   5  -2   33.30    7.50
   3  -6   2    1.00    7.70
   3   6  -2   11.50    7.90
   3   6  -2    5.70    9.50
   3  -6   2   12.20    8.80
  -3  -6  -2   22.40    8.50
  -3   6   2   17.90    8.70
   3   6  -2   29.90   10.00
  -3   6   2   13.50    7.10
  -3  -6  -2   20.60    8.50
   3  -6  -2    9.50    9.10
   3   6   2    1.70    5.50
  -3   6  -2    4.70    7.90
  -3  -6   2   18.10    9.30
  -3   6  -2   -7.80    7.10
  -3   6  -2   17.30    7.50
   3   6   2    5.90    7.30
  -3  -6   2   26.30   11.10
   3  -6  -2   18.40    8.20
   3   0  -3    3.80    2.00
   3   0  -3    1.30    1.00
   3   0  -3    2.80    2.10
   3   0   3    3.80    2.50
   3   0  -3    0.70    1.80
  -3   0  -3   -0.70    1.30
   3   0   3    1.20    2.30
  -3   0  -3   -0.80    1.30
  -3   0   3   -0.70    2.00
  -3   0   3   -0.20    1.80
  -3  -1  -3 1543.55  107.39
   3  -1   3 1512.05  106.99
  -3  -1  -3 1469.85  107.69
   3   1  -3 1374.76  106.59
  -3   1   3 1631.34  108.09
   3  -1   3 1501.55  107.69
   3  -1   3 1517.25  107.29
  -3   1   3 1561.34  108.89
   3   1  -3 1500.25  107.79
  -3  -1  -3 1532.35  107.29
   3   1  -3 1619.04  107.29
   3   1  -3 1438.46  106.59
   3   1   3 1590.14  108.49
   3  -1  -3 1488.95  107.39
  -3   1  -3 1532.15  106.99
   3  -1  -3 1512.25  108.79
   3  -1  -3 1510.65  107.99
  -3  -1   3 1490.25  106.79
  -3  -1   3 1657.93  107.49
   3  -1  -3 1580.34  107.89
  -3   1  -3 1457.65  106.99
  -3  -1   3 1518.85  106.79
   3   1   3 1505.75  107.39
  -3  -1   3 1600.84  107.99
   3   1   3 1534.85  107.69
   3  -1  -3 1521.05  107.39
  -3  -2  -3   11.20    3.40
   3   2  -3    7.50    2.80
  -3   2   3    4.30    4.00
  -3  -2  -3    5.50    2.70
   3   2  -3    9.30    1.70
  -3   2   3    4.10    2.60
  -3  -2  -3    5.60    3.10
   3  -2   3    4.70    2.70
  -3   2   3    3.60    3.70
   3  -2   3    8.50    2.90
   3   2  -3   10.30    3.40
   3  -2   3    1.90    1.60
   3   2  -3    1.80    2.40
   3  -2   3    7.50    2.60
  -3  -2   3    2.50    2.50
  -3   2  -3    5.50    3.00
   3   2   3    6.20    2.00
   3  -2  -3    5.00    2.90
  -3  -2   3    0.10    2.60
   3   2   3    5.90    3.80
   3   2   3    2.30    3.10
  -3   2  -3    3.50    2.20
   3  -2  -3    1.00    3.40
   3  -2  -3    4.90    3.00
  -3  -2   3    4.80    2.60
   3  -2  -3    4.50    3.70
  -3   2  -3    2.10    2.10
  -3  -3  -3  202.88   18.50
   3   3  -3  175.68   15.60
  -3  -3  -3  166.08   17.00
   3  -3   3  225.18   17.50
  -3   3   3  176.18   17.50
   3  -3   3  190.18   15.20
  -3   3   3  187.18   18.10
  -3   3   3  192.28   15.60
  -3  -3  -3  168.98   16.60
   3   3  -3  185.38   17.90
   3  -3   3  206.38   17.30
   3   3  -3  155.88   15.40
   3  -3   3  184.38   15.20
  -3   3  -3  175.48   16.00
   3  -3  -3  193.68   17.20
   3  -3  -3  184.88   17.90
  -3   3  -3  184.78   14.90
   3   3   3  198.08   17.10
  -3  -3   3  195.68   16.70
  -3   3  -3  195.98   16.50
   3   3   3  192.08   18.10
  -3  -3   3  185.48   16.60
   3  -3  -3  189.88   17.00
  -3   3  -3  191.48   17.10
  -3  -4  -3   20.20    7.60
  -3  -4  -3   32.90    8.60
   3  -4   3   20.70    6.30
  -3   4   3   30.60    8.50
   3   4  -3   23.60    7.60
   3  -4   3   25.90    6.70
  -3   4   3   19.60    7.40
   3   4  -3   22.30    5.70
   3   4  -3   18.10    5.60
  -3   4  -3   26.40    8.30
  -3  -4   3   30.40    7.70
   3   4   3   25.10    7.00
   3  -4  -3   31.00    8.50
  -3   4  -3   28.90    7.30
  -3   4  -3   18.90    5.50
  -3  -4   3   11.70    6.30
   3  -4  -3   22.70    7.70
   3   4   3   24.30    8.90
   3  -4  -3   45.40    8.60
  -3  -5  -3   14.30    6.50
   3   5  -3   30.80    8.70
   3  -5   3   19.90    7.30
  -3  -5  -3    5.70    5.70
   3   5  -3   17.50    6.30
   3  -5   3   16.00    6.70
   3   5  -3   10.20    5.70
  -3   5   3   11.30    6.90
  -3  -5   3   27.80    8.10
   3  -5  -3   17.40    7.30
  -3   5  -3    8.40    6.10
  -3   5  -3    9.40    5.30
   3  -5  -3    8.40    6.50
   3   5   3   23.10   10.60
   3  -5  -3    8.70    6.60
  -3   5  -3   20.30    6.50
  -3  -5   3   18.30    7.20
  -3   6   3   23.00    8.00
  -3  -6  -3   17.80    9.50
  -3   6   3    5.70    6.90
  -3  -6  -3   15.50    9.30
   3   6  -3   14.60    8.20
   3   6  -3   15.80    8.90
   3   6  -3    5.30    7.40
   3  -6   3   24.60    8.60
   3  -6   3   14.90    7.50
  -3   6  -3   26.30    8.20
  -3   6  -3   10.30    6.90
  -3  -6   3   19.40   10.00
   3  -6  -3   20.30    8.80
   3  -6  -3   13.30    7.70
  -3   6  -3    7.00    7.00
   3  -6  -3    9.90    7.10
  -3  -6   3   23.20   10.70
   3   6   3   23.60   12.30
   3   0   4    0.50    1.80
   3   0  -4    2.10    1.30
   3   0  -4    0.00    1.40
  -3   0   4    3.00    2.70
   3   0  -4    1.00    1.40
   3   0   4    0.60    2.20
   3   0  -4    0.60    2.00
  -3   0   4    3.40    3.10
  -3   0  -4    1.50    1.30
  -3   0  -4    0.40    1.40
  -3  -1  -4  186.68   14.50
   3  -1   4  179.28   15.30
  -3   1   4  196.38   15.60
   3   1  -4  179.28   13.70
   3   1  -4  191.48   13.80
  -3  -1  -4  170.38   14.80
   3   1  -4  174.98   14.50
   3  -1   4  182.28   14.30
  -3   1   4  179.28   16.10
   3   1  -4  185.38   14.90
  -3  -1  -4  191.18   14.70
   3  -1  -4  192.68   16.30
  -3  -1   4  195.58   15.00
  -3   1  -4  184.68   14.30
   3   1   4  191.38   15.00
   3  -1  -4  176.88   14.60
   3  -1  -4  164.68   14.90
   3   1   4  172.88   14.90
  -3  -1   4  171.18   15.60
   3   1   4  182.38   16.10
  -3   1  -4  193.08   14.20
   3  -1  -4  195.78   14.80
   3  -2   4   74.29    8.80
   3  -2   4   82.09    8.20
   3   2  -4   78.29    7.50
   3  -2   4   73.19    6.90
   3   2  -4   97.19   10.40
  -3   2   4   91.19   11.10
  -3  -2  -4   79.49    9.50
  -3   2   4   84.09    9.30
  -3  -2  -4   69.29   10.00
  -3  -2  -4   80.29    9.30
   3  -2   4   88.19    9.40
   3   2  -4   92.59    7.10
   3   2  -4   87.79    7.70
   3   2   4   94.09   10.90
  -3   2  -4   82.19    8.20
   3   2   4   78.19   10.40
   3  -2  -4   83.59   10.10
   3   2   4   76.69    7.60
  -3  -2   4   86.09    7.30
   3  -2  -4   78.49    9.60
  -3  -2   4   82.89    7.80
  -3  -2   4   71.99    8.90
  -3   2  -4   84.89    8.30
   3  -2  -4   82.49    9.60
  -3   2  -4   94.19    8.60
  -3  -2   4   83.59    7.80
  -3   3   4  100.79   10.60
   3  -3   4  108.19   11.90
   3   3  -4   99.59   10.70
   3  -3   4   78.09    9.50
   3   3  -4   94.69   12.40
  -3  -3  -4   92.49   12.00
  -3   3   4   95.99   13.20
   3   3  -4   80.09   10.00
  -3  -3  -4  106.69   13.80
  -3   3   4   75.89   12.40
  -3  -3  -4   88.69   11.60
   3  -3   4  105.69   11.60
   3  -3  -4   84.89   11.60
  -3   3  -4   87.49   10.30
  -3   3  -4   96.69   12.00
  -3  -3   4   93.29   11.20
  -3  -3   4   98.19   12.20
   3  -3  -4   86.19   12.60
   3   3   4   77.49   11.30
   3   3   4  102.09   13.90
   3  -3  -4  119.59   13.40
  -3  -3   4   96.89   11.10
  -3   3  -4  101.39   11.10
   3  -4   4   60.99   10.00
  -3  -4  -4   76.49   12.00
   3   4  -4   51.79   10.40
  -3  -4  -4   56.99   11.30
  -3   4   4   53.09   10.80
   3   4  -4   66.59    9.40
  -3  -4  -4   72.99   11.80
   3  -4   4   69.79   10.50
   3   4  -4   57.79    8.90
  -3   4   4   57.29   12.20
   3   4   4   68.09   11.80
   3  -4  -4   53.69   11.10
  -3   4  -4   68.09    9.70
  -3  -4   4   56.89    9.60
   3  -4  -4   66.79   12.40
  -3   4  -4   67.59    9.40
  -3   4  -4   70.29   11.30
  -3  -4   4   54.99    9.50
   3  -4  -4   69.19   11.60
   3   4   4   57.99   10.70
  -3  -5  -4   12.50    7.80
  -3   5   4    9.40    8.30
   3  -5   4    8.60    6.20
  -3  -5  -4    6.90    7.50
   3   5  -4   -0.50    4.40
   3   5  -4    9.50    8.50
   3   5  -4    2.00    4.70
   3  -5   4    8.20    5.50
  -3   5  -4    8.50    5.30
  -3   5  -4    8.90    5.40
   3   5   4   11.00    9.50
   3  -5  -4    5.10    8.10
  -3  -5   4    8.60    7.00
   3  -5  -4   10.20    9.00
   3  -5  -4   12.50    8.30
  -3   5  -4    6.00    5.40
  -3  -5   4    1.20    6.40
   3  -6   4   30.90   10.50
  -3  -6  -4   28.00    9.70
   3   6  -4   27.50   11.20
   3  -6   4   13.20    7.80
  -3   6   4   15.70    8.40
   3   6  -4   29.80    9.10
   3   6  -4    8.40    6.40
  -3  -6  -4   14.50    7.50
  -3  -6   4   16.00    9.60
  -3   6  -4   28.30    9.60
  -3  -6   4   27.70    9.20
   3  -6  -4   18.40   10.10
  -3   6  -4   17.70    8.40
  -3   6  -4   20.80   10.50
   3  -6  -4    5.40    6.60
   3   6   4   19.90    9.70
   3  -6  -4   17.90    9.90
   3   0   5   -0.20    2.50
   3   0  -5    0.20    1.50
  -3   0   5    1.70    2.40
  -3   0  -5   -1.00    1.10
   3   0  -5    1.20    1.60
   3   0  -5    5.10    3.30
  -3   0   5   -2.20    3.60
   3   0   5    1.00    2.30
  -3   0  -5   -1.00    1.60
   3   0  -5    2.90    1.70
   3  -1   5  953.10   68.49
   3  -1   5  892.91   67.29
  -3  -1  -5  965.20   67.39
  -3   1   5  900.51   69.49
  -3  -1  -5  957.00   67.89
   3   1  -5  936.71   66.69
   3   1  -5  922.91   66.59
  -3   1   5  963.10   68.79
  -3  -1  -5  986.60   67.59
   3   1  -5  944.31   67.89
   3   1  -5  910.01   67.79
   3  -1  -5  973.20   68.29
  -3   1  -5  827.82   66.49
   3   1   5  978.50   68.39
   3  -1  -5  944.61   67.49
   3  -1  -5  944.01   67.39
   3   1   5  960.00   69.39
  -3  -1   5 1007.20   68.19
   3   1   5  982.80   67.89
  -3   1  -5  975.10   67.09
  -3  -1   5  928.21   68.69
  -3   1  -5  968.10   67.19
  -3   2   5   36.40    6.00
  -3  -2  -5   28.20    6.40
   3   2  -5   31.20    6.20
   3   2  -5   32.90    4.40
   3  -2   5   37.20    4.30
   3  -2   5   47.40    6.00
   3   2  -5   40.80    5.40
   3  -2   5   24.50    5.00
  -3  -2  -5   43.60    6.30
  -3  -2  -5   36.60    6.00
  -3   2   5   32.20    7.50
   3  -2   5   33.30    6.30
   3   2  -5   35.00    5.10
  -3   2  -5   45.10    5.70
   3  -2  -5   38.40    7.20
  -3  -2   5   37.80    4.80
  -3  -2   5   43.20    5.70
   3   2   5   41.80    7.80
  -3  -2   5   32.60    6.40
   3   2   5   35.10    7.50
  -3   2  -5   46.40    6.30
   3   2   5   40.70    5.80
  -3   2  -5   37.60    5.40
   3  -2  -5   42.30    6.40
   3  -2  -5   33.20    6.40
  -3   3   5  135.19   17.40
   3   3  -5  148.09   13.60
  -3  -3  -5  146.79   15.00
  -3  -3  -5  151.98   16.70
   3  -3   5  156.58   14.20
  -3   3   5  154.78   14.50
   3   3  -5  171.28   16.40
  -3  -3  -5  143.99   17.50
   3   3  -5  165.48   14.10
   3  -3   5  172.08   15.00
  -3   3   5  157.98   18.30
   3  -3   5  183.28   15.00
  -3   3  -5  150.38   14.00
  -3   3  -5  152.68   14.20
   3  -3  -5  158.48   17.70
  -3  -3   5  173.08   14.50
   3   3   5  180.18   18.80
   3  -3  -5  157.68   17.00
   3  -3  -5  149.88   16.70
  -3   3  -5  144.19   15.00
  -3  -3   5  135.49   13.80
   3   3   5  133.89   16.70
  -3  -3   5  182.68   14.60
  -3  -4  -5   30.20    8.30
  -3   4   5   36.90   10.60
   3  -4   5   16.80    6.00
   3   4  -5   22.90    6.70
  -3   4   5   19.30    6.90
   3   4  -5   22.40    6.60
   3   4  -5    8.50    6.80
   3  -4   5   27.90    7.50
  -3  -4  -5   19.30    6.50
  -3  -4  -5   14.40    6.40
  -3   4  -5   12.60    5.20
  -3  -4   5   31.10    7.60
  -3   4  -5   18.40    5.40
   3   4   5   17.30    7.60
  -3   4  -5   12.80    6.90
   3  -4  -5   11.90    7.30
   3  -4  -5   13.90    7.50
   3   4   5   19.80    7.90
  -3  -4   5   18.10    6.50
   3  -4  -5   18.70    8.10
  -3  -5  -5   45.90   10.30
   3  -5   5   42.60   10.00
   3   5  -5   41.40    9.00
   3  -5   5   43.90    9.60
  -3   5   5   29.50   11.10
   3   5  -5   29.50    8.70
  -3  -5  -5   30.10    8.60
   3   5  -5   20.20    9.10
  -3   5  -5   48.90    9.20
  -3   5  -5   42.10    8.70
   3  -5  -5   28.10   10.50
   3  -5  -5   36.50    9.40
   3  -5  -5   36.20    9.30
   3   5   5   38.40   12.80
  -3   5  -5   13.40    6.80
  -3  -5   5   55.49   11.00
  -3  -5   5   44.20   10.40
   3   6  -5   27.40    8.20
  -3  -6  -5   36.00   10.90
   3  -6   5   28.40    9.20
   3   6  -5    8.00    7.40
   3  -6   5   42.30   12.20
  -3  -6  -5    9.50    7.10
  -3   6   5   14.80    8.50
   3   6  -5   20.20    7.50
  -3  -6   5   17.40    7.80
   3  -6  -5   18.20   10.20
  -3   6  -5   34.10    9.40
   3  -6  -5   41.40   10.60
  -3   6  -5   12.20   10.00
  -3   6  -5   19.90    9.00
   3   6   5   10.80    9.20
   3  -6  -5    5.30    6.80
  -3  -6   5   29.40    9.30
   3   0  -6   -0.60    1.70
   3   0   6    0.90    3.80
  -3   0   6    0.20    3.90
  -3   0  -6    2.70    2.10
  -3   0  -6    1.80    1.90
  -3   0   6   -0.60    3.40
   3   0  -6    0.40    1.70
  -3   0  -6   -3.30    1.60
   3   0  -6    3.20    2.00
   3   0   6   -0.20    3.10
   3   1  -6   14.70    2.60
  -3   1   6   19.40    4.60
   3   1  -6   11.90    2.80
  -3   1   6   11.40    5.40
  -3  -1  -6   13.50    4.10
   3  -1   6   10.70    4.10
  -3  -1  -6   17.50    3.50
   3  -1   6   15.50    3.90
   3   1  -6   24.50    4.40
  -3  -1  -6   20.40    3.80
  -3   1  -6   19.60    2.80
  -3  -1   6   27.10    5.70
   3  -1  -6   13.80    3.80
   3   1   6   26.20    5.20
  -3  -1   6    6.30    3.80
  -3   1  -6   19.50    3.30
  -3   1  -6   21.80    3.50
   3  -1  -6   20.50    4.20
   3   1   6   18.70    5.00
   3   1   6    5.30    4.80
   3  -1  -6   15.60    4.30
  -3  -2  -6  299.17   26.10
   3  -2   6  370.46   27.30
  -3   2   6  303.27   26.80
   3  -2   6  309.07   24.60
   3   2  -6  341.17   26.90
  -3   2   6  330.17   28.70
  -3  -2  -6  331.77   27.50
   3   2  -6  323.17   25.20
  -3  -2  -6  317.77   26.20
   3   2  -6  339.57   25.20
   3  -2   6  368.36   26.40
  -3   2  -6  379.06   26.20
   3   2   6  348.97   27.80
  -3  -2   6  347.27   25.60
   3  -2  -6  297.07   27.00
   3  -2  -6  316.37   26.50
  -3  -2   6  356.16   27.60
   3  -2  -6  345.77   26.90
  -3  -2   6  347.77   25.50
  -3   2  -6  310.67   25.70
   3   2   6  347.27   28.50
  -3   2  -6  370.76   26.00
   3   2   6  335.17   26.40
   3  -3   6   26.20    6.70
  -3  -3  -6   19.20    6.50
   3  -3   6   28.10    6.30
  -3   3   6   35.90    8.20
   3   3  -6   23.30    5.00
  -3  -3  -6   31.20    8.40
   3  -3   6   41.80    7.20
   3   3  -6   26.00    6.40
   3   3  -6   24.10    5.00
  -3   3   6   31.40    8.00
  -3   3   6   19.10    5.60
  -3  -3  -6   23.30    6.90
   3  -3  -6   19.70    7.20
  -3  -3   6   28.10    6.20
  -3   3  -6   33.40    6.80
   3   3   6   42.00    9.20
  -3  -3   6   36.20    6.30
   3  -3  -6   24.00    7.50
  -3   3  -6   36.70    6.70
  -3  -3   6   20.10    4.90
  -3   3  -6   42.00    6.70
   3   3   6   42.60   10.10
   3  -3  -6    9.70    4.90
   3  -4   6   73.99   11.60
   3  -4   6   76.69   11.90
  -3   4   6   80.39   14.50
  -3  -4  -6   71.49   11.50
  -3  -4  -6   61.99   11.00
  -3  -4  -6   64.19   13.10
   3   4  -6   73.59   10.00
   3   4  -6   81.49   13.10
   3   4  -6   79.19   10.50
  -3   4   6   77.09   13.70
  -3  -4   6   69.59   10.40
   3   4   6   57.39   11.40
  -3  -4   6   87.89   11.20
  -3   4  -6   86.29   12.30
   3  -4  -6   76.79   12.90
  -3   4  -6   93.09   12.10
  -3   4  -6   69.79   10.70
   3   4   6   82.29   14.70
   3  -4  -6   57.19   10.80
   3  -4  -6   70.59   11.70
   3  -5   6   16.30    6.80
  -3  -5  -6   12.50    7.50
   3   5  -6    8.30    7.00
  -3   5   6    8.10    8.90
   3   5  -6   11.00    7.10
   3  -5   6    8.00    6.00
  -3  -5  -6   27.20    9.20
   3   5  -6   10.20    6.80
  -3   5  -6   24.50    6.80
  -3   5  -6   15.80    7.70
  -3   5  -6   19.40    8.50
   3  -5  -6   24.90    9.90
  -3  -5   6   25.80    8.40
   3   5   6   13.80   10.70
   3  -5  -6    6.20    6.10
  -3  -5   6   20.80    8.40
   3  -5  -6   33.50   10.20
   3  -6   6   -0.90    6.60
   3   6  -6  -13.80    6.60
   3   6  -6    9.40    6.20
  -3  -6  -6    3.30    8.30
  -3  -6  -6   12.20    9.60
   3   6  -6   11.60    6.80
   3  -6   6   16.50    7.80
  -3   6   6   16.10   11.20
  -3  -6   6    6.70    6.50
   3   6   6    8.30    9.00
  -3   6  -6    4.90    7.10
   3  -6  -6   14.50    9.60
   3  -6  -6   17.20    8.80
  -3  -6   6   10.30    7.30
   3  -6  -6    6.10    9.10
  -3   6  -6    1.60    8.50
  -3   6  -6    5.00    5.90
   3   0   7    3.30    3.90
   3   0  -7    4.30    2.40
  -3   0  -7    1.70    2.30
   3   0  -7   -2.40    1.40
  -3   0   7   -3.00    3.80
  -3   0  -7   -2.70    1.90
  -3   0  -7    1.70    1.90
   3   0   7    2.60    3.30
   3   0  -7   -0.40    2.00
  -3   0   7   -3.50    2.90
   3  -1   7 1306.07   92.59
   3  -1   7 1256.27   91.19
  -3   1   7 1283.67   92.79
   3   1  -7 1298.57   89.89
   3   1  -7 1290.47   89.99
   3   1  -7 1258.17   91.09
  -3  -1  -7 1258.67   90.69
  -3   1   7 1228.58   93.49
  -3  -1  -7 1222.48   91.19
  -3  -1  -7 1227.38   90.69
  -3  -1   7 1205.88   91.79
   3   1   7 1265.17   93.29
  -3   1  -7 1334.37   90.39
  -3   1  -7 1281.47   90.39
  -3  -1   7 1375.46   93.29
   3   1   7 1280.47   92.29
   3  -1  -7 1210.38   90.59
   3  -1  -7 1252.07   90.59
   3   1   7 1420.56   91.69
  -3   1  -7 1213.68   89.69
   3  -1  -7 1317.47   91.79
  -3  -2  -7   34.20    6.20
  -3  -2  -7   40.20    7.90
   3   2  -7   35.30    6.30
  -3   2   7   39.00    8.50
   3   2  -7   35.10    4.90
   3  -2   7   27.10    6.30
  -3  -2  -7   31.30    5.80
   3   2  -7   39.60    5.30
   3  -2   7   34.30    4.80
  -3   2   7   29.70    6.40
   3  -2  -7   25.60    6.40
   3  -2  -7   34.40    7.20
  -3   2  -7   35.00    5.50
   3   2   7   36.20    8.70
   3  -2  -7   36.10    7.00
  -3  -2   7   25.60    7.60
  -3  -2   7   28.50    5.60
  -3   2  -7   32.30    5.30
   3   2   7   33.10    6.50
  -3   2  -7   38.20    5.50
   3   2   7   27.10    7.60
   3  -3   7  209.48   20.20
  -3  -3  -7  181.68   19.90
  -3   3   7  231.98   20.70
  -3  -3  -7  244.08   22.40
  -3  -3  -7  233.98   20.60
   3   3  -7  222.88   19.00
   3  -3   7  259.87   20.60
   3   3  -7  272.47   19.70
   3   3  -7  230.78   21.10
  -3   3   7  223.18   23.00
  -3   3   7  210.98   21.70
  -3  -3   7  290.47   20.30
  -3  -3   7  276.27   20.20
   3   3   7  223.28   22.40
  -3   3  -7  256.77   20.10
   3  -3  -7  196.88   20.20
   3  -3  -7  216.48   20.70
  -3  -3   7  214.48   20.30
   3  -3  -7  184.68   20.90
  -3   3  -7  246.58   19.70
   3   3   7  249.38   22.60
  -3   3  -7  230.48   20.50
  -3  -4  -7   21.80    7.90
  -3  -4  -7   14.00    6.40
   3   4  -7   36.00    7.60
   3   4  -7   29.20    9.00
   3  -4   7   57.29   10.00
   3   4  -7   39.70    8.00
  -3   4   7   36.40    9.80
  -3   4   7   39.40   10.80
   3  -4   7   31.50    7.50
  -3  -4  -7   14.10    8.40
   3   4   7   32.70   10.30
   3  -4  -7   21.70    8.50
  -3  -4   7   42.60    8.70
  -3   4  -7   27.60    7.50
  -3   4  -7   39.30    8.50
  -3   4  -7   22.50    7.40
   3  -4  -7   38.60    9.30
  -3  -4   7   37.40    8.40
   3   4   7   25.60   11.10
   3  -4  -7   28.20    8.90
   3   5  -7   24.70    8.00
  -3  -5  -7   14.60    8.20
   3   5  -7   19.30    7.90
  -3  -5  -7   46.10   10.70
  -3   5   7    7.30    8.20
   3   5  -7   17.10    7.40
  -3   5   7    1.50    6.70
   3  -5   7   26.20    8.70
  -3  -5  -7   18.10    9.60
   3  -5   7   38.00    9.20
   3  -5  -7   18.50    9.00
  -3   5  -7   27.40    9.20
   3  -5  -7   12.00    7.20
  -3  -5   7   33.40    9.00
   3  -5  -7   25.80    9.70
  -3   5  -7   25.00    8.70
  -3   5  -7   34.80    8.90
   3   5   7   35.90   12.90
  -3  -5   7   43.20    9.20
   3  -6   7    7.30    8.50
   3   6  -7   32.50   10.20
   3   6  -7   31.80    9.30
  -3   6   7    7.60   10.30
  -3  -6  -7   28.10   11.10
   3   6  -7   -0.80    5.60
   3  -6  -7   14.40    8.10
   3   6   7   13.60   12.20
  -3   6  -7    2.20    8.70
  -3   6  -7   15.70    8.90
   3  -6  -7   16.90   10.30
  -3  -6   7   32.40   10.20
  -3  -6   7   23.10    8.90
  -3   0  -8   -0.90    1.90
   3   0   8   -4.80    2.30
   3   0   8   -2.80    3.30
   3   0  -8    0.80    2.20
   3   0  -8   -3.40    2.30
  -3   0  -8    0.50    2.10
  -3   0   8   -3.20    3.20
  -3   0  -8    1.00    2.00
   3   0  -8    3.10    2.60
  -3   0   8    5.70    4.90
  -3  -1  -8  225.38   19.10
  -3  -1  -8  235.88   18.50
  -3   1   8  225.38   20.60
  -3  -1  -8  233.78   18.60
   3   1  -8  231.38   17.80
   3   1  -8  235.88   18.90
   3  -1   8  228.28   20.90
   3   1  -8  214.78   17.80
  -3   1   8  214.58   21.30
   3  -1   8  228.18   19.60
  -3   1  -8  237.88   18.30
  -3  -1   8  231.38   20.50
   3  -1  -8  206.18   19.30
   3   1   8  225.88   21.20
   3  -1  -8  227.58   18.60
  -3  -1   8  242.68   21.30
   3   1   8  269.77   20.80
  -3   1  -8  220.08   17.50
   3  -1  -8  228.08   18.60
  -3   1  -8  240.18   18.20
   3  -2   8   99.49   10.10
  -3   2   8  112.89   15.80
   3  -2   8   79.69   12.40
  -3  -2  -8   97.29   12.10
  -3   2   8  116.89   13.70
   3   2  -8  124.29   10.30
  -3  -2  -8  130.19   14.30
   3   2  -8  124.89   11.80
   3   2  -8  110.99   10.20
  -3  -2  -8   90.29   11.60
  -3  -2   8  114.79   11.70
   3   2   8  116.39   13.50
  -3  -2   8  125.79   15.00
  -3   2  -8  126.99   11.10
   3   2   8  121.09   14.60
  -3   2  -8  105.29   10.40
   3  -2  -8  127.49   13.20
   3  -2  -8  119.89   12.80
  -3   2  -8  122.79   11.30
   3  -2  -8  123.29   13.90
   3   2   8  116.09   15.10
  -3  -3  -8   17.80    5.70
   3   3  -8    3.60    4.50
  -3  -3  -8   -2.90    3.80
   3   3  -8   15.70    6.20
  -3   3   8    8.20    6.60
   3   3  -8    7.10    4.40
  -3   3   8   11.10    5.60
   3  -3   8    8.00    5.80
   3  -3   8   17.20    5.20
  -3  -3  -8    6.50    4.30
  -3   3   8   10.90    8.20
   3  -3  -8    3.50    6.20
   3   3   8    3.60    6.10
  -3   3  -8    4.20    4.50
   3  -3  -8    9.40    6.40
   3  -3  -8   12.00    6.70
  -3   3  -8    7.30    4.00
   3   3   8    8.20    6.10
  -3   3  -8   10.30    4.10
  -3  -3   8    6.90    4.50
  -3  -3   8   -1.80    5.30
  -3  -4  -8   89.79   13.90
  -3  -4  -8   60.39   13.80
   3   4  -8   79.49   13.60
   3   4  -8   97.99   11.90
   3  -4   8  109.09   14.20
   3   4  -8   86.49   11.40
  -3   4   8   95.49   15.40
  -3  -4  -8  100.59   14.70
  -3   4   8   66.19   14.60
  -3   4  -8  119.89   13.80
  -3  -4   8  112.19   13.20
  -3  -4   8   86.19   12.00
  -3   4  -8  105.89   13.60
   3   4   8  127.49   17.90
   3  -4  -8   82.69   14.10
   3  -4  -8  103.29   14.20
   3  -4  -8   74.99   13.20
   3   4   8  101.59   17.50
  -3   4  -8   84.19   13.00
  -3  -5  -8    3.40    6.80
  -3  -5  -8   10.90    6.00
   3   5  -8   14.90    7.30
   3  -5   8   17.40    8.90
  -3  -5  -8    8.10    7.30
   3   5  -8    4.50    8.40
   3  -5   8    7.40    7.50
  -3   5   8    8.00    7.60
  -3   5   8    8.40    7.30
   3   5  -8    1.10    5.60
  -3  -5   8   16.90    6.50
   3  -5  -8    5.60    7.60
   3  -5  -8    0.50    5.10
  -3   5  -8   -6.50    5.60
   3   5   8    7.50    8.10
   3  -5  -8   11.30    8.70
   3   5   8    4.50    8.40
  -3  -5   8    8.20    5.80
  -3   5  -8   18.90    7.80
   3   6  -8   13.60    8.20
   3   6  -8    3.90    9.00
   3   6  -8    7.30    8.20
   3  -6   8   15.10   10.10
  -3   6   8   -0.10    7.90
  -3  -6  -8    6.70    8.20
   3  -6  -8    9.80    7.00
  -3  -6   8   10.20    8.20
   3  -6  -8   -5.80    5.10
  -3  -6   8   10.70    9.70
  -3   6  -8   17.10    7.60
   3   6   8   -3.20   11.20
   3   0   9    0.20    3.50
   3   0   9   -1.80    4.10
   3   0  -9    2.70    2.70
  -3   0  -9    0.20    2.50
   3   0  -9    2.00    2.20
  -3   0   9   -1.40    4.30
  -3   0   9   -6.20    2.50
   3   0  -9   -1.50    2.80
  -3   0  -9    0.70    2.20
  -3   0  -9   -0.50    2.00
   3  -1   9  137.99   14.30
  -3  -1  -9  118.29   11.20
  -3  -1  -9  121.29   11.30
   3  -1   9  141.89   15.60
  -3   1   9  122.99   14.90
   3   1  -9  107.19   10.60
   3   1  -9  138.79   12.20
  -3  -1  -9  122.39   12.10
  -3   1   9  131.49   16.20
   3   1  -9  123.39   10.80
  -3   1  -9  120.79   11.00
  -3   1  -9  113.29   10.80
  -3  -1   9  101.99   13.80
   3   1   9  118.79   14.20
   3  -1  -9  123.89   13.70
   3  -1  -9  122.49   11.30
   3   1   9  125.29   15.50
   3  -1  -9  113.09   11.00
  -3  -1   9  154.58   17.00
  -3  -2  -9   17.60    6.60
  -3  -2  -9   14.50    4.50
  -3  -2  -9   18.40    5.00
  -3   2   9   19.90    7.50
   3   2  -9   18.60    4.60
  -3   2   9   29.60    7.70
   3   2  -9   25.70    5.20
   3  -2   9   25.60    7.00
   3   2  -9   16.00    5.50
   3  -2   9   22.50    6.00
  -3  -2   9   33.20    9.10
   3   2   9   25.70    8.40
   3   2   9   15.90    6.30
  -3   2  -9   22.70    5.20
   3   2   9   12.90    6.20
   3  -2  -9   23.10    5.60
   3  -2  -9   17.80    6.50
  -3   2  -9   21.00    5.40
  -3   2  -9   19.80    4.40
   3  -2  -9   15.00    5.20
  -3   3   9   46.90    9.10
  -3   3   9   55.99   11.50
   3  -3   9   67.09   10.50
  -3  -3  -9   59.79    9.70
  -3  -3  -9   44.90   10.60
  -3  -3  -9   38.90    8.30
   3   3  -9   56.19    8.00
   3   3  -9   69.39    9.00
   3   3  -9   60.99   10.60
  -3   3   9   54.69   11.20
   3  -3  -9   64.49   10.80
  -3   3  -9   46.00    8.60
  -3  -3   9   51.69   10.70
   3   3   9   73.49   12.70
   3  -3  -9   62.79   10.20
  -3   3  -9   56.59    8.20
   3   3   9   73.89   12.30
   3  -3  -9   70.89   10.40
  -3   3  -9   61.29    8.70
   3   4  -9   12.10    6.10
  -3   4   9    6.40    8.80
  -3  -4  -9   -4.60    5.50
   3   4  -9    4.20    6.80
  -3   4   9   13.20    7.70
   3   4  -9   16.50    6.50
   3  -4   9   13.30    7.10
  -3  -4  -9   16.50    7.20
  -3  -4  -9   -3.30    4.60
   3   4   9   15.10    8.90
  -3  -4   9    4.20    5.20
  -3   4  -9   13.10    6.50
   3  -4  -9    4.20    5.30
   3  -4  -9    6.70    5.30
  -3   4  -9    3.50    5.90
   3   4   9    5.20    6.60
   3  -4  -9   -3.40    4.30
   3   5  -9   -1.00    4.20
  -3  -5  -9   -1.60    5.10
   3  -5   9   -0.50    6.80
  -3  -5  -9    8.30    7.90
  -3   5   9   -1.30    8.80
  -3   5   9    8.20    9.90
   3   5  -9   -9.50    7.20
   3   5  -9   15.00    7.10
  -3  -5  -9   -2.30    4.50
  -3  -5   9    4.00    4.50
   3   5   9   -1.80    8.40
   3   5   9    2.70    7.60
   3  -5  -9    0.80    5.50
   3  -5  -9    1.40    7.60
  -3   5  -9    0.20    6.60
  -3   5  -9   -6.70    3.60
   3  -5  -9   16.30    8.30
   3   6  -9    2.50    7.70
  -3  -6  -9    4.00    7.90
   3  -6   9   -3.80    5.20
  -3   6   9   -5.40   10.20
   3   6  -9    2.60    7.40
  -3  -6   9   13.20    9.40
  -3   6  -9    1.40    5.80
   3  -6  -9    0.50    5.90
   3  -6  -9    9.70   10.30
   3   6   9   10.50   10.80
  -3   0 -10    2.70    2.50
  -3   0 -10    2.10    3.00
   3   0  10   -2.90    4.70
  -3   0  10    2.80    6.20
   3   0 -10    5.20    3.30
  -3   0  10    8.50    7.70
   3   0 -10    0.40    3.40
   3   0 -10    3.60    3.50
  -3   0 -10    0.40    2.60
   3   0  10    3.60    4.40
   3   1 -10  184.68   15.70
  -3   1  10  193.08   20.60
   3  -1  10  172.98   20.50
  -3  -1 -10  206.78   16.50
   3  -1  10  184.48   17.80
   3   1 -10  174.48   16.60
  -3   1  10  209.18   20.50
  -3  -1 -10  191.38   16.20
  -3  -1 -10  183.28   17.00
   3   1 -10  198.78   15.80
  -3   1 -10  209.58   16.50
  -3   1 -10  170.58   16.00
   3  -1 -10  186.08   16.40
   3  -1 -10  189.08   17.60
   3   1  10  190.68   21.30
   3  -1 -10  177.88   16.50
  -3  -1  10  182.68   20.10
  -3  -1  10  195.98   21.40
   3   1  10  197.08   18.70
   3  -2  10  101.49   15.60
  -3   2  10   98.59   15.80
  -3   2  10  135.49   16.40
   3   2 -10  115.89   13.50
   3   2 -10  111.39   11.10
  -3  -2 -10   99.99   12.60
   3   2 -10  127.89   11.40
  -3  -2 -10  101.79   13.00
  -3  -2 -10   93.29   14.00
  -3   2 -10  114.39   12.10
   3   2  10  104.09   14.40
  -3  -2  10  127.99   16.20
   3   2  10  133.29   17.50
   3  -2 -10  100.99   12.70
   3   2  10  136.59   16.20
   3  -2 -10   98.49   12.40
  -3   2 -10  113.79   12.60
   3  -2 -10  133.79   15.70
   3   3 -10    7.10    5.00
  -3  -3 -10   19.40    7.90
   3  -3  10    0.70    6.60
  -3  -3 -10   14.10    5.50
  -3   3  10    4.70    9.10
   3   3 -10   14.40    5.60
  -3  -3 -10   12.50    5.30
  -3   3  10   -0.80    5.80
   3   3 -10    6.90    6.10
  -3   3  10    6.00    7.90
   3  -3 -10    7.10    5.00
  -3  -3  10   22.10    8.70
  -3   3 -10   16.90    5.20
   3  -3 -10    6.90    5.20
   3   3  10    9.70    6.70
  -3   3 -10   11.90    4.40
   3  -3 -10   12.20    7.00
   3   3  10   11.00    9.30
  -3  -4 -10   -3.00    5.30
   3   4 -10   -1.60    5.40
  -3  -4 -10    3.10    7.20
  -3   4  10   -4.70    8.00
   3   4 -10    1.10    5.40
   3   4 -10   -1.10    6.30
  -3  -4 -10    3.70    5.80
  -3   4  10    7.00    7.50
   3  -4 -10   -6.30    3.90
   3   4  10    4.70    7.30
   3  -4 -10   -1.00    6.10
  -3   4 -10    3.50    5.80
  -3   4 -10   -1.40    5.50
   3  -4 -10   -5.70    4.00
   3   4  10  -11.60    8.40
   3   5 -10    9.80    6.90
  -3   5  10    2.60    7.60
   3   5 -10    9.60    5.40
  -3  -5 -10   10.40    7.90
   3  -5  10   -1.20    5.60
  -3  -5 -10   -2.60    7.10
   3   5 -10   13.00    7.20
  -3  -5 -10    2.50    6.80
  -3   5  10   13.90   10.80
  -3   5 -10    7.80    5.80
  -3   5 -10    4.00    5.30
   3  -5 -10   14.60    8.60
  -3  -5  10    1.10    4.90
   3   5  10    8.30    8.40
   3  -5 -10   -5.10    4.00
   3  -5 -10    5.70    8.10
   3   5  10   20.80   13.10
  -3   0  11   -3.00    4.80
   3   0  11   -0.20    5.10
   3   0 -11    4.10    3.90
  -3   0 -11    2.20    2.80
   3   0  11    0.30    4.70
  -3   0  11    5.80    5.20
   3   0 -11    5.30    3.50
   3   0 -11   -1.10    3.60
  -3   0 -11   -0.40    3.80
  -3   1  11  228.28   25.50
   3  -1  11  258.57   23.60
  -3  -1 -11  222.18   20.00
  -3  -1 -11  223.68   18.90
   3   1 -11  243.58   18.70
   3   1 -11  207.38   19.10
   3   1 -11  242.28   18.70
  -3   1  11  230.28   24.70
   3  -1  11  236.78   21.90
  -3  -1 -11  224.08   19.10
   3  -1 -11  204.28   18.90
  -3   1 -11  198.38   18.40
   3  -1 -11  211.88   20.00
  -3   1 -11  229.68   18.90
   3   1  11  235.38   22.00
   3  -1 -11  219.98   19.20
  -3  -1  11  222.18   24.70
  -3  -1  11  221.68   22.40
   3   1  11  259.17   23.60
   3  -2  11   -3.20    5.00
  -3  -2 -11    2.10    3.40
  -3   2  11   -2.90    5.60
   3   2 -11    0.00    4.00
  -3  -2 -11    3.80    4.40
  -3   2  11   -0.20    5.30
   3   2 -11    5.40    5.00
  -3  -2 -11   -0.60    3.40
   3   2 -11    7.40    4.30
  -3  -2  11   12.70    7.00
   3   2  11   -3.00    4.50
   3  -2 -11    0.60    3.90
  -3   2 -11    3.50    3.30
   3  -2 -11   -7.90    4.30
  -3   2 -11   -1.70    2.80
   3  -2 -11   -5.70    4.60
   3   2  11    7.10    6.70
   3   2  11   -6.40    6.60
  -3   3  11    8.50    6.90
   3   3 -11    5.20    5.10
   3   3 -11    6.40    5.30
  -3   3  11   16.30   10.90
   3  -3  11   25.10    9.30
   3   3 -11   13.90    7.00
  -3  -3 -11   29.20    7.60
  -3   3  11   25.00   10.50
  -3  -3 -11   17.40    7.20
  -3  -3 -11   11.50    6.10
  -3  -3  11   21.90    8.90
   3   3  11   24.20   10.40
   3  -3 -11   10.30    5.80
   3  -3 -11   18.90    7.40
  -3   3 -11   15.70    5.40
   3   3  11   -4.00    5.20
  -3   3 -11   16.70    5.40
   3  -3 -11    3.20    4.70
  -3  -4 -11   27.20    9.70
  -3   4  11   22.70   11.40
  -3  -4 -11   17.40    6.50
   3   4 -11   19.40    7.10
   3   4 -11   18.40    7.20
  -3  -4 -11   17.80    6.90
  -3   4  11   23.40   11.30
   3   4 -11   13.80    8.10
   3   4  11    3.50   11.10
  -3   4 -11   20.90    7.30
   3  -4 -11   17.70    8.60
   3  -4 -11   26.20    8.80
   3   4  11   14.40    9.80
  -3   4 -11   11.90    6.90
   3  -4 -11   22.70    7.50
  -3   5  11   38.60   13.50
   3   5 -11   -4.30    5.10
   3   5 -11    0.20    4.60
  -3  -5 -11    5.30    7.30
   3   5 -11  -10.40    6.00
  -3  -5 -11    3.10    7.30
  -3   5  11   14.70   11.70
  -3  -5 -11    4.20    6.60
   3  -5 -11   -4.00    5.30
   3   5  11   -9.70    6.10
   3  -5 -11    3.00    7.90
   3   5  11    5.60    9.40
   3  -5 -11    6.10    7.90
  -3   5 -11    2.40    5.10
  -3   5 -11    3.40    5.40
   3   0 -12    4.50    3.50
  -3   0  12    8.20    6.50
   3   0  12   -3.70    5.00
   3   0  12   -0.50    4.90
  -3   0 -12   13.00    4.90
  -3   0 -12    6.40    4.70
   3   0 -12   -1.00    3.00
  -3   0  12  -10.60    6.90
   3   0 -12    1.70    3.10
   3   1 -12  246.58   24.30
  -3   1  12  295.07   27.90
  -3   1  12  293.47   28.80
  -3  -1 -12  274.97   24.00
   3  -1  12  303.17   28.70
   3   1 -12  345.27   24.10
  -3  -1 -12  294.67   24.40
   3   1 -12  307.37   23.70
   3  -1  12  310.87   27.60
  -3  -1  12  287.27   27.10
   3   1  12  322.97   29.80
  -3   1 -12  306.67   24.10
   3  -1 -12  278.67   23.90
  -3   1 -12  294.77   23.80
   3  -1 -12  288.47   25.60
  -3  -1  12  262.57   29.70
   3  -1 -12  291.07   24.20
   3   1  12  304.37   27.50
   3  -2  12  231.88   24.50
   3   2 -12  205.18   19.10
  -3   2  12  198.18   24.80
   3   2 -12  216.48   18.00
  -3   2  12  202.58   23.20
  -3  -2 -12  176.98   18.10
  -3  -2 -12  173.48   17.90
   3   2 -12  212.88   18.00
  -3  -2 -12  202.38   22.20
   3  -2 -12  179.98   18.00
  -3   2 -12  217.48   18.00
   3   2  12  213.98   23.10
   3   2  12  207.88   24.80
  -3   2 -12  226.78   18.30
  -3  -2  12  218.48   25.00
   3   2  12  234.08   23.80
   3  -2 -12  188.08   21.90
   3  -2 -12  182.88   18.20
   3  -3  12    4.00    8.40
   3   3 -12    3.20    5.10
  -3   3  12    4.10    5.60
   3   3 -12    7.40    5.60
  -3   3  12    3.70    7.40
  -3  -3 -12    4.20    4.40
  -3   3  12   -8.90    7.50
   3   3 -12   -1.60    5.40
  -3  -3 -12    9.30    6.80
  -3  -3 -12    2.10    3.80
   3   3  12   -7.70    7.00
   3   3  12    6.80    9.80
  -3  -3  12   -8.40    8.00
   3  -3 -12    2.70    4.90
  -3   3 -12    4.10    4.10
  -3   3 -12    3.20    4.20
   3  -3 -12    6.10    6.80
   3  -3 -12   -1.50    6.20
  -3   4  12    3.70    8.00
   3   4 -12    5.50    6.10
  -3  -4 -12   14.80    7.80
  -3   4  12   -1.70    9.20
   3   4 -12    2.60    7.20
  -3  -4 -12   15.20    8.70
  -3  -4 -12   13.90    6.10
   3   4 -12    2.10    6.10
   3  -4 -12    4.10    7.20
   3   4  12   13.60   11.30
   3  -4 -12    2.10    7.10
   3  -4 -12    3.60    5.70
  -3   4 -12   14.70    6.00
  -3   4 -12    9.50    5.50
   3   4  12    6.80   11.20
   3   5 -12    1.50    6.90
  -3   5  12    8.70   11.90
  -3  -5 -12   -8.90    7.50
  -3  -5 -12   -4.00    4.10
  -3   5  12    8.30    7.90
   3   5 -12   -3.10    6.60
   3   5 -12    9.60    9.10
   3   5  12   -7.30    6.80
   3   5  12    0.60   13.10
  -3   5 -12    4.20    7.10
   3  -5 -12    9.40    9.00
   3  -5 -12    1.70    5.60
   3   0  13    4.80    9.00
   3   0 -13   -4.60    3.90
  -3   0  13   -4.20    4.50
  -3   0  13    0.00    9.00
  -3   0 -13    0.10    3.20
   3   0 -13    2.40    3.80
  -3   0 -13   -3.90    2.90
   3   0 -13   -0.20    4.60
   3   0  13   15.30    6.90
  -3  -1 -13  170.08   17.40
   3   1 -13  247.18   17.80
   3  -1  13  203.88   24.20
   3   1 -13  220.38   17.30
  -3  -1 -13  209.18   18.10
   3   1 -13  178.98   17.80
   3  -1  13  210.98   22.80
  -3   1  13  158.98   23.60
  -3   1  13  174.48   22.20
   3  -1 -13  174.18   19.80
   3  -1 -13  148.29   16.90
   3  -1 -13  189.18   17.70
  -3  -1  13  189.78   23.10
  -3  -1  13  182.28   23.40
   3   1  13  194.38   23.80
   3   1  13  199.38   23.20
  -3   1 -13  196.58   17.10
  -3   1 -13  180.08   17.30
  -3  -2 -13   44.90    8.90
   3   2 -13   74.99    9.50
   3  -2  13   73.19   13.80
  -3   2  13   76.69   15.30
   3   2 -13   80.09    9.70
   3   2 -13   53.19   10.10
  -3   2  13   61.69   11.80
  -3  -2 -13   54.99    9.50
   3   2  13   91.29   15.30
   3  -2 -13   56.89   10.40
   3   2  13   77.89   12.50
  -3   2 -13  102.09   11.30
  -3   2 -13   82.89   10.50
   3  -2 -13   57.99   11.40
   3  -2 -13   55.99   10.10
  -3  -2  13   64.49   14.90
   3   3 -13    5.20    6.40
  -3   3  13   16.60    9.00
  -3   3  13    8.00    7.70
  -3  -3 -13   25.60    8.10
  -3  -3 -13   -4.30    5.30
   3   3 -13   15.80    6.30
   3  -3  13   23.90    9.10
   3   3 -13   15.80    6.50
  -3   3  13   27.30   10.70
  -3  -3 -13    5.40    6.00
   3  -3 -13    7.10    6.00
   3   3  13   29.60   11.90
  -3  -3  13   17.40    8.50
   3  -3 -13   19.20    6.70
   3  -3 -13   14.20    6.20
  -3   3 -13   22.10    7.20
   3   3  13   27.20   11.80
  -3   3 -13   10.40    6.70
  -3   4  13   -0.20    8.30
   3   4 -13   -5.20    6.60
  -3  -4 -13    3.20    5.90
  -3  -4 -13    5.60    5.30
  -3  -4 -13    9.50    5.80
  -3   4  13   -0.60    7.00
   3   4 -13   10.20    6.90
   3   4 -13   -1.90    5.90
   3  -4 -13    4.70    5.40
   3  -4 -13   -4.80    4.50
   3   4  13   -2.10    8.50
   3  -4 -13    4.40    5.20
  -3   4 -13    4.90    5.40
   3   4  13    5.30    8.30
  -3   4 -13   -3.40    4.00
   3   5 -13    1.00    8.60
  -3   5  13   -0.30    9.00
   3   5 -13    0.70    7.20
  -3  -5 -13    2.60   10.00
  -3  -5 -13    0.90    6.80
   3  -5 -13    4.00    7.90
   3   5  13   -3.90   13.90
  -3   5 -13    5.10    6.20
   3  -5 -13   -0.60    7.50
  -3   0 -14   -4.70    3.00
  -3   0  14   -5.90    5.00
  -3   0  14   -3.10    6.60
   3   0 -14    0.10    3.60
   3   0  14   -5.90    5.70
   3   0 -14   -1.80    3.00
   3   0 -14    3.70    4.10
  -3   0 -14    0.70    3.40
   3   0  14   -9.30    7.00
   3   1 -14   75.79    9.70
  -3   1  14   93.59   18.20
   3   1 -14   82.49   10.10
   3   1 -14   64.89   10.90
  -3   1  14   80.69   15.00
  -3  -1 -14   96.49   11.60
   3  -1  14   86.39   15.20
  -3  -1 -14   67.99   10.10
   3  -1  14   84.19   14.80
   3  -1 -14   73.39   10.60
  -3   1 -14   75.79   10.70
  -3  -1  14   97.59   20.60
  -3  -1  14   82.39   14.80
   3  -1 -14   67.79   11.70
   3   1  14   55.99   13.50
  -3   1 -14   97.89   11.80
   3   1  14   60.69   12.80
   3  -1 -14   71.29   10.90
  -3   2  14   83.09   17.50
   3  -2  14  121.79   18.40
   3   2 -14  112.29   13.20
  -3  -2 -14   87.59   12.70
  -3   2  14  110.09   17.60
   3   2 -14  113.89   13.10
   3   2 -14  115.29   14.00
  -3  -2 -14  117.59   14.20
   3   2  14   81.69   16.50
  -3   2 -14  130.09   14.30
  -3   2 -14  103.29   13.00
   3   2  14  112.49   16.30
   3  -2 -14  110.99   16.00
   3  -2 -14  111.49   14.50
   3  -2 -14   79.79   12.80
  -3  -2  14  132.49   20.40
  -3  -3 -14    8.30    6.50
   3  -3  14   22.20    8.90
  -3  -3 -14   13.00    6.00
   3   3 -14    8.00    7.30
  -3   3  14   10.00    8.70
  -3   3  14   -9.00    6.80
   3   3 -14    8.20    6.00
  -3   3  14    6.30    8.50
   3   3 -14   11.50    6.50
   3   3  14    8.80    7.50
   3  -3 -14    9.10    6.40
  -3   3 -14    9.40    5.30
  -3   3 -14   12.30    5.60
   3  -3 -14   -0.60    4.30
   3  -3 -14   13.40    7.40
  -3  -3  14   -2.70    9.90
  -3   4  14    1.50    8.50
  -3  -4 -14    2.20    6.40
   3   4 -14   -3.40    6.00
  -3  -4 -14   -1.50    5.70
   3   4 -14   -0.10    6.00
  -3   4  14   -1.70    7.50
   3  -4 -14    5.40    7.60
   3  -4 -14    8.90    8.10
  -3   4 -14   -0.50    6.50
  -3   4 -14    7.40    7.40
   3   4  14   -5.70    7.10
   3  -4 -14   -6.70    6.20
   3   0  15   -2.60    5.30
   3   0  15    1.00    9.70
   3   0 -15   -0.20    5.10
  -3   0  15   -1.30    6.90
   3   0 -15   -3.20    3.40
  -3   0 -15   -1.00    3.40
   3   0 -15   10.20    6.10
  -3   0  15   -3.10    5.50
  -3   0 -15    1.00    3.70
   3   1 -15   89.19   11.10
  -3  -1 -15   89.49   12.50
  -3   1  15   78.29   16.20
   3   1 -15   77.79   11.50
  -3   1  15   96.69   19.30
  -3  -1 -15   71.69   11.50
   3  -1  15   97.49   16.90
   3   1 -15   82.39   10.70
   3   1  15   72.09   15.10
   3  -1 -15   72.59   11.40
   3  -1 -15   75.19   12.80
   3   1  15   91.79   18.40
   3  -1 -15   96.79   12.60
  -3  -1  15  102.59   17.30
  -3   1 -15   90.19   12.00
  -3   1 -15   93.49   12.20
   3   2 -15   50.39    8.30
  -3  -2 -15   36.70    8.30
   3  -2  15   62.79   13.90
  -3   2  15   44.00   12.60
  -3  -2 -15   28.30    7.50
  -3   2  15   36.50   11.60
   3   2 -15   25.30    8.20
   3   2 -15   42.90    7.80
   3   2  15   38.90   11.60
   3  -2 -15   49.90    9.90
   3  -2 -15   61.59   11.10
   3  -2 -15   22.40    8.00
  -3   2 -15   37.10    7.90
  -3   2 -15   46.70    8.50
  -3  -2  15   59.59   13.90
   3   2  15   37.20   12.10
  -3   3  15   -0.50    7.10
  -3  -3 -15    0.80    4.60
   3   3 -15    4.70    4.90
  -3   3  15   -8.20   11.20
  -3   3  15    4.00    7.70
  -3  -3 -15    3.90    4.90
   3   3 -15    4.50    4.80
   3  -3  15   25.10    9.60
  -3   3 -15    8.60    6.40
   3  -3 -15    1.80    6.40
   3   3  15  -19.60    8.20
  -3  -3  15    2.60   10.20
  -3   3 -15   15.40    7.50
   3  -3 -15    6.30    7.10
   3  -3 -15   -2.40    4.50
  -3   4  15   -0.60    8.50
   3   4 -15    2.30    5.10
  -3  -4 -15    2.90    5.10
  -3   4 -15   -4.40    4.60
   3  -4 -15   -3.10    5.00
   3  -4 -15   -0.50    8.00
  -3   0 -16    3.90    5.50
   3   0 -16    5.10    5.70
   3   0 -16    4.00    5.60
   3   0  16   16.80    8.40
   3   0 -16   -4.20    5.20
   3   0  16   -1.80   11.00
  -3   0 -16    4.30    5.80
  -3   0  16  -13.90   10.10
  -3   0  16   10.90    8.20
  -3   1  16    0.10    9.10
   3   1 -16    6.20    4.70
  -3  -1 -16    2.70    4.00
  -3  -1 -16    5.20    4.50
   3   1 -16   -3.30    5.20
  -3   1  16   10.20    8.80
   3   1 -16   -0.10    4.70
   3  -1  16   -2.50    9.00
  -3   1 -16    8.40    6.30
  -3   1 -16    0.60    4.20
   3   1  16    6.40    6.80
  -3  -1  16   16.80   11.40
   3  -1 -16    2.60    4.30
   3  -1 -16   15.50    5.50
   3   1  16   -7.90    7.40
   3  -1 -16   -1.80    3.50
  -3  -2 -16   20.70    6.80
  -3  -2 -16   23.80    7.00
  -3   2  16   28.50   11.70
   3   2 -16   30.90    8.10
  -3   2  16   19.00   10.90
   3   2 -16   28.10    8.00
   3  -2  16   22.70   13.20
   3   2  16   37.40   14.60
   3  -2 -16   27.40    8.30
   3  -2 -16   28.70    8.90
   3  -2 -16   28.90    8.40
  -3  -2  16   12.80    9.80
  -3   2 -16   26.50    8.20
   3   2  16   20.00    8.60
  -3   2 -16   28.10    8.30
  -3   3  16   10.10    9.60
  -3   3  16    2.20    8.70
   3   3 -16   11.20    7.30
  -3   3  16   -2.50   12.30
   3   3 -16    8.70    6.70
  -3  -3 -16    6.00    5.10
   3  -3  16    2.50    8.30
  -3  -3 -16    7.30    5.20
   3  -3 -16   -1.50    6.70
  -3  -3  16    9.80    9.40
   3   3  16    5.60    8.30
   3  -3 -16   -0.70    6.70
  -3   3 -16    5.50    5.10
   3  -3 -16    5.20    7.40
  -3   3 -16   10.90    5.80
  -3   4  16    7.00   10.70
  -3  -4 -16    7.40    5.70
  -3   4 -16   16.90    8.60
   3  -4 -16   10.40    7.50
   3  -4 -16    4.60    6.50
  -3   0 -17    6.70    6.10
   3   0 -17   -3.80    4.20
   3   0 -17   -3.30    5.20
  -3   0  17    4.60    7.00
   3   0  17   -7.50    5.50
  -3   0 -17    3.40    6.00
   3   0  17    5.70   12.70
  -3   0  17    9.80   11.90
  -3  -1 -17   25.20    8.10
   3   1 -17   20.90    7.70
  -3   1  17   17.10   10.70
   3   1 -17   32.70    8.20
  -3   1  17   24.80   11.70
  -3  -1 -17   10.10    6.90
   3  -1  17   12.30    9.50
   3   1  17   25.80   11.70
   3  -1 -17   17.60    7.20
   3  -1 -17   16.80    7.60
   3  -1 -17   25.50    8.20
   3   1  17   30.70   10.80
  -3   1 -17    9.20    5.90
  -3   1 -17   21.50    6.50
  -3  -1  17   14.10   12.40
   3   2 -17    5.20    6.70
  -3  -2 -17   26.70    8.00
   3   2 -17   -1.50    6.10
  -3  -2 -17    0.00    5.60
  -3   2  17   -4.10    8.00
   3  -2  17   -0.60    8.70
  -3   2  17   -3.20    8.60
   3   2  17    0.60    8.30
  -3   2 -17   -1.30    4.50
  -3   2 -17   -3.20    4.30
   3  -2 -17    5.80    6.70
  -3  -2  17  -11.00   10.40
   3  -2 -17    2.90    5.50
   3  -2 -17    4.40    7.00
   3   2  17    9.90   10.00
   3   3 -17   28.50    7.80
  -3  -3 -17   31.60    8.40
   3  -3  17   44.80   16.00
  -3   3  17   20.50   14.40
  -3   3  17   30.50   12.10
   3  -3 -17   23.10   10.20
   3  -3 -17   19.80    9.00
   3  -3 -17   29.40   14.30
  -3   3 -17   18.90    8.80
  -3  -3  17   44.90   15.60
  -3   0  18    4.40    8.10
   3   0 -18    1.40    4.70
   3   0  18   -0.80    9.50
   3   0 -18    5.60    5.20
  -3   0 -18    0.10    4.50
  -3   0  18    6.10   12.80
  -3   0 -18   -5.50    3.80
   3   0  18    0.50    7.00
   3  -1  18   16.40   12.40
   3   1 -18   16.70    7.50
  -3  -1 -18   10.30    5.50
  -3  -1 -18   -2.50    4.00
  -3   1  18    9.90   10.60
  -3   1  18    6.00    9.70
   3   1 -18    8.80    6.80
  -3   1 -18    4.20    5.30
  -3  -1  18   17.20   13.60
  -3   1 -18    5.60    5.30
   3   1  18   14.10   13.60
   3  -1 -18   11.10    7.30
   3   1  18   -2.10    6.50
   3  -1 -18    0.20    4.30
  -3   2  18   30.00   12.50
   3   2 -18    8.80    6.20
  -3  -2 -18   20.90    8.30
   3  -2  18   27.60   12.80
   3  -2 -18    2.50    6.90
   3   2  18   20.20    9.60
  -3  -2  18   21.00   14.40
  -3   2 -18   17.10    7.10
   3  -2 -18    1.60    7.70
  -3   3  18    1.70    9.60
   3  -3  18   -8.80   12.70
  -3  -3 -18    7.60    7.70
   3  -3 -18   15.60    8.80
  -3  -3  18   -4.30    9.20
  -3   0  19    5.80    8.40
   3   0 -19    5.50    7.00
   3   0  19   -0.50    7.00
   3   0 -19   -4.30    6.70
  -3   0 -19   -6.00    3.50
  -3   1  19   42.20   18.20
  -3  -1 -19   19.00    8.40
   3  -1  19   32.40   12.10
  -3   1  19   31.30   13.80
   3   1 -19    2.60    7.20
  -3   1 -19   25.10    7.90
   3  -1 -19   19.00    8.10
  -3  -1  19   29.20   15.00
   3   1  19   16.80   12.00
   3  -1 -19   17.20    8.50
   3   1  19   27.00   19.20
   3  -2  19   14.00   14.90
  -3  -2 -19   11.00    6.50
  -3   2  19    6.20   10.50
   3   2  19   15.10   11.30
  -3   2 -19   14.20    6.90
  -3  -2  19    4.90   10.70
   3  -2 -19    0.60    5.40
  -3   0  20   -5.70    8.10
   3   0  20   12.30   12.30
   4   0   0   62.79    6.00
  -4   0   0   59.69    4.50
   4   0   0   59.59    5.50
   4  -1   0 2522.75  170.18
   4   1   0 2479.15  170.28
   4   1   0 2598.94  170.08
   4  -1   0 2254.87  169.68
   4  -1   0 2539.05  170.08
   4  -1   0 2338.27  169.68
   4   1   0 2546.65  169.68
   4  -1   0 2419.06  170.18
  -4   1   0 2460.05  169.48
  -4  -1   0 2279.17  169.38
  -4   1   0 2278.27  169.48
  -4  -2   0  235.28   18.40
   4   2   0  235.08   17.90
   4  -2   0  234.88   17.80
   4  -2   0  245.58   18.90
   4  -2   0  236.88   18.70
   4  -2   0  235.18   18.70
   4  -2   0  234.08   19.40
  -4   2   0  229.38   19.10
   4   2   0  172.58   18.50
  -4   2   0  230.48   18.10
  -4  -2   0  233.08   18.40
  -4   2   0  232.88   18.60
  -4   3   0   -0.70    3.50
   4  -3   0    6.50    5.00
   4  -3   0    1.60    2.50
  -4   3   0    1.60    3.30
  -4  -3   0    7.00    4.30
   4  -3   0   10.50    5.10
  -4   3   0    3.30    2.70
   4  -3   0    1.70    4.00
   4   3   0    8.00    3.20
  -4  -3   0    2.90    3.00
   4  -3   0    3.30    4.20
  -4   3   0    4.20    4.00
   4   3   0   11.20    5.90
   4  -4   0    1.60    5.70
   4   4   0    9.10    5.60
   4  -4   0    2.30    5.40
  -4  -4   0    3.00    4.30
  -4  -4   0    3.00    4.40
  -4   4   0    2.10    4.40
  -4   4   0   -3.00    4.50
   4  -4   0    5.60    5.90
   4  -5   0   -3.50    4.30
  -4  -5   0    9.90    7.30
  -4   5   0   -0.30    5.10
   4   5   0   -8.60    5.30
   4  -5   0    1.00    5.20
  -4  -5   0   -7.10    6.30
   4   5   0   -3.10    7.00
  -4   5   0   -3.30    3.20
  -4   5   0   -7.80    2.90
   4  -5   0    3.20    6.50
  -4   6   0   -2.80    6.20
   4  -6   0   -0.80    5.90
   4  -6   0    4.50    6.70
  -4   6   0    1.30    5.50
  -4  -6   0    8.30    6.70
  -4  -6   0   -8.40    5.10
  -4   6   0    3.40    6.60
   4   6   0   -7.40    5.20
   4   6   0   -2.20    5.20
  -4   0  -1 2390.06  187.78
   4   0   1 2821.42  188.78
   4   0  -1 2664.03  188.78
   4   0  -1 2823.82  188.98
   4   0  -1 2872.21  188.58
   4   0   1 2721.83  188.88
  -4   0   1 2627.24  188.98
   4  -1   1 7254.97  472.95
  -4  -1  -1 6422.26  472.55
   4  -1   1 6351.16  472.55
  -4   1   1 6348.37  473.05
   4  -1   1 6618.84  472.75
  -4   1   1 7271.67  473.65
   4   1  -1 6869.81  472.55
   4   1  -1 6905.81  473.35
   4   1  -1 7073.39  472.85
   4  -1   1 6659.33  472.95
  -4  -1  -1 6910.11  472.65
   4  -1   1 6333.37  472.55
  -4  -1   1 6896.81  472.75
  -4   1  -1 6687.63  472.45
   4   1   1 7098.39  473.25
   4  -1  -1 6685.53  472.95
  -4   1  -1 6970.70  472.85
  -4   1  -1 6520.15  472.45
   4   1   1 6881.41  472.45
   4   1   1 7194.18  473.15
   4  -1  -1 7266.57  473.55
   4  -1  -1 7480.15  473.35
   4  -1  -1 6430.76  472.65
   4  -1  -1 6592.64  472.65
  -4  -1   1 6129.69  472.15
  -4   2   1  684.53   49.40
   4  -2   1  688.23   49.00
  -4  -2  -1  649.83   48.60
   4  -2   1  692.83   49.60
   4  -2   1  670.83   48.40
   4   2  -1  705.73   48.00
   4   2  -1  653.53   49.60
  -4   2   1  682.33   49.60
   4  -2   1  668.93   48.10
  -4   2   1  682.03   48.40
   4  -2   1  661.63   48.80
  -4  -2  -1  647.64   48.70
   4  -2  -1  657.03   49.70
   4  -2  -1  656.23   48.90
  -4   2  -1  679.53   49.20
  -4  -2   1  622.44   48.30
   4   2   1  664.83   48.60
   4  -2  -1  688.33   48.20
  -4  -2   1  639.74   48.40
   4  -2  -1  700.53   49.10
  -4   2  -1  640.54   48.40
   4  -2  -1  673.13   49.40
   4   2   1  647.54   49.50
  -4   2  -1  675.53   48.40
  -4   2  -1  641.84   48.40
   4  -3   1  174.58   15.10
   4   3  -1  167.08   16.20
  -4  -3  -1  178.98   15.40
   4  -3   1  183.68   17.50
   4  -3   1  164.18   15.90
   4   3  -1  163.88   13.60
  -4   3   1  169.88   15.80
  -4   3   1  172.88   16.50
  -4   3   1  148.39   13.70
   4  -3   1  155.68   15.50
  -4  -3  -1  163.48   15.30
   4  -3   1  150.38   13.70
   4   3   1  152.18   14.50
   4  -3  -1  175.88   16.40
   4  -3  -1  179.08   15.70
   4  -3  -1  178.48   17.30
   4  -3  -1  179.68   16.30
  -4   3  -1  162.98   14.70
  -4  -3   1  178.38   15.50
  -4   3  -1  172.78   14.80
  -4  -3   1  164.98   14.90
   4   3   1  161.98   18.30
   4  -3  -1  165.98   13.90
  -4   3  -1  161.78   16.10
  -4   3  -1  171.38   15.00
  -4   4   1   57.69   11.40
  -4   4   1   64.69   10.20
  -4  -4  -1   67.89   11.20
   4  -4   1   63.19   10.60
   4   4  -1   69.99   10.00
   4  -4   1   99.69   12.20
   4  -4   1   56.29   11.70
   4   4  -1   57.79   12.00
  -4  -4  -1   86.39   12.30
  -4   4  -1   71.49   10.90
  -4   4  -1   73.39   10.10
  -4  -4   1   65.39   11.00
  -4   4  -1   77.29   12.00
   4  -4  -1   67.79   11.50
   4  -4  -1   49.60   11.10
   4  -4  -1   90.69   12.20
   4   4   1   69.79   12.00
  -4  -4   1   69.39   11.50
  -4   5   1   20.80    9.60
   4   5  -1   30.40    8.90
   4   5  -1   17.80    7.50
  -4  -5  -1   39.20   10.20
  -4   5   1   33.00    7.70
  -4  -5  -1   11.30    8.20
   4  -5   1   41.90    9.30
   4  -5   1   22.70    7.80
  -4  -5   1   23.00    8.50
  -4   5  -1   16.00    6.20
   4   5   1   29.20   11.00
  -4   5  -1   20.90    6.60
   4  -5  -1    0.30    7.40
  -4   5  -1   20.50    9.10
  -4  -5   1   32.10    9.60
   4  -5  -1   11.20    6.40
   4  -5  -1   26.80   10.70
   4  -6   1    5.50    9.10
  -4  -6  -1  -11.70    7.50
   4  -6   1   11.60    6.90
   4   6  -1   -8.10    5.00
   4   6  -1    1.10    7.40
  -4   6   1   -0.90    4.90
  -4   6   1   -2.50    8.80
  -4   6   1   -0.40    5.10
   4   6  -1    7.90    7.40
  -4  -6  -1   15.60    9.40
  -4   6  -1   -0.30    6.60
   4  -6  -1   -0.50    6.10
  -4   6  -1   15.50   10.30
  -4   6  -1    2.20    5.20
  -4  -6   1    5.20    7.70
   4   6   1   -0.90    7.00
   4  -6  -1    4.70    8.50
  -4  -6   1   10.30    7.20
   4   6   1   -5.20    6.40
   4   0  -2 6694.13  438.36
   4   0  -2 6585.24  438.06
  -4   0  -2 5315.97  437.26
   4   0   2 6492.45  438.26
   4   0   2 6585.14  438.26
   4   0  -2 6534.35  438.46
  -4   0   2 6715.03  438.56
  -4   0  -2 5485.15  437.26
   4   1  -2  335.67   24.50
   4   1  -2  286.47   23.40
   4   1  -2  312.07   24.70
  -4  -1  -2  321.27   24.30
   4   1  -2  351.06   24.40
   4  -1   2  313.47   24.20
  -4  -1  -2  333.07   24.30
  -4   1   2  373.86   25.90
  -4   1   2  354.16   25.00
   4  -1   2  345.17   24.80
   4  -1   2  343.67   24.30
   4  -1   2  331.67   24.20
   4   1   2  332.17   24.20
   4  -1  -2  305.57   24.30
   4  -1  -2  349.27   25.70
  -4  -1   2  305.17   23.60
   4   1   2  331.67   25.00
  -4   1  -2  305.47   23.90
   4  -1  -2  321.97   24.60
  -4   1  -2  322.37   24.00
   4  -1  -2  358.46   25.00
   4  -1  -2  331.67   24.40
  -4  -1   2  358.56   24.70
   4   1   2  329.87   24.70
  -4  -2  -2  488.95   33.90
   4  -2   2  443.56   34.20
   4   2  -2  477.85   32.60
  -4  -2  -2  461.95   33.90
   4  -2   2  449.76   33.10
   4  -2   2  436.76   32.80
   4   2  -2  450.25   34.40
  -4   2   2  434.86   34.30
   4  -2   2  462.95   33.70
  -4   2   2  439.46   33.30
   4   2  -2  447.76   32.80
   4  -2   2  458.35   33.70
  -4   2   2  464.55   34.80
  -4   2  -2  464.55   33.30
   4   2   2  427.66   33.70
  -4  -2   2  416.26   33.10
  -4  -2   2  438.66   33.10
  -4   2  -2  438.66   33.20
   4  -2  -2  463.45   33.30
   4  -2  -2  442.96   34.50
   4   2   2  466.05   34.60
  -4  -2   2  427.66   32.70
   4  -2  -2  440.76   34.60
   4  -2  -2  449.86   33.80
  -4   2  -2  423.56   33.70
   4  -2  -2  423.46   33.60
   4   3  -2  202.88   19.70
   4   3  -2  210.88   18.20
  -4  -3  -2  220.68   19.20
  -4  -3  -2  245.68   19.40
  -4   3   2  193.38   19.80
   4  -3   2  226.38   17.70
   4   3  -2  225.28   16.90
  -4   3   2  231.28   20.20
  -4   3   2  209.68   17.70
   4  -3   2  229.08   20.80
   4  -3   2  222.28   19.20
   4  -3   2  217.58   18.20
   4  -3   2  234.38   19.60
   4  -3  -2  209.68   17.70
  -4  -3   2  244.18   19.30
   4  -3  -2  222.48   19.30
   4  -3  -2  248.18   19.80
   4  -3  -2  185.58   20.00
   4   3   2  223.58   18.90
   4   3   2  240.78   21.20
  -4   3  -2  203.88   19.50
  -4   3  -2  205.48   17.90
  -4   3  -2  230.88   18.60
  -4   3  -2  209.58   18.30
  -4  -3   2  226.08   18.90
  -4   4   2   68.79   10.90
   4  -4   2   53.49    9.90
  -4   4   2   49.40   11.30
  -4  -4  -2   55.09   10.30
   4  -4   2   54.69    9.80
   4   4  -2   70.39   10.00
   4   4  -2   73.19   12.10
  -4  -4  -2   66.19   11.20
   4   4   2   60.49    9.30
   4  -4  -2   61.99   12.40
  -4   4  -2   62.29    9.70
   4  -4  -2   87.59   12.00
   4  -4  -2   82.69   11.60
  -4  -4   2   70.99   11.00
  -4  -4   2   77.89   11.60
  -4   4  -2   78.89   10.30
   4   4   2   81.89   13.60
  -4   4  -2   78.89   11.90
   4   5  -2   11.30    8.80
   4   5  -2   36.50    8.90
  -4   5   2   28.50    9.10
   4  -5   2   29.30    8.50
   4   5  -2   16.40    7.60
  -4   5   2   18.10    7.80
  -4  -5  -2   23.90    8.80
   4  -5   2   17.30    7.30
   4  -5  -2   26.90    9.40
   4   5   2   25.10    9.20
  -4  -5   2   27.30    7.70
  -4  -5   2   17.70    6.60
  -4   5  -2   13.10    7.10
  -4   5  -2   14.00    8.50
   4  -5  -2   43.80   11.00
   4  -5  -2   15.50    8.70
  -4   5  -2   27.50    7.20
  -4  -6  -2    1.60    7.80
  -4  -6  -2    1.00    6.60
   4   6  -2    9.00    7.70
   4  -6   2   11.50    7.50
  -4   6   2   14.30    6.70
  -4   6   2   -5.20    7.20
   4   6  -2   -5.40    6.10
   4   6  -2   10.00    9.40
   4  -6   2    2.10    6.40
   4  -6  -2    7.40    7.20
  -4   6  -2  -14.00    3.20
  -4   6  -2    3.10    5.10
   4  -6  -2    5.40    6.90
  -4   6  -2   -2.70    4.50
  -4  -6   2    3.70    7.90
   4   6   2   14.70    9.10
  -4  -6   2    5.80    7.90
  -4   0  -3  625.14   50.59
  -4   0  -3  611.74   50.59
   4   0   3  708.23   51.59
   4   0  -3  738.03   51.99
   4   0  -3  708.03   51.99
   4   0   3  747.73   51.79
  -4   0   3  772.62   52.19
   4   0  -3  786.62   50.39
   4   0  -3  738.13   51.49
  -4   0   3  775.02   52.29
  -4   1   3  419.86   31.50
  -4  -1  -3  426.06   30.70
   4  -1   3  418.46   30.60
   4  -1   3  440.16   30.70
   4   1  -3  404.26   29.80
   4   1  -3  400.36   29.80
  -4   1   3  433.96   32.40
   4   1  -3  402.86   31.10
  -4  -1  -3  423.16   30.60
   4   1  -3  458.35   30.90
  -4  -1   3  435.66   30.00
  -4   1  -3  409.96   30.40
   4   1   3  397.66   31.60
   4   1   3  403.16   31.00
   4  -1  -3  431.96   32.40
   4   1   3  419.06   30.80
  -4   1  -3  409.76   30.30
  -4  -1   3  404.16   29.90
  -4  -1   3  411.66   31.40
   4  -1  -3  412.26   30.70
   4  -1  -3  417.56   30.80
   4  -1  -3  431.76   31.50
   4  -1  -3  435.36   31.50
   4  -2   3  204.78   15.20
   4   2  -3  160.78   13.90
  -4  -2  -3  166.68   14.90
  -4  -2  -3  170.48   15.00
   4  -2   3  193.38   15.10
   4   2  -3  187.28   14.20
  -4   2   3  174.98   16.30
  -4   2   3  173.48   14.90
   4  -2   3  160.08   13.90
   4  -2   3  182.18   14.90
   4   2  -3  185.78   16.00
   4   2  -3  196.38   13.90
  -4  -2   3  189.28   14.60
   4  -2  -3  185.48   15.60
   4  -2  -3  188.58   15.70
   4  -2  -3  186.18   15.10
   4   2   3  172.58   13.80
   4   2   3  187.78   16.30
  -4   2  -3  165.98   14.40
   4  -2  -3  162.08   15.60
  -4  -2   3  171.28   14.40
  -4   2  -3  182.18   14.70
   4  -2  -3  160.28   16.10
  -4  -2   3  173.68   14.70
   4   2   3  192.38   16.10
  -4   2  -3  182.18   15.10
   4  -3   3   83.49    9.20
   4  -3   3   81.39   10.40
  -4  -3  -3   82.59   10.70
  -4  -3  -3   92.29   11.40
   4   3  -3   79.29   11.10
   4  -3   3   95.49   11.00
  -4   3   3   81.89   12.00
   4  -3   3   80.99    8.80
   4   3  -3   87.79    9.60
  -4   3   3   96.49   12.20
   4   3  -3   85.29    9.40
  -4   3   3   71.49    8.90
   4   3   3   84.69   10.90
  -4  -3   3   83.89   10.10
   4  -3  -3   75.49    9.10
   4   3   3   90.09   13.00
   4  -3  -3   71.59   11.20
  -4   3  -3   80.19    9.70
  -4   3  -3   81.49    8.30
   4  -3  -3   74.99   10.70
  -4   3  -3   86.49   10.10
  -4   3  -3   82.29   11.10
   4  -3  -3   85.59   11.00
  -4  -3   3   99.19   10.80
  -4  -4  -3   25.70    7.00
   4  -4   3   23.40    8.00
  -4   4   3   25.90    8.00
  -4   4   3   26.40    8.10
   4   4  -3   43.40    9.10
  -4  -4  -3   27.30    7.40
   4   4  -3   26.60    6.00
   4   4  -3   19.20    5.70
   4  -4   3   25.70    8.00
  -4   4  -3   34.90    9.10
   4   4   3   28.10    8.30
   4  -4  -3   27.50    7.40
  -4  -4   3   21.90    6.30
  -4   4  -3   25.40    7.00
   4   4   3   29.00    7.50
  -4  -4   3   37.50    7.50
  -4   4  -3   21.50    6.10
   4  -4  -3   22.70    8.00
   4  -4  -3   14.60    6.30
   4   5  -3    5.20    6.30
   4   5  -3   10.20    5.50
   4  -5   3    3.50    7.60
  -4  -5  -3   17.40    6.70
  -4  -5  -3   10.20    6.80
   4   5  -3   15.20    6.20
  -4   5   3   17.50    8.00
   4  -5   3   13.80    8.00
  -4   5  -3   14.70    8.40
   4  -5  -3    2.80    5.30
   4  -5  -3    7.80    6.90
  -4  -5   3   14.90    6.50
   4  -5  -3    6.10    5.80
   4   5   3    1.20    6.40
  -4   5  -3    7.00    6.60
  -4  -5   3    9.10    5.80
  -4   5  -3   14.60    6.80
   4   6  -3   12.50    8.00
  -4   6   3   11.90   10.10
   4  -6   3   14.10    8.90
  -4   6   3   22.80    8.70
   4  -6   3   10.30    9.10
  -4  -6  -3   27.90   11.00
   4   6  -3   19.60    8.70
   4   6  -3   19.10    9.00
  -4  -6  -3   11.10    7.10
  -4   6  -3   17.60    9.10
   4  -6  -3   16.00    9.90
   4  -6  -3   -0.60    8.80
  -4   6  -3    6.30    8.70
  -4  -6   3   13.00   10.00
  -4   6  -3   12.90    7.40
   4  -6  -3   -1.60    8.60
  -4  -6   3   26.50   10.10
   4   6   3    2.20    7.20
   4   0   4 1333.57   96.59
  -4   0  -4 1181.18   95.39
  -4   0  -4 1203.48   95.39
   4   0  -4 1374.96   97.09
  -4   0   4 1376.36   97.09
   4   0  -4 1482.45   95.19
   4   0   4 1368.26   96.69
   4   0  -4 1400.86   96.29
  -4   0   4 1399.76   97.29
   4   0  -4 1472.45   95.09
   4   1  -4  294.67   22.60
   4   1  -4  289.97   21.30
   4  -1   4  289.27   22.20
  -4   1   4  304.17   23.30
   4   1  -4  299.77   22.90
  -4  -1  -4  265.97   22.40
   4  -1   4  292.47   22.90
  -4   1   4  287.27   24.20
  -4  -1  -4  312.37   22.30
   4   1  -4  277.07   21.30
  -4  -1  -4  294.87   22.20
   4  -1  -4  294.07   22.40
  -4  -1   4  320.07   23.60
   4  -1  -4  296.87   23.20
   4   1   4  297.27   22.70
  -4   1  -4  302.47   21.90
  -4   1  -4  287.07   21.90
   4  -1  -4  300.37   22.40
   4  -1  -4  293.77   23.10
   4   1   4  292.67   23.80
  -4  -1   4  310.97   22.90
   4   1   4  293.17   22.60
   4  -1  -4  311.37   24.40
  -4   2   4   41.90    6.60
   4  -2   4   40.40    4.90
   4   2  -4   43.80    5.30
  -4  -2  -4   45.20    7.00
   4   2  -4   43.90    5.40
   4  -2   4   55.59    6.80
  -4  -2  -4   43.00    6.80
  -4   2   4   47.00    7.80
  -4  -2  -4   44.70    7.40
   4  -2   4   39.30    6.30
   4   2  -4   45.00    5.10
   4   2  -4   55.29    7.90
   4  -2   4   37.30    5.90
  -4  -2   4   39.00    6.30
   4  -2  -4   39.40    6.60
   4  -2  -4   39.20    6.40
   4   2   4   47.60    5.70
  -4   2  -4   60.69    6.80
   4   2   4   37.20    7.50
   4  -2  -4   52.99    7.70
  -4  -2   4   45.40    5.80
  -4  -2   4   61.59    6.30
  -4  -2   4   57.09    6.20
  -4   2  -4   47.50    6.00
   4  -2  -4   43.90    7.90
   4   2   4   43.90    7.30
   4  -2  -4   38.70    6.40
  -4   2  -4   42.30    6.30
   4  -3   4   30.80    6.40
  -4  -3  -4   26.90    6.30
   4  -3   4   32.70    5.90
   4   3  -4   31.40    7.50
   4   3  -4   31.90    5.80
  -4   3   4   28.40    7.90
   4  -3   4   32.90    6.40
  -4   3   4   28.30    5.70
   4   3  -4   30.70    5.90
  -4  -3  -4   41.80    7.30
  -4  -3  -4   34.90    8.30
  -4   3   4   37.50    8.30
   4   3   4   31.20    8.90
   4   3   4   31.50    6.80
   4  -3  -4   26.90    6.50
  -4  -3   4   23.30    5.80
   4  -3  -4   35.40    7.00
   4  -3  -4   34.30    7.70
  -4   3  -4   41.00    7.10
  -4   3  -4   28.60    5.70
  -4   3  -4   43.20    6.50
  -4  -3   4   33.10    6.20
   4  -4   4   84.09   12.60
  -4  -4  -4   89.29   13.10
  -4   4   4   59.49   11.70
   4  -4   4   76.79   12.30
   4   4  -4   84.29   11.20
  -4   4   4   62.39   13.10
   4   4  -4  104.99   14.10
   4   4  -4   98.59   12.00
  -4  -4  -4  113.69   13.90
  -4  -4   4  104.39   12.70
   4  -4  -4   85.39   12.60
   4   4   4  108.79   13.60
   4  -4  -4   63.99   13.00
   4  -4  -4   90.09   13.30
  -4  -4   4   93.39   12.00
  -4   4  -4   87.19   13.30
  -4   4  -4   93.49   12.30
  -4   4  -4   91.99   12.20
   4   4   4   75.99   14.60
  -4  -5  -4   -2.10    3.90
   4  -5   4   13.00    8.00
   4   5  -4    0.70    4.60
   4   5  -4    6.50    7.70
   4   5  -4    2.60    4.40
   4  -5   4   15.90    7.70
  -4  -5  -4   -3.70    6.20
  -4   5   4   -1.30    5.30
   4   5   4   -6.00    8.20
   4  -5  -4    1.10    5.70
   4  -5  -4   12.40    6.90
  -4   5  -4    5.30    6.50
   4  -5  -4   16.50    8.90
  -4   5  -4    4.40    6.80
  -4  -5   4   -4.80    5.70
  -4  -5   4    5.60    6.60
  -4   5  -4    5.30    6.50
   4  -6   4    3.20    6.20
   4  -6   4    6.90    7.00
  -4   6   4   28.40    8.50
   4   6  -4    9.20    7.50
  -4  -6  -4   18.10    8.30
   4   6  -4    6.40    6.00
   4   6  -4   17.00    6.90
  -4   6   4   -6.80    6.90
  -4  -6  -4   26.70    9.60
  -4  -6   4    9.30    9.20
  -4  -6   4   13.20    9.20
  -4   6  -4    6.30    5.90
  -4   6  -4   20.50    8.40
   4  -6  -4    5.60    7.20
   4   6   4   -2.80    7.20
   4  -6  -4   11.10    7.30
   4  -6  -4   27.10   11.60
  -4   6  -4   18.80    7.80
   4   0  -5  980.20   76.69
   4   0  -5 1070.59   75.99
  -4   0  -5  952.50   74.99
  -4   0   5 1044.40   76.99
   4   0   5 1078.49   76.59
   4   0  -5 1180.18   74.69
  -4   0   5 1126.29   77.19
   4   0   5 1063.99   76.59
   4   0  -5 1108.19   74.69
  -4   0  -5 1003.00   74.99
  -4  -1  -5  948.51   70.69
   4   1  -5  973.10   69.39
   4  -1   5  973.70   70.49
  -4   1   5  993.80   71.79
   4   1  -5 1025.60   71.09
  -4  -1  -5 1004.70   70.39
   4   1  -5  982.20   69.49
  -4  -1  -5 1001.00   70.49
   4  -1   5  964.20   71.39
   4   1  -5  973.50   70.99
  -4   1   5  967.70   72.59
   4   1   5 1001.10   72.29
  -4   1  -5 1013.00   70.09
   4  -1  -5  942.91   70.39
   4  -1  -5  979.00   70.29
  -4  -1   5 1041.60   72.09
   4  -1  -5  942.81   72.49
  -4   1  -5  942.31   70.09
   4   1   5 1014.10   70.79
   4   1   5  995.30   71.19
  -4  -1   5 1029.10   71.29
   4  -1  -5 1002.50   71.39
   4   2  -5   86.79   10.40
  -4   2   5   89.89   11.70
   4  -2   5   93.19    8.70
   4   2  -5   91.59    7.90
  -4  -2  -5   82.99    9.80
  -4   2   5   93.09   10.20
   4   2  -5   71.19    7.60
   4  -2   5   89.69   10.20
  -4  -2  -5   81.79    9.80
   4   2  -5   81.99    7.90
  -4  -2  -5   67.89   10.10
   4  -2   5   74.99    7.50
  -4   2  -5   88.59    9.30
  -4  -2   5   79.69    7.90
   4  -2  -5   90.39   10.60
   4   2   5   80.49    8.90
   4  -2  -5   81.39   10.30
  -4   2  -5   84.29    8.20
  -4  -2   5   97.69    8.60
  -4  -2   5   74.09    9.80
   4   2   5   84.99   11.10
   4   2   5   79.09   11.00
  -4  -2   5   82.99    8.10
   4  -2  -5   78.09   10.00
  -4   2  -5   87.79    9.20
  -4   3   5   81.89   12.80
  -4  -3  -5   83.09   12.40
  -4   3   5  105.19   13.40
   4   3  -5   86.59    9.90
   4  -3   5  108.69   11.20
  -4  -3  -5   89.99   11.60
   4  -3   5  100.69   11.90
   4   3  -5   96.99   10.40
  -4   3   5   91.59   10.90
   4  -3   5   87.19   11.30
   4   3  -5  117.09   13.40
  -4  -3  -5  110.89   12.70
  -4  -3   5   82.69   11.60
  -4   3  -5  106.49   11.50
  -4   3  -5   86.29   10.80
  -4   3  -5   84.59   11.40
  -4  -3   5   87.09   10.40
   4   3   5  104.99   13.80
   4  -3  -5  100.39   13.00
   4   3   5   74.39   12.10
  -4  -3   5   92.49   10.70
   4  -3  -5   84.99   12.10
   4  -3  -5   77.39   11.80
   4   4  -5  101.69   14.80
   4  -4   5  138.39   15.20
   4   4  -5  111.39   13.00
  -4  -4  -5  122.99   15.80
  -4   4   5  124.09   16.90
  -4   4   5  104.89   15.60
  -4  -4  -5   95.29   14.20
   4  -4   5  125.39   14.50
   4   4  -5   99.59   12.80
   4   4   5  104.69   14.60
  -4  -4   5  117.29   14.40
   4  -4  -5   84.99   15.00
  -4   4  -5   89.69   12.30
  -4   4  -5  109.09   13.80
   4  -4  -5  131.59   16.20
   4  -4  -5   95.59   14.70
  -4  -4   5  109.39   13.90
   4   4   5  127.09   17.90
  -4   4  -5  105.79   14.80
   4  -5   5   49.30   11.50
  -4  -5  -5   32.30   10.00
   4   5  -5   56.99    9.90
   4   5  -5   48.00   11.90
  -4   5   5   46.00   12.60
   4   5  -5   53.39   10.40
   4  -5   5   53.39   10.60
  -4  -5  -5   24.30    8.30
  -4  -5   5   55.79   10.80
   4  -5  -5   44.60   10.30
  -4  -5   5   74.09   11.80
  -4   5  -5   35.90   10.30
   4  -5  -5   46.40   10.50
   4   5   5   56.49   14.40
  -4   5  -5   42.10    8.90
   4  -5  -5    9.60    7.40
  -4   5  -5   44.70   10.00
  -4  -6  -5    6.10    8.40
   4  -6   5    2.90    6.30
   4   6  -5   -2.50    4.90
   4   6  -5   -6.70    4.20
   4   6  -5   -8.90    7.90
  -4  -6  -5    4.40    8.80
   4  -6   5    2.80    8.20
  -4   6   5    1.40    8.50
  -4   6  -5    2.00    7.60
  -4  -6   5    4.80    7.00
  -4   6  -5    4.10    8.60
   4  -6  -5    5.80    7.20
   4   6   5    2.90    8.10
   4  -6  -5   -4.20    5.20
  -4  -6   5    3.80    5.60
   4  -6  -5    0.40    9.10
  -4   6  -5   -4.20    6.50
  -4   0  -6  540.45   39.90
   4   0  -6  588.64   39.50
  -4   0   6  549.54   42.20
   4   0  -6  515.35   41.80
  -4   0  -6  560.74   40.00
   4   0   6  542.45   41.60
  -4   0   6  485.75   41.80
   4   0  -6  532.45   40.70
   4   0  -6  596.94   39.60
   4   0   6  541.15   41.60
  -4   1   6   80.19   12.20
  -4  -1  -6   98.19    9.60
   4  -1   6   94.19   11.60
  -4   1   6  109.49   12.00
   4   1  -6  109.69    8.60
  -4  -1  -6   98.09    9.60
  -4  -1  -6  109.79    9.70
   4   1  -6   98.19    8.50
   4  -1   6  112.79   10.00
   4   1  -6   95.79   10.20
   4   1  -6  103.49    9.80
  -4   1  -6  109.69    9.40
   4   1   6  106.19    9.90
  -4   1  -6  115.29    9.40
  -4  -1   6  105.89   12.20
   4   1   6   97.99   12.20
   4  -1  -6  100.59    9.60
   4   1   6   97.39   11.00
   4  -1  -6   98.79   12.60
  -4  -1   6  102.49   11.40
   4  -1  -6  104.69    9.70
   4  -1  -6  111.19   10.70
   4  -2   6   11.20    3.50
   4   2  -6    7.30    4.20
   4   2  -6   13.10    3.40
  -4   2   6   15.30    4.60
  -4  -2  -6   10.30    4.80
  -4   2   6    6.20    5.60
  -4  -2  -6    8.80    4.20
   4  -2   6    9.80    4.00
  -4  -2  -6    5.20    3.70
   4   2  -6   10.80    3.20
   4  -2   6    4.90    2.60
   4   2  -6    7.00    2.80
  -4   2  -6    4.90    2.50
   4   2   6   13.80    5.80
  -4   2  -6   12.20    3.30
   4  -2  -6    5.80    3.60
   4   2   6   -1.20    2.80
  -4  -2   6   13.10    4.20
   4  -2  -6   14.70    4.40
  -4   2  -6    4.60    3.30
   4  -2  -6    2.50    3.20
  -4  -2   6    7.00    5.30
   4   2   6    8.10    4.80
  -4  -2   6    8.70    3.10
   4  -3   6   19.10    5.00
  -4  -3  -6   22.30    5.90
  -4   3   6    2.80    4.90
   4  -3   6   22.30    6.00
  -4  -3  -6   23.40    5.80
   4   3  -6   26.50    5.30
   4   3  -6   22.30    5.30
  -4   3   6   27.80    7.50
  -4  -3  -6   19.30    7.90
   4   3  -6   29.40    6.90
  -4   3   6   12.10    5.10
   4  -3   6   19.70    5.30
   4   3   6   32.70    9.20
   4   3   6   12.60    5.60
  -4  -3   6   28.70    5.80
  -4   3  -6   23.80    5.20
  -4   3  -6   37.50    6.30
   4  -3  -6   19.30    7.10
   4  -3  -6   16.20    6.90
  -4  -3   6   13.30    4.80
   4  -3  -6   10.60    5.30
  -4   3  -6   14.50    5.40
  -4  -3   6   13.70    5.90
   4   4  -6  169.78   15.70
   4   4  -6  174.18   20.40
   4  -4   6  199.98   17.60
  -4   4   6  162.58   20.70
   4   4  -6  151.68   15.50
   4  -4   6  205.78   17.70
  -4   4   6  169.58   21.60
  -4  -4  -6  141.99   18.30
  -4  -4  -6  170.08   19.80
   4   4   6  182.98   20.80
  -4   4  -6  159.88   16.20
   4  -4  -6  134.29   19.30
   4  -4  -6  139.89   18.50
  -4   4  -6  171.68   16.20
  -4  -4   6  213.18   17.60
   4   4   6  160.58   20.70
   4  -4  -6  151.28   18.70
  -4   4  -6  156.58   18.40
  -4  -5  -6    3.00    7.00
   4  -5   6   -2.10    4.80
   4  -5   6    2.30    7.00
  -4   5   6    4.10    6.10
   4   5  -6    2.30    6.40
  -4  -5  -6    8.70    6.20
   4   5  -6   -1.80    5.60
   4   5  -6   -4.50    4.50
  -4   5  -6    4.80    7.40
   4  -5  -6   15.10    7.60
   4   5   6   10.10   10.50
   4  -5  -6    0.70    7.00
  -4   5  -6    3.10    5.00
  -4  -5   6   -1.00    6.70
  -4  -5   6  -10.10    4.90
  -4   5  -6    1.60    4.70
   4  -5  -6   14.80    8.30
   4   6  -6    1.90    5.90
   4   6  -6    2.30    5.20
   4   6  -6    8.90    7.30
   4  -6   6   -0.80    7.30
  -4   6   6   -1.90    8.30
  -4  -6  -6    0.20   10.10
  -4  -6  -6   -2.50    4.70
   4   6   6   -6.40    7.00
  -4   6  -6   -0.80    5.30
  -4   6  -6   -1.50    9.40
   4  -6  -6    6.50    9.20
  -4  -6   6    4.90    6.20
   4  -6  -6    0.80    8.80
  -4  -6   6    5.00    6.40
   4   0  -7  469.25   30.80
   4   0   7  406.06   33.00
   4   0  -7  426.56   30.60
   4   0   7  430.66   33.30
  -4   0   7  383.96   33.30
   4   0  -7  383.36   33.10
  -4   0   7  459.45   34.00
   4   0  -7  430.66   32.10
  -4   0  -7  391.16   30.50
  -4   0  -7  424.26   31.10
  -4   0  -7  402.16   30.90
   4  -1   7  179.18   15.10
  -4  -1  -7  155.38   14.50
   4   1  -7  172.38   13.30
  -4   1   7  167.08   16.40
  -4  -1  -7  161.48   14.00
   4   1  -7  179.08   13.40
   4   1  -7  144.39   15.00
  -4  -1  -7  184.08   14.30
   4  -1   7  159.98   15.60
   4   1  -7  172.88   14.70
  -4   1   7  145.39   17.80
   4   1   7  174.48   14.80
   4  -1  -7  167.28   15.30
  -4   1  -7  180.68   14.00
   4  -1  -7  169.48   14.30
  -4  -1   7  173.68   16.40
  -4   1  -7  162.58   12.90
  -4  -1   7  153.18   15.70
   4   1   7  183.68   15.70
   4  -1  -7  152.08   14.20
  -4   1  -7  196.98   14.30
   4  -2   7   86.59    8.60
   4   2  -7   98.29    8.90
  -4   2   7  101.79   13.90
  -4  -2  -7   94.39   12.00
  -4  -2  -7   92.89   11.00
   4   2  -7   97.79    8.90
   4   2  -7   97.69   11.60
  -4   2   7   70.29   11.00
   4  -2   7   85.29   11.70
  -4  -2  -7  105.39   11.40
   4  -2  -7   95.09   11.10
   4   2   7   92.49   11.00
   4  -2  -7   86.19   10.60
   4   2   7   99.69   12.70
  -4   2  -7   88.79    9.00
  -4   2  -7   93.39   10.30
   4  -2  -7   78.99   11.20
   4   2   7   98.79   13.10
  -4   2  -7   96.49    9.40
  -4  -2   7   91.49   10.50
  -4  -2   7   93.79   12.60
  -4  -3  -7   97.59   12.80
   4  -3   7  114.09   12.30
  -4   3   7   94.49   13.60
  -4  -3  -7   59.69   12.30
   4   3  -7   97.29   10.70
  -4   3   7   91.49   12.10
  -4  -3  -7   80.59   12.20
   4  -3   7   87.49   11.70
   4   3  -7   90.69   10.40
   4   3  -7  100.39   12.80
  -4   3   7  102.49   14.70
  -4  -3   7   91.29   10.80
   4  -3  -7   84.99   11.80
  -4   3  -7  107.29   11.80
   4  -3  -7   80.89   12.50
  -4  -3   7   74.79   11.30
   4  -3  -7  102.09   13.00
  -4   3  -7   83.79   11.10
  -4   3  -7   91.79   10.70
   4   3   7   89.39   14.40
   4   3   7   92.89   13.90
   4   4  -7   15.40    5.90
  -4   4   7   12.60    8.30
  -4  -4  -7    7.70    5.90
  -4   4   7   26.40    9.70
   4  -4   7   20.90    6.40
  -4  -4  -7   -3.00    5.40
  -4  -4  -7   12.40    5.80
   4   4  -7    7.00    6.90
   4  -4   7   17.60    6.20
   4   4  -7   10.70    5.90
  -4   4  -7    3.30    4.20
   4  -4  -7    0.80    6.40
  -4  -4   7   12.80    5.10
   4   4   7    0.20    6.50
   4   4   7    6.20    7.20
   4  -4  -7   12.30    6.90
  -4   4  -7    7.30    4.40
  -4  -4   7   12.00    6.00
  -4   4  -7    4.80    6.00
   4  -4  -7    3.90    7.40
  -4   5   7   42.30   11.30
   4  -5   7   44.50   10.00
  -4   5   7   29.80   10.10
   4   5  -7   59.39   10.50
   4  -5   7   59.29   11.10
  -4  -5  -7   42.90   10.40
   4   5  -7   57.99   10.20
   4   5  -7   35.80   11.50
  -4  -5  -7   36.00    9.30
  -4   5  -7   26.40    9.60
  -4   5  -7   55.39    9.90
   4  -5  -7   23.90    9.80
   4   5   7   38.70   11.50
   4  -5  -7   34.30   10.10
   4  -5  -7   29.40    9.40
  -4   5  -7   48.10    9.30
  -4  -5   7   59.69   10.40
  -4  -5   7   31.70    9.20
  -4   6   7   -8.50    5.60
  -4  -6  -7    5.30    6.60
   4   6  -7    2.00    5.20
   4   6  -7    4.50    7.60
   4   6  -7   20.00   11.00
   4  -6   7   -0.10    5.60
   4  -6  -7  -11.90    7.70
   4  -6  -7    4.00    6.80
  -4   6  -7    6.40    6.30
   4   6   7    7.70   12.30
  -4  -6   7    3.90    6.40
  -4  -6   7   -6.20    4.80
  -4   0  -8   54.89    6.60
   4   0  -8   51.19    5.90
   4   0   8   50.79    8.60
   4   0   8   52.09    8.40
  -4   0  -8   43.60    5.60
  -4   0   8   54.49    8.90
   4   0  -8   50.89    6.00
  -4   0  -8   45.50    6.00
   4   0  -8   49.70    7.40
  -4   0   8   44.10    8.40
  -4  -1  -8   48.30    7.10
   4  -1   8   55.39    8.80
   4   1  -8   42.40    5.60
  -4   1   8   58.29   10.70
  -4  -1  -8   45.70    6.30
   4   1  -8   37.30    5.40
  -4   1   8   24.80    7.30
   4  -1   8   53.79    7.90
   4   1  -8   55.29    7.40
  -4  -1  -8   50.69    7.00
  -4   1  -8   39.40    4.90
   4   1   8   46.10    8.50
  -4   1  -8   64.99    6.90
  -4   1  -8   55.19    6.60
   4   1   8   48.20    7.80
   4  -1  -8   44.80    6.60
  -4  -1   8   54.29    9.10
  -4  -1   8   50.19    8.80
   4   1   8   48.90    7.70
   4  -1  -8   44.80    7.60
   4  -1  -8   42.60    6.50
   4   2  -8   32.70    5.30
  -4  -2  -8   33.70    6.40
   4   2  -8   44.00    7.30
  -4   2   8   31.30    7.80
   4  -2   8   42.60    8.10
  -4  -2  -8   36.90    6.80
   4  -2   8   35.90    5.50
  -4   2   8   23.40    8.70
   4   2  -8   34.70    5.40
  -4  -2  -8   36.80    7.70
  -4  -2   8   25.80    6.50
   4  -2  -8   38.50    8.20
   4   2   8   38.30    8.70
  -4   2  -8   37.60    5.70
  -4   2  -8   53.39    7.10
   4   2   8   30.70    8.40
  -4   2  -8   25.50    4.80
  -4  -2   8   48.50    8.70
   4   2   8   25.00    6.80
   4  -2  -8   39.30    7.70
   4  -2  -8   32.40    7.10
  -4  -3  -8   -4.40    4.10
   4   3  -8    5.30    3.30
   4   3  -8    2.60    4.20
  -4  -3  -8    0.50    4.70
  -4  -3  -8   -2.70    4.50
  -4   3   8   -4.60    4.40
  -4   3   8   10.40    6.20
   4   3  -8    3.00    3.20
   4  -3   8   13.70    5.70
   4  -3   8    6.60    5.90
  -4   3   8    0.50    7.30
  -4  -3   8    7.20    6.30
  -4   3  -8   15.20    5.40
   4   3   8    8.90    6.50
   4   3   8   -2.00    4.60
   4  -3  -8    6.30    6.40
  -4  -3   8    0.70    3.00
  -4   3  -8    1.20    4.50
   4  -3  -8    3.00    5.90
   4  -3  -8   -0.70    5.30
  -4   3  -8    1.60    4.80
   4  -4   8   90.29   12.70
   4   4  -8  101.59   11.90
  -4  -4  -8   86.89   13.20
  -4   4   8  115.89   16.50
   4   4  -8   88.49   14.30
  -4   4   8   96.99   15.60
  -4  -4  -8   73.49   14.10
  -4  -4  -8   84.99   13.20
   4   4  -8   93.99   11.40
  -4   4  -8  109.69   13.10
  -4   4  -8   73.19   11.00
   4  -4  -8   65.09   13.00
   4   4   8  101.19   16.70
   4  -4  -8   77.79   12.70
   4   4   8  102.29   16.30
   4  -4  -8   92.69   13.80
  -4  -4   8   84.99   11.90
   4   5  -8   27.20    7.10
  -4  -5  -8   16.00    7.20
   4   5  -8   17.10    9.50
   4  -5   8   17.40    7.40
  -4   5   8   20.40   10.30
  -4  -5  -8    7.00    7.30
  -4  -5  -8   10.10    6.50
  -4   5   8   34.70   12.30
   4  -5   8   16.90    7.50
  -4  -5   8   26.50    7.50
  -4  -5   8   31.60    8.10
   4  -5  -8    3.20    7.40
   4   5   8   46.90   12.70
   4   5   8   12.70    9.20
   4  -5  -8   14.00    7.40
   4  -5  -8   38.60    9.80
  -4   5  -8   37.90    8.50
  -4   5  -8   17.90    6.60
   4   6  -8   -5.10    7.20
   4   6  -8  -12.40    4.70
  -4  -6  -8    4.10    6.10
  -4   6   8   -0.40   10.50
   4   6  -8    1.20    7.30
   4  -6   8   -3.00    7.90
  -4  -6   8   -4.90    5.50
   4  -6  -8    5.00    9.00
   4   6   8    4.70    9.50
  -4   6  -8    6.70    7.70
   4  -6  -8   -2.00    8.50
  -4  -6   8   -6.60    6.80
   4   0   9   38.90    8.40
  -4   0  -9   51.39    6.20
  -4   0  -9   35.10    5.30
  -4   0  -9   42.00    6.00
   4   0  -9   44.20    5.80
   4   0  -9   41.30    7.10
  -4   0   9   30.30    7.50
   4   0   9   32.50    8.30
   4   0  -9   42.90    5.80
  -4   0   9   33.20    8.20
   4  -1   9   13.00    5.60
  -4  -1  -9    2.60    3.50
  -4   1   9   16.20    6.60
  -4   1   9    0.50    4.70
   4   1  -9    1.80    2.70
  -4  -1  -9   15.90    4.50
   4   1  -9    7.00    3.20
  -4  -1  -9    2.90    4.10
   4   1  -9    1.70    2.60
   4  -1   9   16.50    7.00
  -4   1  -9   -1.20    2.10
   4  -1  -9    2.70    3.80
  -4  -1   9    6.70    5.80
   4   1   9    0.90    5.20
  -4   1  -9    3.20    2.50
   4   1   9    7.10    4.30
   4   1   9    9.30    6.50
  -4  -1   9    7.00    5.10
   4  -1  -9    2.70    4.00
   4  -1  -9    9.00    4.80
  -4  -2  -9   10.80    5.70
   4   2  -9   11.60    3.50
   4  -2   9   12.40    6.00
  -4   2   9   11.70    6.50
   4   2  -9   19.70    4.00
   4  -2   9   14.40    4.80
  -4  -2  -9   15.30    5.30
  -4  -2  -9   23.10    6.20
  -4   2   9   21.50    7.20
   4   2  -9   18.00    5.00
   4  -2  -9   15.50    6.60
   4   2   9   10.30    7.40
   4   2   9   14.10    6.20
  -4  -2   9   15.30    6.60
   4   2   9   11.80    5.80
   4  -2  -9   15.50    5.00
  -4   2  -9   20.40    4.50
  -4   2  -9   14.00    4.80
   4  -2  -9   16.20    5.10
   4   3  -9   21.70    5.80
   4   3  -9   29.80    7.40
  -4   3   9   24.30    8.40
  -4  -3  -9    8.40    6.00
   4   3  -9   21.60    5.80
  -4  -3  -9   12.00    7.10
   4  -3   9   22.00    6.70
  -4   3   9   24.40    8.60
  -4   3   9    7.70    6.10
  -4  -3  -9   27.80    7.40
  -4   3  -9   25.90    6.40
   4  -3  -9    9.90    5.80
  -4   3  -9   15.40    5.90
   4  -3  -9   16.80    6.70
   4  -3  -9   14.80    5.90
   4   3   9   28.00    8.70
  -4  -3   9   17.50    8.10
   4   3   9   12.60    8.80
  -4  -4  -9   92.79   13.40
  -4   4   9   82.59   15.60
   4  -4   9   89.89   12.70
   4   4  -9   75.69   11.40
  -4   4   9   89.29   15.40
  -4  -4  -9   73.29   12.30
   4   4  -9   84.09   11.40
   4   4  -9   81.79   13.70
   4   4   9   86.69   16.80
  -4   4  -9   97.79   12.20
   4   4   9   84.89   14.70
  -4  -4   9  120.69   13.80
   4  -4  -9   63.19   12.10
   4  -4  -9   55.59   11.70
  -4   4  -9   93.89   12.20
   4  -4  -9   77.89   12.90
  -4  -5  -9    7.70    8.80
   4   5  -9    3.60    4.90
  -4   5   9   -2.90    6.40
  -4   5   9   11.60    8.30
  -4  -5  -9    1.20    5.60
   4   5  -9   -3.10    5.20
   4  -5   9   17.80    9.10
  -4  -5  -9    6.90    5.80
   4   5  -9   -3.10    3.90
   4  -5  -9    2.50    5.60
   4   5   9    4.50   11.40
  -4  -5   9    0.60    4.40
  -4   5  -9    6.70    7.00
   4  -5  -9    1.10    5.50
   4  -5  -9    9.10    6.80
   4   5   9   10.20    8.30
  -4   5  -9   -4.60    6.00
  -4  -6  -9   18.00    8.50
   4   6  -9   11.40    8.40
   4   6  -9    1.00   10.00
   4  -6   9   11.40    7.20
  -4  -6   9    6.60    8.10
   4  -6  -9   10.10    9.50
   4   6   9    2.40   12.70
  -4   6  -9    3.00    6.00
  -4   0  10  776.62   59.19
   4   0 -10  679.93   55.89
  -4   0 -10  802.52   55.19
   4   0  10  699.63   57.79
   4   0 -10  748.83   54.49
  -4   0  10  647.34   57.99
   4   0 -10  802.12   54.79
  -4   0 -10  846.12   55.59
   4   0  10  723.43   58.39
  -4  -1 -10  108.19   12.40
  -4  -1 -10   95.19   11.30
  -4   1  10  106.99   16.10
   4  -1  10   93.39   13.00
  -4   1  10   99.29   13.90
   4   1 -10  104.79    9.80
   4   1 -10   94.39   11.80
   4   1 -10  100.29    9.80
   4  -1  10  106.09   14.00
  -4  -1 -10  109.29   11.80
   4   1  10  103.99   14.80
   4  -1 -10   96.59   12.30
   4   1  10  146.89   14.30
  -4   1 -10   85.89   10.50
   4   1  10  118.19   14.80
  -4  -1  10  107.09   14.60
  -4   1 -10   89.79   10.70
  -4  -1  10  108.29   15.70
   4  -1 -10  110.79   11.50
   4  -1 -10   97.19   11.40
  -4  -2 -10   20.40    5.40
  -4  -2 -10   16.10    5.10
  -4   2  10    9.10    5.30
   4   2 -10   19.10    5.00
   4  -2  10   12.70    7.80
   4   2 -10   17.60    4.80
   4   2 -10   22.20    5.70
  -4   2  10   22.60    7.90
  -4  -2 -10   21.50    7.00
  -4  -2  10   20.80    7.60
   4   2  10   16.40    5.60
   4  -2 -10   13.20    5.40
   4  -2 -10    5.40    5.50
   4   2  10   22.00    8.30
  -4   2 -10   16.60    5.10
   4  -2 -10    9.60    4.90
   4   2  10   14.60    8.40
  -4   2 -10   22.40    5.40
  -4  -3 -10   -6.90    4.10
   4   3 -10   -1.20    3.00
   4   3 -10    3.70    3.50
  -4   3  10   -1.30    5.70
  -4   3  10   13.00    6.60
   4   3 -10    8.50    4.90
  -4  -3 -10   10.90    6.80
  -4  -3 -10    2.00    3.80
   4  -3  10   -2.80    5.90
   4  -3 -10    6.40    6.40
  -4  -3  10    1.00    7.10
   4  -3 -10   -1.60    4.30
   4  -3 -10   -1.80    4.10
  -4   3 -10    1.00    4.60
   4   3  10   12.20    9.30
  -4   3 -10   -1.40    4.20
   4   3  10    3.20    6.00
  -4   4  10   19.50    8.70
  -4  -4 -10    8.50    6.30
  -4  -4 -10   14.40    6.50
   4   4 -10    8.40    7.30
  -4  -4 -10   25.50    8.10
  -4   4  10   21.40   11.00
   4   4 -10   20.00    7.20
   4   4 -10   18.90    6.90
   4  -4 -10   22.20    7.40
   4  -4 -10    9.10    6.40
   4   4  10   15.00    8.20
   4   4  10   35.30   11.40
  -4   4 -10   30.60    7.00
  -4   4 -10   18.30    6.30
   4  -4 -10   10.80    7.60
  -4  -5 -10    4.70    6.40
  -4   5  10   22.50   12.50
   4  -5  10    3.30    7.90
   4   5 -10    9.90    8.00
  -4  -5 -10    4.90    5.40
  -4   5  10    1.90    9.90
   4   5 -10    5.80    5.20
   4   5 -10   10.40    5.70
  -4  -5 -10   -1.80    4.30
   4   5  10   -6.40    7.20
   4   5  10    7.50   10.40
   4  -5 -10   11.50    7.10
  -4   5 -10   14.00    6.40
   4  -5 -10   14.60    7.20
   4  -5 -10   11.10    8.60
  -4  -5  10    4.40    5.50
  -4   5 -10   -1.50    7.40
   4   0  11   66.09   12.60
   4   0  11   71.69   11.70
   4   0 -11   57.79    8.10
   4   0 -11   69.49    8.50
  -4   0  11   60.19   11.80
  -4   0  11   62.29   11.90
  -4   0 -11   66.59    8.70
   4   0 -11   62.29    9.60
  -4   0 -11   71.99    9.10
  -4  -1 -11  324.47   27.30
   4   1 -11  381.26   26.60
  -4  -1 -11  349.77   27.30
   4  -1  11  376.86   31.70
   4   1 -11  331.67   27.80
   4   1 -11  371.36   26.70
  -4   1  11  323.97   31.40
  -4   1  11  339.97   30.80
   4  -1  11  341.77   29.70
  -4  -1  11  411.46   32.40
   4   1  11  393.26   31.30
   4  -1 -11  331.37   27.20
  -4  -1  11  355.16   30.80
  -4   1 -11  324.67   27.00
  -4   1 -11  308.07   26.70
   4  -1 -11  308.87   27.20
   4  -1 -11  351.16   28.70
   4   1  11  341.37   32.00
   4   2 -11   41.40    8.50
   4  -2  11   47.60   10.50
  -4  -2 -11   40.40    9.10
  -4   2  11   33.70   10.10
   4   2 -11   52.69    7.40
  -4  -2 -11   22.50    6.10
  -4  -2 -11   35.50    7.30
  -4   2  11   33.10    8.70
   4   2 -11   48.00    7.00
  -4  -2  11   30.80    9.30
   4  -2 -11   46.30    8.90
   4   2  11   40.80    8.80
   4   2  11   50.09   12.30
  -4   2 -11   55.89    7.70
   4   2  11   35.50    9.90
  -4   2 -11   48.70    7.30
   4  -2 -11   51.29    9.30
   4  -2 -11   28.10    7.60
   4   3 -11  124.39   12.00
   4  -3  11  121.39   16.90
   4   3 -11  104.69   14.40
  -4   3  11  115.99   16.60
  -4   3  11  100.99   17.50
   4   3 -11  130.79   12.30
  -4  -3 -11  101.99   14.20
  -4  -3 -11  122.39   14.90
  -4  -3 -11  100.69   15.90
  -4  -3  11   88.99   15.90
   4   3  11  103.69   17.00
   4  -3 -11  104.49   14.60
   4   3  11  147.09   19.50
   4  -3 -11  113.69   15.20
  -4   3 -11  141.29   13.00
  -4   3 -11  126.69   14.10
   4  -3 -11  120.29   16.40
  -4  -4 -11    7.80    8.40
   4   4 -11   -0.70    4.90
  -4  -4 -11   -8.60    4.80
   4   4 -11    2.80    5.70
  -4   4  11    6.50   10.20
  -4   4  11   10.70    7.80
   4   4 -11    8.10    4.60
  -4  -4 -11   15.10    7.50
   4  -4 -11   -5.50    6.40
   4   4  11   13.60   11.80
  -4   4 -11    1.20    5.90
   4  -4 -11    1.40    5.40
   4   4  11   -0.20    5.90
   4  -4 -11   14.70    7.00
  -4   4 -11    7.60    6.10
   4   5 -11    0.00    4.70
  -4  -5 -11   -4.00    6.20
   4   5 -11    5.30    8.50
  -4  -5 -11    1.40    8.70
   4   5 -11    4.70    4.90
  -4  -5 -11   -0.20    8.90
  -4   5  11    1.90    7.50
  -4   5  11   -6.70    6.90
  -4   5 -11    7.00    6.30
   4   5  11    0.30   12.40
   4   5  11    0.80   10.70
   4  -5 -11   -0.40    7.90
  -4   5 -11    4.70    5.40
   4  -5 -11    9.60    7.00
   4  -5 -11   -6.30    6.50
   4   0 -12  146.19   13.80
   4   0  12  138.49   19.50
  -4   0 -12  152.28   14.30
  -4   0 -12  153.68   13.90
  -4   0  12  150.68   20.60
   4   0 -12  144.79   13.20
  -4   0  12  141.79   19.20
   4   0 -12  152.58   16.60
   4   0  12  148.69   19.00
  -4   1  12   99.39   17.20
  -4   1  12   93.69   14.60
   4  -1  12  111.19   14.20
   4   1 -12   78.09   11.60
   4   1 -12   99.59   10.50
  -4  -1 -12   92.09   11.20
   4   1 -12   94.29   10.40
  -4  -1 -12   90.79   11.10
   4  -1  12   97.39   15.70
   4  -1 -12   98.19   13.20
   4  -1 -12   92.79   11.20
   4   1  12   91.59   15.90
   4   1  12   83.59   14.20
  -4  -1  12   77.79   14.70
  -4   1 -12  100.89   11.00
  -4   1 -12   84.89   10.70
  -4  -1  12   71.89   13.80
   4  -1 -12   76.89   11.00
  -4   2  12   19.90    7.50
   4  -2  12   11.70    7.70
   4   2 -12   19.10    4.80
  -4  -2 -12   17.90    6.40
   4   2 -12   21.30    4.80
  -4   2  12   18.60   10.50
   4   2 -12   18.70    6.80
  -4  -2 -12   21.60    6.70
   4  -2 -12   20.40    5.80
   4  -2 -12   21.90    7.70
  -4  -2  12   14.20    7.70
  -4   2 -12   25.00    5.80
   4   2  12   10.20    7.70
  -4   2 -12   16.10    4.80
   4   2  12   13.20    6.50
   4  -2 -12    8.80    5.20
  -4   3  12   44.80   12.20
   4   3 -12   40.80    7.90
  -4  -3 -12   36.60    8.90
  -4   3  12   42.50   10.80
  -4  -3 -12   42.30    9.40
  -4  -3 -12   24.90    8.80
   4   3 -12   31.50    8.10
   4   3 -12   45.20    7.60
   4  -3  12   44.80   10.50
   4   3  12   52.19   13.30
   4  -3 -12   61.19   11.30
   4   3  12   37.80   11.30
  -4   3 -12   54.89    8.60
   4  -3 -12   30.20    8.90
   4  -3 -12   42.60    9.80
  -4   3 -12   52.59    8.70
  -4  -3  12   37.80   10.00
  -4   4  12   20.90    9.90
  -4  -4 -12    5.30    5.90
  -4   4  12    4.80    7.10
  -4  -4 -12    7.40    5.60
   4   4 -12   10.30    5.10
  -4  -4 -12    5.30    5.20
   4   4 -12   13.70    6.70
   4   4 -12    9.10    6.10
  -4   4 -12   19.20    7.70
   4  -4 -12   15.00    7.10
   4  -4 -12   11.20    7.90
  -4   4 -12   16.90    6.30
   4   4  12   18.50    9.70
   4   4  12   17.40   10.10
   4  -4 -12   20.20    9.00
   4   5 -12  -13.00    4.30
  -4   5  12    3.60   10.90
  -4  -5 -12    1.30    7.00
   4   5 -12    0.60    5.30
  -4  -5 -12   12.10    8.30
  -4   5  12   11.80   11.90
   4   5  12   -0.50   10.90
   4  -5 -12    7.60    8.60
   4  -5 -12    5.30    8.70
   4   5  12   -6.90    8.30
  -4   5 -12    3.60    7.20
  -4   0 -13  260.27   22.40
   4   0  13  315.77   28.80
   4   0  13  290.67   26.90
  -4   0  13  282.27   30.20
   4   0 -13  243.08   23.60
   4   0 -13  260.47   22.30
  -4   0 -13  262.97   22.60
  -4   0  13  269.47   27.30
   4   0 -13  297.37   22.80
  -4  -1 -13  210.18   20.00
  -4   1  13  189.68   25.60
   4  -1  13  229.88   22.40
   4  -1  13  219.88   26.00
   4   1 -13  255.07   19.60
  -4  -1 -13  216.68   19.70
   4   1 -13  214.38   20.20
   4   1 -13  279.17   20.00
  -4   1  13  233.78   26.40
  -4  -1  13  234.38   26.60
  -4  -1  13  225.38   25.80
   4  -1 -13  203.18   19.60
   4  -1 -13  198.78   20.90
   4   1  13  231.18   25.60
   4  -1 -13  205.58   19.90
   4   1  13  236.48   26.90
  -4   1 -13  237.08   19.60
  -4   1 -13  238.68   19.80
  -4  -2 -13   89.69   12.50
   4   2 -13  104.29   13.60
   4  -2  13  104.49   16.40
   4   2 -13   88.39   11.50
   4   2 -13   93.59   11.60
  -4  -2 -13   84.99   12.80
  -4   2  13  117.59   17.00
  -4   2  13  101.59   18.40
   4   2  13   82.79   15.50
  -4   2 -13  116.69   13.10
  -4  -2  13   89.29   15.60
   4   2  13  110.49   15.40
  -4   2 -13   98.49   12.50
   4  -2 -13   88.99   12.60
   4  -2 -13   97.39   13.30
   4  -2 -13  120.39   15.70
  -4  -3 -13    5.60    4.50
  -4   3  13   -3.70    5.80
  -4   3  13    1.30    7.00
  -4  -3 -13   -2.50    5.20
   4  -3  13   10.30   10.10
   4   3 -13   -4.70    3.80
   4   3 -13    2.00    3.90
   4   3 -13   -0.70    3.40
   4  -3 -13   -0.10    4.50
  -4  -3  13   -0.10    9.30
   4   3  13   -3.10    9.30
  -4   3 -13    0.30    5.30
  -4   3 -13   -2.50    5.40
   4  -3 -13    5.20    5.50
   4  -3 -13   -3.00    4.10
   4   4 -13    1.30    6.00
   4   4 -13   -6.60    5.70
  -4   4  13   -6.20    6.30
  -4  -4 -13   -0.40    6.00
  -4   4  13    9.20    8.60
   4   4 -13   11.30    8.30
  -4  -4 -13    8.60    6.40
  -4   4 -13   -0.60    4.60
   4  -4 -13   18.90    8.20
   4   4  13    1.70    7.60
   4  -4 -13   -3.60    4.50
   4  -4 -13   -9.40    4.30
  -4   4 -13   -2.10    4.20
   4   5 -13   -6.30    4.90
  -4  -5 -13   -1.60    4.70
  -4   5  13   -3.50   10.50
  -4  -5 -13   -1.00    9.10
   4  -5 -13    5.20    6.40
  -4   5 -13    0.10    5.60
   4  -5 -13    1.50    8.20
   4   5  13    1.90   23.10
   4   0 -14   40.10    7.40
  -4   0  14   50.99   13.30
   4   0 -14   43.40    9.20
  -4   0 -14   51.89    8.10
   4   0 -14   52.29    8.20
  -4   0 -14   43.80    7.90
   4   0  14   49.00   11.70
   4   0  14   43.50   13.30
  -4   0  14   69.89   14.20
  -4   1  14   85.99   16.60
   4  -1  14   85.99   13.80
   4   1 -14   88.79   11.10
   4   1 -14   71.89   11.70
  -4  -1 -14   62.69   10.50
   4  -1  14   74.59   15.20
  -4  -1 -14   83.79   11.90
  -4   1  14   88.99   15.90
   4   1 -14  113.49   11.90
   4   1  14  102.49   15.30
   4  -1 -14   89.79   11.90
   4  -1 -14   65.49   11.60
  -4   1 -14  112.09   12.70
  -4   1 -14   81.89   11.50
   4   1  14  107.89   17.40
  -4  -1  14   92.39   16.50
   4  -1 -14   81.39   11.60
  -4   2  14   24.40   12.60
   4   2 -14   39.70    7.50
   4  -2  14   31.90   12.50
   4   2 -14   29.40    7.20
  -4  -2 -14   14.00    6.60
   4   2 -14   30.90    7.00
  -4  -2 -14   20.70    7.00
  -4   2  14   18.70    8.50
   4   2  14   27.40    8.80
   4   2  14   28.70   12.30
  -4   2 -14   32.70    7.10
  -4  -2  14   20.40    9.80
   4  -2 -14   34.20    8.50
   4  -2 -14   25.10    8.60
   4  -2 -14   33.60    8.80
  -4   2 -14   21.60    6.20
  -4  -3 -14    2.30    4.60
  -4  -3 -14   12.10    5.80
   4   3 -14    4.10    6.60
   4   3 -14   -0.50    5.10
   4   3 -14    5.90    5.70
  -4   3  14    6.50    8.30
   4  -3  14   -1.70    9.80
  -4   3  14    8.50    8.30
   4   3  14   15.50   11.20
   4  -3 -14    4.90    6.80
   4  -3 -14   14.40    7.00
  -4  -3  14   -6.60    9.00
  -4   3 -14   26.70    7.30
   4  -3 -14    3.10    6.50
  -4   3 -14   22.20    6.50
   4   4 -14    0.00    7.40
  -4   4  14    5.20    9.00
  -4  -4 -14   -1.40    5.40
  -4   4  14   -3.30   10.50
  -4  -4 -14   -4.10    3.60
  -4   4 -14   -8.30    6.30
   4  -4 -14   -1.30    5.30
  -4   4 -14   -4.00    6.50
   4   4  14   11.80   11.60
   4  -4 -14    2.70    7.30
   4  -4 -14   -2.50    7.30
   4   0 -15  140.59   17.10
  -4   0 -15  136.59   16.10
   4   0 -15  131.09   15.30
  -4   0 -15  161.88   16.90
   4   0  15  152.08   21.00
  -4   0  15  146.59   23.00
  -4   0  15  148.59   21.50
   4   0 -15  163.68   16.40
   4   0  15  141.99   20.80
  -4   1  15   28.50   11.70
   4   1 -15   35.90    7.10
  -4   1  15   34.20   10.40
  -4  -1 -15   31.60    7.20
   4   1 -15   43.30    8.30
   4   1 -15   43.60    9.10
   4  -1  15   28.70   10.20
  -4  -1 -15   38.20    7.70
  -4  -1  15   69.69   15.30
   4   1  15   50.49   11.50
   4  -1 -15   50.19    9.00
   4  -1 -15   33.20    9.00
  -4   1 -15   48.70    8.90
   4  -1 -15   46.50    9.00
  -4   1 -15   46.70    9.10
   4   1  15   29.80   13.00
  -4   2  15  -10.90    9.40
  -4  -2 -15   13.20    7.00
   4   2 -15   12.90    6.30
   4   2 -15   22.10    7.00
   4  -2  15    9.30    8.50
  -4   2  15    8.50    7.40
   4   2 -15    4.40    6.30
  -4  -2 -15    7.50    6.00
   4   2  15   27.00   10.80
  -4   2 -15   10.90    5.20
   4   2  15   -1.40    8.00
   4  -2 -15    7.50    6.20
  -4   2 -15    1.90    4.10
   4  -2 -15    9.70    5.60
  -4  -2  15   21.80   12.50
   4  -2 -15   18.20    6.90
  -4   3  15   10.60    7.60
  -4   3  15   13.20    9.80
   4  -3  15   18.90   12.10
  -4  -3 -15    6.50    5.30
   4   3 -15    7.60    7.40
  -4  -3 -15   15.60    5.90
   4   3 -15    7.70    6.20
   4   3  15   -0.40    6.70
   4  -3 -15    2.60    7.20
  -4  -3  15    6.50    8.00
  -4   3 -15   18.70    8.10
   4  -3 -15   13.00    7.30
  -4   3 -15   23.10    7.90
  -4   4  15    2.60    9.30
  -4  -4 -15    4.60    5.60
   4  -4 -15   -2.50    5.10
   4  -4 -15    2.50    6.00
  -4   4 -15    8.50    5.70
  -4   0  16  115.69   19.50
   4   0 -16   99.19   14.90
   4   0  16  134.99   22.10
   4   0  16   96.89   17.50
   4   0 -16  113.19   14.10
  -4   0  16  114.99   21.20
  -4   0 -16  136.99   15.20
  -4   0 -16  148.59   16.00
   4   0 -16  108.59   13.70
   4   1 -16    5.10    4.50
  -4   1  16    4.80    7.30
  -4  -1 -16   -5.40    4.80
   4   1 -16    3.30    4.40
   4  -1  16   -1.40    6.30
  -4  -1 -16    6.60    6.00
   4   1 -16    1.10    4.10
  -4   1  16    1.60   11.00
   4  -1 -16    7.40    5.00
  -4   1 -16   -4.90    5.10
  -4  -1  16    0.40    9.90
   4   1  16    0.40    8.30
   4   1  16    4.40    9.20
   4  -1 -16    4.10    5.90
   4  -1 -16   -2.70    3.60
  -4   1 -16  -11.40    4.90
   4   2 -16    7.70    5.00
   4   2 -16   16.00    7.10
  -4  -2 -16   10.10    5.50
  -4  -2 -16    3.90    4.60
  -4   2  16   10.90   12.00
   4   2 -16    7.90    5.50
  -4   2  16   -1.30    6.30
   4  -2  16   10.10    9.40
   4  -2 -16   -1.70    4.70
   4  -2 -16    9.00    6.70
   4   2  16   22.90   10.60
  -4   2 -16   12.80    6.90
   4   2  16   11.30    8.90
   4  -2 -16    3.20    6.50
  -4   2 -16    7.40    6.70
  -4  -2  16    9.30   12.40
  -4   3  16   12.50    8.20
  -4  -3 -16   11.80    6.00
  -4  -3 -16    9.40    6.80
   4  -3  16   -4.00   11.20
  -4   3  16   11.20   12.60
   4  -3 -16   -1.80    6.90
   4   3  16    3.50   13.20
  -4  -3  16    1.30   12.00
   4  -3 -16    7.80    5.90
   4  -3 -16   -0.40    5.20
  -4   3 -16   11.10    6.10
  -4   3 -16    8.30    5.70
  -4  -4 -16   10.60    7.70
   4  -4 -16   12.80    8.70
  -4   4 -16   23.40    9.60
   4   0  17   47.90   14.20
   4   0 -17   26.90    7.10
   4   0 -17   26.00    6.90
  -4   0 -17   31.10    7.70
  -4   0  17   24.70   10.80
  -4   0 -17   33.60    7.60
  -4   0  17   37.90   12.90
   4   0  17   31.40   10.70
   4   0 -17   37.40    9.40
   4  -1  17   -3.00   10.40
  -4   1  17    8.20   12.60
  -4   1  17   -0.40    6.50
   4   1 -17    1.50    4.40
  -4  -1 -17    2.20    4.40
  -4  -1 -17    3.10    4.80
   4   1 -17    1.10    4.60
   4   1  17   -5.80   11.00
  -4   1 -17    0.00    6.00
   4  -1 -17   -0.90    6.00
  -4  -1  17   -5.30    6.80
   4  -1 -17    0.60    5.80
   4  -1 -17   -2.60    3.60
  -4   1 -17   -2.20    5.80
   4   1  17    7.30    7.70
  -4  -2 -17    2.00    4.50
  -4   2  17   13.20    9.90
  -4  -2 -17    5.10    4.80
   4  -2  17   -3.10    7.40
  -4   2  17   -2.10    9.20
   4   2  17   16.70   13.60
  -4  -2  17   20.80   13.90
   4  -2 -17   10.80    7.60
  -4   2 -17    0.90    6.30
   4  -2 -17    9.70    6.90
  -4   2 -17    7.10    6.70
   4  -2 -17    7.80    6.00
   4   2  17    0.00    5.90
   4  -3  17   25.40   14.80
  -4  -3 -17    9.10    5.90
  -4   3  17    1.00    6.60
  -4   3  17  -10.50    8.50
   4  -3 -17   17.80    8.10
   4  -3 -17    9.60    6.10
   4  -3 -17    8.40    6.80
  -4   3 -17   10.60    7.70
  -4  -3  17    7.50   13.20
  -4   0 -18    8.00    5.60
   4   0  18   29.90   15.60
  -4   0  18    1.00   14.80
   4   0  18   19.90   11.10
   4   0 -18   -0.40    6.30
  -4   0 -18    2.00    5.00
  -4   0  18   -1.70    6.90
   4   0 -18   14.70    7.50
   4   1 -18    3.70    5.90
  -4   1  18    0.10    9.70
  -4   1  18  -10.90   11.80
  -4  -1 -18   12.20    7.20
   4  -1  18   -5.60    6.70
  -4  -1 -18    4.50    6.50
  -4   1 -18   -6.10    5.70
   4  -1 -18   -3.60    5.40
   4   1  18   13.80   10.70
   4   1  18   10.70   10.70
   4  -1 -18  -11.80    5.20
  -4  -1  18   13.50   10.30
   4  -1 -18    6.40    7.30
  -4   1 -18    5.90    5.70
  -4   2  18   -6.10    8.10
   4  -2  18   -4.40   11.90
  -4  -2 -18    4.80    6.60
  -4   2 -18    1.00    5.10
   4  -2 -18   18.70    9.10
   4   2  18    7.50    9.80
   4  -2 -18    0.40    7.60
   4  -2 -18    8.90    7.40
  -4  -2  18    2.60    9.30
   4   0  19   17.70   10.70
  -4   0  19   15.20   10.80
   4   0 -19    5.50    7.50
  -4   0 -19   15.40    6.60
  -4   1  19   20.90   13.10
   4  -1  19   29.10   12.30
  -4  -1 -19    8.00    5.80
  -4   1 -19   18.20    8.50
   4   1  19   30.40   11.70
   4  -1 -19   21.10    7.40
  -4  -1  19   26.40   12.40
   4  -1 -19   25.10    7.70
  -4  -2 -19   10.40    7.40
   4  -2  19   -1.80    9.30
  -4   2  19   10.00   12.20
   4   2  19    5.10    7.70
  -4  -2  19   17.80   12.00
   4  -2 -19   12.40    8.60
   5   0   0    1.30    1.60
   5   0   0    0.60    1.40
  -5   0   0    0.60    0.70
   5   0   0   -0.10    1.50
   5  -1   0  409.76   30.40
   5  -1   0  412.66   30.50
  -5   1   0  397.96   30.20
   5   1   0  425.86   31.20
   5  -1   0  423.56   31.20
  -5  -1   0  407.06   30.20
   5   1   0  472.45   31.20
   5  -1   0  455.85   31.10
   5  -1   0  397.86   30.90
   5   1   0  436.36   30.60
  -5   1   0  394.86   30.20
  -5  -2   0  429.06   34.30
   5  -2   0  480.75   35.70
   5   2   0  463.45   35.80
   5  -2   0  446.76   34.20
   5  -2   0  494.75   35.00
   5  -2   0  500.95   34.90
  -5   2   0  457.85   35.30
  -5  -2   0  449.26   34.40
  -5   2   0  463.95   34.30
  -5   2   0  447.56   34.90
   5  -2   0  469.95   35.00
  -5  -2   0  451.05   33.60
   5   2   0  460.35   33.40
   5   2   0  483.35   34.40
   5  -3   0  431.96   32.70
   5   3   0  432.56   34.00
  -5   3   0  354.56   30.90
  -5  -3   0  437.26   32.40
  -5  -3   0  407.86   32.00
  -5   3   0  418.66   32.40
  -5   3   0  398.66   33.20
   5  -3   0  402.86   31.00
  -5   3   0  424.16   31.90
   5  -3   0  407.86   32.80
   5   3   0  395.26   31.00
   5  -3   0  440.46   32.60
   5  -3   0  415.66   34.00
   5   4   0    8.30    5.60
   5  -4   0    4.80    6.50
  -5   4   0    2.70    5.00
   5  -4   0   16.10    8.80
   5  -4   0    0.60    5.90
  -5  -4   0    4.40    4.40
  -5   4   0    0.00    6.40
  -5  -4   0    4.20    4.70
   5   5   0   18.90    8.00
   5   5   0   43.50   10.80
   5  -5   0   20.10    8.90
  -5  -5   0   50.79   10.90
  -5   5   0   32.20    8.60
  -5   5   0   45.40    8.80
   5  -5   0   22.30    7.50
   5  -5   0   46.00   10.90
  -5   5   0   26.70    8.40
  -5  -5   0   35.00    9.90
  -5   6   0   -3.30    8.00
   5  -6   0   -7.10    7.70
  -5  -6   0   -5.20    5.30
  -5  -6   0    1.30    5.60
  -5   6   0   -5.50    4.00
  -5   6   0   -1.70    6.10
   5   6   0   -3.10    4.70
   5   6   0    1.30    7.70
   5  -6   0    1.10    8.20
   5   0   1    1.60    1.70
   5   0  -1    1.60    1.60
   5   0   1   -0.60    1.30
   5   0  -1   -2.40    1.70
  -5   0  -1    0.90    1.00
  -5   0   1    2.10    3.00
  -5   0   1    0.50    0.40
   5   0  -1    0.30    1.70
   5  -1   1  517.65   37.90
   5   1  -1  497.05   37.50
   5   1  -1  556.04   37.90
   5   1  -1  516.75   38.10
  -5  -1  -1  521.15   37.30
  -5  -1  -1  557.84   37.40
  -5   1   1  526.05   37.10
  -5   1   1  477.85   38.10
   5  -1   1  538.55   37.30
  -5   1   1  526.15   38.50
   5  -1   1  509.45   37.60
   5  -1   1  486.25   37.20
   5  -1   1  524.95   37.90
   5   1   1  524.15   38.00
   5   1   1  550.14   37.50
   5  -1  -1  489.15   37.30
  -5  -1   1  524.95   37.90
   5  -1  -1  515.25   38.40
   5  -1  -1  545.35   38.00
  -5  -1   1  485.45   36.80
  -5   1  -1  532.55   37.10
   5  -1  -1  473.05   37.30
   5   1   1  502.25   37.90
  -5   1  -1  500.45   37.10
   5  -1  -1  569.44   38.20
  -5  -2  -1  846.72   62.79
   5   2  -1  858.41   61.89
   5   2  -1  899.81   63.99
   5  -2   1  849.52   62.69
  -5  -2  -1  878.51   62.89
   5  -2   1  881.01   63.79
  -5   2   1  815.72   63.39
   5  -2   1  916.21   62.99
   5  -2   1  884.51   62.99
  -5   2   1  844.92   63.69
   5   2  -1  927.41   62.39
   5  -2   1  914.11   62.69
  -5   2   1  855.01   62.89
   5  -2  -1  882.71   63.69
   5   2   1  877.71   62.89
   5  -2  -1  869.11   63.09
  -5   2  -1  827.72   63.19
  -5   2  -1  878.91   62.89
   5   2   1  895.11   61.69
   5  -2  -1  893.81   63.09
  -5   2  -1  912.91   62.59
   5  -2  -1  846.32   63.79
   5  -2  -1  908.11   62.69
  -5  -2   1  850.51   62.49
  -5  -2   1  849.22   61.89
  -5   2  -1  848.72   62.59
   5   2   1  825.92   63.69
  -5  -2   1  818.82   62.39
  -5   3   1   55.89    8.90
  -5   3   1   60.79    8.10
   5  -3   1   66.49    7.50
  -5   3   1   57.89    7.50
  -5  -3  -1   74.99    9.80
   5   3  -1   74.39    7.30
   5  -3   1   55.99    9.70
  -5  -3  -1   67.19    9.30
  -5   3   1   56.69    9.30
   5   3  -1   59.79   10.00
   5  -3   1   55.89    8.40
   5  -3   1   58.99    9.10
   5  -3  -1   41.60    8.70
  -5  -3   1   49.90    8.30
   5   3   1   55.09    7.70
  -5   3  -1   49.70    7.90
   5  -3  -1   55.39    9.40
  -5   3  -1   56.79    8.20
  -5   3  -1   65.79    8.40
  -5   3  -1   64.59    9.40
   5  -3  -1   58.09    8.90
   5  -3  -1   50.89    7.00
   5   3   1   90.09   11.80
  -5  -3   1   61.09    8.60
   5  -3  -1   54.49    8.60
   5  -4   1   26.30    9.80
  -5  -4  -1   21.20    6.50
   5  -4   1   26.00    7.00
  -5   4   1   17.20    5.70
   5   4  -1   19.20    6.10
  -5   4   1   25.40    7.70
  -5  -4  -1   20.80    7.50
   5  -4   1   21.90    8.00
   5   4  -1    8.70    5.90
  -5   4   1   35.10    9.40
  -5   4  -1   20.00    6.80
   5   4   1   24.20    9.10
   5  -4  -1   25.30    7.00
  -5  -4   1   16.50    7.00
  -5   4  -1   15.90    6.30
   5  -4  -1   17.70    7.30
   5  -4  -1   22.90    7.80
  -5   4  -1   14.00    7.00
  -5  -4   1   13.30    6.50
   5   5  -1    2.00    6.20
  -5   5   1   -3.20    4.20
   5  -5   1    0.40    6.90
  -5   5   1    6.30    7.70
  -5  -5  -1    4.20    6.80
   5  -5   1    5.30    7.40
   5   5  -1   -1.20    5.30
  -5  -5  -1    2.70    6.60
  -5  -5   1   24.20    7.10
   5  -5  -1    2.40    5.60
   5  -5  -1   18.60   10.50
  -5   5  -1    2.70    5.80
   5   5   1   -3.30    7.70
  -5   5  -1   -3.10    4.20
  -5   5  -1   -0.40    5.40
  -5  -5   1    0.10    5.90
   5  -5  -1    0.00    4.70
  -5   6   1    1.70    6.80
   5  -6   1   15.90    8.00
   5  -6   1    4.60    7.00
  -5   6   1    4.30    6.80
  -5   6   1    6.40    6.00
   5   6  -1   10.90    7.70
   5   6  -1   16.10    8.70
  -5  -6  -1    8.30    8.90
   5   6  -1    0.80    6.80
  -5  -6  -1   -2.40    6.80
   5  -6  -1   -1.70    6.00
  -5   6  -1   -1.00    6.60
  -5  -6   1    8.00    8.50
  -5   6  -1    7.70    6.30
   5   6   1    3.40    5.60
  -5   6  -1  -10.10    6.80
  -5  -6   1   11.50    8.60
   5   6   1   19.50    9.90
   5  -6  -1   30.50    9.30
   5   0   2    5.80    2.70
   5   0  -2    0.70    2.00
  -5   0   2   16.90    3.70
   5   0  -2    1.40    0.70
  -5   0  -2    1.60    1.20
   5   0   2   -1.60    1.80
   5   0  -2    0.30    2.20
   5   0  -2    2.70    2.20
  -5   0  -2    1.90    1.20
   5  -1   2  492.55   35.00
   5  -1   2  499.95   35.60
   5  -1   2  511.55   34.90
   5   1  -2  527.45   35.50
  -5  -1  -2  505.45   35.00
  -5  -1  -2  488.95   35.00
   5   1  -2  458.95   35.60
   5   1  -2  469.75   35.20
   5  -1   2  501.45   35.40
  -5   1   2  521.75   36.10
   5   1  -2  433.96   34.00
  -5   1   2  505.55   36.40
   5  -1  -2  505.85   35.80
  -5  -1   2  497.95   35.50
   5  -1  -2  473.95   36.20
   5   1   2  510.95   35.20
  -5  -1   2  434.96   34.10
  -5   1  -2  458.15   34.60
   5   1   2  460.45   35.40
   5  -1  -2  463.15   34.90
  -5   1  -2  497.25   35.70
   5   1   2  471.15   35.80
   5  -1  -2  516.45   35.90
   5  -1  -2  465.25   35.00
  -5   1  -2  451.95   34.70
  -5   2   2  293.87   22.10
  -5  -2  -2  267.87   21.80
   5  -2   2  282.37   22.50
   5  -2   2  263.47   21.30
   5  -2   2  283.37   21.80
   5   2  -2  300.07   21.30
   5   2  -2  314.67   23.20
   5  -2   2  294.77   22.00
   5   2  -2  272.17   21.00
  -5   2   2  275.47   22.90
   5  -2   2  277.97   22.10
  -5  -2  -2  249.97   21.70
   5  -2  -2  276.97   21.80
  -5  -2   2  274.37   21.30
   5  -2  -2  279.17   23.00
   5   2   2  295.57   23.00
  -5  -2   2  257.77   21.30
  -5   2  -2  292.37   21.80
  -5  -2   2  279.17   21.30
   5  -2  -2  252.57   22.50
   5  -2  -2  264.27   21.90
   5   2   2  309.17   20.90
  -5   2  -2  266.57   21.70
   5  -2  -2  268.57   22.10
   5   2   2  286.17   22.50
  -5   2  -2  264.77   22.00
  -5  -3  -2   69.39    9.50
   5   3  -2   55.39    6.50
  -5   3   2   69.99    8.00
  -5   3   2   56.09    9.40
   5  -3   2   58.69    9.10
   5  -3   2   51.89    8.40
   5   3  -2   56.79    7.30
   5  -3   2   54.79    7.30
  -5  -3  -2   59.29    9.10
   5  -3   2   63.19    9.90
   5   3  -2   41.50    9.00
   5  -3   2   45.90    7.10
  -5  -3   2   56.09    8.30
  -5   3  -2   56.19    7.60
  -5   3  -2   63.79    8.30
   5  -3  -2   68.99    9.50
  -5   3  -2   64.69    9.30
  -5  -3   2   69.19    8.90
  -5   3  -2   51.89    7.70
   5   3   2   60.59    8.50
   5  -3  -2   46.60    9.20
   5  -3  -2   54.49    8.50
   5  -3  -2   40.30    8.70
   5   3   2   78.29   11.50
   5  -3  -2   62.59    7.60
  -5  -4  -2   22.30    6.40
  -5   4   2   15.50    6.90
  -5  -4  -2   -2.00    3.90
   5  -4   2    9.20    5.00
   5  -4   2   11.00    5.60
   5  -4   2    7.50    6.50
   5   4  -2    9.00    7.00
   5   4  -2    7.70    4.20
  -5   4   2    9.50    5.80
  -5  -4   2    1.10    5.10
   5  -4  -2    3.20    4.80
  -5   4  -2    8.20    4.60
   5   4   2    3.20    4.30
   5  -4  -2   11.30    5.30
  -5   4  -2    5.50    4.20
  -5  -4   2    8.30    5.80
  -5   4  -2    8.50    5.10
   5  -4  -2    8.30    6.30
   5   4   2    1.90    5.20
   5   5  -2    6.20    8.10
  -5   5   2    4.10    7.50
   5   5  -2    2.20    6.20
   5   5  -2    1.20    5.70
  -5  -5  -2    2.50    7.00
   5  -5   2    1.40    7.50
  -5  -5  -2    3.20    6.80
  -5   5   2   -0.80    4.40
   5  -5   2    5.60    7.60
  -5   5  -2   -6.90    3.50
  -5   5  -2    0.90    7.10
  -5   5  -2   -4.60    5.20
   5  -5  -2    2.20    5.80
   5  -5  -2    1.00    7.50
  -5  -5   2    7.30    5.50
   5  -5  -2    0.00    8.50
   5   5   2   -1.00    7.70
  -5  -5   2    2.70    6.20
  -5  -6  -2   -5.40    7.60
  -5   6   2   -0.30    6.80
  -5   6   2    1.00    8.00
   5  -6   2    7.20    9.30
   5   6  -2    1.60    7.00
   5   6  -2   -9.50    6.00
   5  -6   2   -6.60    7.30
  -5  -6  -2    3.20    7.60
   5   6  -2   -3.60    8.30
  -5   6  -2   -2.20    4.90
   5  -6  -2   -6.90    7.20
  -5   6  -2   -3.00    6.60
  -5   6  -2   -2.80    5.90
  -5  -6   2   -0.60    7.90
   5  -6  -2   -4.80    6.30
   5   6   2    0.60    7.80
   5  -6  -2    9.00    9.60
  -5  -6   2    5.40    7.90
   5   0  -3   -0.20    1.00
   5   0  -3   -0.80    2.30
   5   0   3    1.70    2.10
  -5   0  -3   -1.90    1.10
  -5   0   3    0.90    2.00
   5   0  -3    0.70    2.10
  -5   0   3    1.80    3.80
  -5   0  -3   -1.00    1.10
   5   0   3    0.70    1.60
   5   0  -3   -1.10    1.30
   5   1  -3 1039.30   71.79
  -5  -1  -3  994.90   70.99
  -5  -1  -3 1026.20   70.99
  -5   1   3 1021.20   72.09
   5   1  -3  999.30   71.79
   5  -1   3  964.80   71.19
  -5   1   3 1054.49   72.89
   5  -1   3 1038.10   71.09
   5   1  -3 1068.09   71.59
   5  -1   3  955.70   71.69
   5   1  -3  943.21   69.99
   5  -1  -3  968.20   70.99
   5  -1  -3 1006.00   71.89
   5   1   3 1029.50   72.29
   5   1   3  952.70   71.29
  -5   1  -3  967.30   70.79
   5  -1  -3  992.40   72.69
   5  -1  -3 1035.40   71.99
   5  -1  -3  959.00   70.99
   5   1   3 1013.10   71.29
  -5   1  -3 1014.00   70.79
  -5  -1   3  997.00   71.79
  -5   2   3 1366.76   97.89
   5  -2   3 1340.87   96.09
   5  -2   3 1410.56   96.19
  -5  -2  -3 1393.66   96.39
   5  -2   3 1360.86   96.59
   5  -2   3 1272.17   95.29
   5  -2   3 1365.76   96.19
   5   2  -3 1472.85   95.49
   5   2  -3 1283.87   95.09
   5   2  -3 1260.37   95.09
  -5   2   3 1382.86   96.49
   5   2  -3 1398.76   97.39
  -5  -2  -3 1307.67   96.29
  -5  -2   3 1359.26   95.99
  -5  -2   3 1297.37   95.39
   5  -2  -3 1350.86   97.89
   5  -2  -3 1343.47   96.39
   5  -2  -3 1382.66   96.29
  -5   2  -3 1395.56   95.99
   5   2   3 1351.86   97.19
  -5   2  -3 1400.46   95.79
  -5   2  -3 1294.97   96.09
   5  -2  -3 1320.67   97.29
  -5  -2   3 1245.18   95.39
   5   2   3 1423.36   97.19
   5  -2  -3 1336.77   96.49
   5   2   3 1329.07   95.19
   5  -3   3   33.40    6.30
  -5  -3  -3   35.20    7.00
   5   3  -3   31.00    7.00
  -5  -3  -3   49.10    8.40
   5  -3   3   49.99    7.60
   5  -3   3   30.90    5.60
  -5   3   3   43.40    9.10
  -5   3   3   45.60    8.30
  -5   3   3   38.70    6.30
   5  -3   3   46.00    8.40
   5   3  -3   38.50    6.30
   5   3  -3   40.90    6.10
   5  -3   3   47.90    7.50
  -5   3  -3   46.40    6.90
   5  -3  -3   43.80    9.10
   5   3   3   45.20    9.70
   5  -3  -3   34.50    7.80
  -5   3  -3   47.20    6.20
   5  -3  -3   38.30    6.50
  -5  -3   3   48.00    6.90
  -5  -3   3   30.30    5.90
   5  -3  -3   40.80    8.20
   5   3   3   46.20    7.80
  -5   3  -3   36.20    6.30
  -5   3  -3   35.60    7.20
   5  -3  -3   52.19    9.00
   5  -4   3   17.00    6.10
   5   4  -3   14.20    5.10
  -5  -4  -3   16.10    6.80
  -5  -4  -3    3.20    4.30
  -5   4   3    7.70    6.40
  -5   4   3    3.30    5.00
   5  -4   3   10.00    5.60
   5   4  -3   14.50    7.70
   5   4  -3    5.70    4.10
   5  -4  -3   15.20    6.50
   5  -4  -3   12.90    5.80
  -5   4  -3   -2.80    4.90
  -5  -4   3   13.60    5.30
  -5   4  -3    9.90    4.90
   5  -4  -3   11.30    6.00
  -5   4  -3   14.90    5.30
  -5  -4   3    4.20    4.10
   5   4   3   -4.10    7.00
   5   4   3   11.50    5.20
   5  -5   3   38.90    9.20
  -5  -5  -3   24.50    8.70
  -5  -5  -3   32.30    9.30
   5   5  -3   26.10    7.00
  -5   5   3   25.20    8.50
   5  -5   3   13.60    7.20
   5   5  -3   13.50    7.70
   5   5  -3   15.40    6.20
  -5  -5   3   23.80    7.80
   5  -5  -3   23.10    9.10
   5  -5  -3   22.80    9.40
   5   5   3   14.70    8.60
  -5   5  -3   15.10    8.30
  -5   5  -3   21.60    6.90
   5  -5  -3   13.60    7.60
  -5   5  -3   22.80    6.90
  -5  -5   3   31.80    8.00
  -5   6   3    3.70    9.40
  -5   6   3    9.30    5.90
   5   6  -3    1.60    6.90
   5   6  -3    6.90    7.50
   5   6  -3    8.30    7.00
  -5  -6  -3    1.90    5.30
   5  -6   3    6.30    6.80
   5  -6   3   -4.90    4.80
  -5  -6  -3    0.00    6.30
  -5  -6   3   -2.60    8.00
   5  -6  -3    2.90    6.40
  -5   6  -3    3.30    5.10
   5  -6  -3   -0.80    9.30
  -5   6  -3   -0.40    5.20
   5   6   3   -4.10    7.00
  -5   6  -3    4.30    8.30
  -5  -6   3   -6.50    6.70
   5  -6  -3    1.20    6.50
   5   0  -4    2.90    2.20
   5   0  -4    0.70    1.40
   5   0   4   -2.80    1.60
   5   0  -4   -3.40    1.90
   5   0   4    2.50    2.50
  -5   0  -4   -0.20    1.50
  -5   0  -4    1.90    1.60
   5   0  -4    2.10    2.70
  -5   0   4    0.00    2.10
  -5   0   4    0.20    2.70
  -5   1   4  425.56   31.20
   5   1  -4  391.36   28.80
  -5   1   4  404.96   31.90
   5   1  -4  379.76   28.80
   5  -1   4  381.16   30.60
   5   1  -4  408.96   30.60
   5   1  -4  425.36   30.60
  -5  -1  -4  421.16   29.90
   5  -1   4  397.96   30.10
  -5  -1  -4  419.76   30.00
   5  -1  -4  375.96   30.80
   5  -1  -4  409.96   29.90
   5   1   4  401.06   31.30
   5  -1  -4  390.96   29.90
  -5   1  -4  393.26   29.60
   5  -1  -4  459.05   31.20
  -5   1  -4  397.56   29.50
   5   1   4  396.96   30.30
   5  -1  -4  411.06   31.90
  -5  -1   4  402.26   31.10
  -5  -1   4  453.95   31.10
   5   1   4  390.56   30.10
  -5  -2  -4  160.68   14.60
   5   2  -4  183.58   14.00
   5   2  -4  175.68   13.70
   5  -2   4  165.18   13.70
   5  -2   4  178.28   14.90
  -5  -2  -4  167.88   14.70
  -5   2   4  172.68   16.90
   5  -2   4  176.98   14.60
  -5   2   4  165.18   14.90
   5   2  -4  156.98   13.50
   5   2  -4  182.48   15.60
   5  -2   4  145.09   14.60
   5   2   4  179.88   14.10
   5  -2  -4  191.38   17.40
  -5  -2   4  180.38   13.90
  -5  -2   4  182.08   15.20
   5  -2  -4  141.49   15.10
   5   2   4  194.58   16.20
  -5   2  -4  157.38   14.20
  -5   2  -4  181.08   14.20
  -5  -2   4  172.18   13.90
  -5   2  -4  182.68   14.40
   5  -2  -4  152.38   14.70
   5   2   4  152.18   15.20
   5  -2  -4  167.78   14.90
   5  -2  -4  175.98   15.00
   5  -3   4   79.99   10.90
  -5  -3  -4   80.39   11.20
   5  -3   4   96.29   11.20
  -5   3   4   82.39   12.00
   5   3  -4   86.29    9.70
  -5   3   4   76.99   10.00
   5   3  -4   71.99   11.00
   5   3  -4   91.99   10.00
  -5  -3  -4   82.89   11.40
   5  -3   4   99.89   10.40
  -5   3   4   85.89   12.70
  -5   3  -4   68.89   10.60
   5   3   4   86.69   12.30
   5   3   4   80.19   11.50
  -5  -3   4   93.59   10.60
  -5  -3   4   84.49   10.20
   5  -3  -4   66.99    9.60
   5  -3  -4   65.69   11.20
   5  -3  -4   95.59   11.80
  -5   3  -4   93.29   10.70
  -5   3  -4  100.39   11.20
   5  -3  -4   85.19   11.30
   5   4  -4  134.99   18.80
   5   4  -4  155.98   17.20
  -5   4   4  160.28   19.90
   5   4  -4  166.38   16.20
  -5   4   4  182.48   21.40
  -5  -4  -4  156.58   18.90
   5  -4   4  191.28   17.70
   5  -4   4  217.88   18.80
  -5  -4  -4  183.18   20.30
   5  -4  -4  169.08   20.80
  -5   4  -4  179.48   16.50
  -5   4  -4  144.79   18.70
   5   4   4  172.48   17.60
   5  -4  -4  178.78   19.80
  -5  -4   4  167.78   16.50
  -5   4  -4  175.78   16.60
   5  -4  -4  161.18   19.60
  -5  -4   4  168.78   16.50
   5   4   4  213.28   23.20
  -5  -5  -4   29.60    8.30
  -5   5   4   25.00    9.00
  -5  -5  -4   34.50    8.90
   5  -5   4   32.30    8.80
   5  -5   4   40.60    9.50
   5   5  -4   40.20    8.10
   5   5  -4   30.10   10.10
   5   5  -4   22.30    6.80
   5   5   4   30.80   10.50
   5  -5  -4   34.80    8.80
  -5   5  -4   28.70    9.80
  -5   5  -4   29.70    7.60
   5  -5  -4   17.30    7.70
   5  -5  -4   28.30    8.80
  -5  -5   4   37.20    9.50
  -5  -5   4   25.90    8.60
  -5   5  -4   26.80    7.30
   5  -6   4    7.20    8.90
  -5  -6  -4   17.50    9.80
   5   6  -4   13.60    7.60
  -5  -6  -4   -0.40    7.80
   5   6  -4    2.90    5.50
   5  -6   4    2.30    8.00
  -5   6   4  -10.90    7.10
   5   6  -4   -1.70    5.60
  -5   6   4    4.50    6.00
   5   6   4    4.70    8.10
   5  -6  -4    2.60    8.50
   5  -6  -4   -8.40    8.80
  -5  -6   4   13.50    8.50
  -5  -6   4    9.90    8.90
  -5   6  -4   -5.60    6.30
   5  -6  -4    7.20    7.90
  -5   6  -4   -5.00    8.00
  -5   6  -4   -1.50    7.30
   5   0  -5    1.40    2.40
   5   0  -5   -0.40    1.60
  -5   0   5   -1.10    2.70
   5   0  -5    0.40    1.70
  -5   0  -5   -2.30    1.60
  -5   0   5    0.10    2.40
   5   0   5    1.50    2.50
   5   0   5   -3.50    3.00
  -5   0  -5   -1.90    1.60
   5   0  -5   -2.20    1.80
  -5  -1  -5  269.47   23.40
   5   1  -5  307.07   24.20
  -5  -1  -5  302.97   23.40
   5   1  -5  312.37   22.40
   5   1  -5  313.17   24.20
   5   1  -5  311.37   22.40
   5  -1   5  315.97   24.80
  -5   1   5  309.07   26.10
   5  -1   5  302.97   23.70
  -5   1   5  318.57   25.20
  -5  -1  -5  311.27   23.40
   5  -1  -5  305.67   23.60
   5  -1  -5  301.57   23.50
   5   1   5  286.57   24.10
   5  -1  -5  318.97   24.60
  -5  -1   5  339.67   25.40
   5   1   5  295.47   23.60
  -5   1  -5  315.57   23.20
   5  -1  -5  299.57   25.60
  -5   1  -5  313.77   23.30
   5   1   5  337.07   25.50
  -5  -1   5  331.27   24.60
  -5  -2  -5  185.98   17.20
   5   2  -5  172.78   14.90
   5  -2   5  213.78   16.40
  -5   2   5  208.38   17.40
   5   2  -5  181.58   15.50
   5  -2   5  171.28   15.20
  -5   2   5  211.98   19.20
  -5  -2  -5  196.58   16.40
   5   2  -5  175.78   16.80
   5   2  -5  186.98   15.10
  -5  -2  -5  167.48   16.30
   5  -2  -5  192.78   16.60
   5   2   5  210.98   16.10
  -5  -2   5  211.38   15.50
   5   2   5  222.08   18.00
  -5   2  -5  198.88   15.90
   5  -2  -5  212.68   16.80
   5  -2  -5  165.58   19.50
  -5   2  -5  160.48   15.50
  -5  -2   5  210.48   16.30
  -5  -2   5  217.78   15.60
  -5  -2   5  180.38   17.00
   5   2   5  221.58   18.70
   5  -2  -5  157.78   17.00
  -5   2  -5  191.48   15.70
  -5  -3  -5   53.49    8.90
   5  -3   5   44.60    7.60
  -5  -3  -5   40.80    8.40
  -5   3   5   31.90    7.10
  -5   3   5   31.70    8.10
   5   3  -5   42.30    6.80
   5  -3   5   57.79    8.00
  -5  -3  -5   37.90    8.30
   5  -3   5   57.69    8.30
   5   3  -5   46.10    6.80
   5   3  -5   43.50    8.20
  -5   3   5   34.80    9.40
   5   3   5   46.70    9.30
  -5  -3   5   44.70    7.20
  -5   3  -5   44.70    7.10
   5  -3  -5   49.60    8.40
   5   3   5   54.09    9.70
   5  -3  -5   46.30    8.50
   5  -3  -5   34.40    8.00
  -5   3  -5   55.69    7.70
  -5   3  -5   41.40    7.60
  -5  -3   5   41.30    7.00
   5  -4   5  109.39   14.00
   5  -4   5   93.49   12.90
  -5   4   5   85.89   14.80
   5   4  -5  102.39   12.10
   5   4  -5   85.19   11.70
  -5  -4  -5   96.89   13.50
  -5   4   5   80.19   13.70
   5   4  -5   94.69   14.00
  -5  -4  -5   84.69   13.00
  -5   4  -5   72.49   12.80
  -5  -4   5  115.69   13.20
   5  -4  -5  129.79   15.80
  -5   4  -5  100.39   12.70
  -5   4  -5   90.19   12.00
   5  -4  -5   89.09   14.60
   5   4   5   77.99   14.30
  -5  -4   5  107.89   13.30
   5   4   5  100.09   14.10
   5  -4  -5   85.59   13.80
   5  -5   5   16.40    7.00
   5   5  -5   10.00    7.00
  -5  -5  -5    0.80    6.60
  -5  -5  -5    5.20    7.00
   5   5  -5    6.00    6.30
  -5   5   5    4.40    6.20
   5  -5   5   18.10    7.30
   5   5  -5   17.50    7.00
  -5  -5   5   16.80    7.70
  -5  -5   5    4.30    6.60
  -5   5  -5   -1.20    4.20
   5  -5  -5   18.60    8.90
   5   5   5    4.70    7.50
   5  -5  -5    9.70    8.30
  -5   5  -5    7.50    7.90
  -5   5  -5    6.00    5.20
   5  -5  -5    1.80    6.30
  -5   6   5    2.80    9.50
   5   6  -5   -2.30    5.00
   5  -6   5    1.00    5.80
   5   6  -5   10.30   10.40
   5   6  -5    6.70    5.80
  -5  -6  -5   -0.60    8.30
  -5  -6  -5    5.00    8.10
   5  -6  -5    6.00    8.00
   5  -6  -5    4.70   11.20
  -5   6  -5   -2.20    4.60
   5   6   5   -9.00    6.80
  -5  -6   5   11.70    9.50
   5  -6  -5   -2.30    8.20
  -5  -6   5   -4.00    7.00
  -5   6  -5   -4.50    8.20
   5   0  -6    0.20    3.40
  -5   0  -6    2.80    2.20
  -5   0  -6    2.10    2.20
  -5   0   6   -2.80    4.00
   5   0   6    1.90    4.10
   5   0  -6    6.30    3.10
   5   0  -6    1.90    1.80
   5   0   6    0.80    2.70
  -5   0   6    1.60    2.80
   5   0  -6   -0.80    1.70
   5   1  -6  301.87   21.50
   5   1  -6  274.67   23.50
  -5   1   6  264.27   24.80
  -5  -1  -6  296.57   22.60
  -5   1   6  274.67   24.30
  -5  -1  -6  296.57   22.50
  -5  -1  -6  278.57   22.70
   5   1  -6  310.67   21.50
   5   1  -6  298.77   23.20
   5  -1   6  266.17   23.70
   5  -1   6  282.27   23.00
  -5  -1   6  324.07   24.80
   5  -1  -6  279.57   24.80
  -5   1  -6  298.67   22.20
   5  -1  -6  285.97   22.50
   5   1   6  273.67   22.70
  -5  -1   6  295.47   24.10
   5  -1  -6  271.07   22.50
   5  -1  -6  314.27   24.00
  -5   1  -6  299.87   22.30
   5   1   6  310.67   24.90
   5   1   6  321.47   23.90
   5  -2   6   10.50    3.40
   5  -2   6   14.20    4.50
  -5   2   6    5.70    4.60
   5   2  -6    8.80    2.90
   5  -2   6    3.60    4.80
   5   2  -6    4.70    3.00
  -5  -2  -6    9.30    3.70
  -5  -2  -6   11.70    5.10
  -5  -2  -6    9.70    3.70
  -5   2   6    9.80    6.10
   5   2  -6    9.60    4.80
   5   2  -6    9.10    2.90
  -5   2  -6    3.90    3.50
   5   2   6    9.40    3.90
   5  -2  -6    9.40    5.10
  -5  -2   6   13.30    3.30
   5   2   6   17.30    6.20
  -5   2  -6    9.00    3.70
   5  -2  -6    9.20    4.10
  -5   2  -6    5.80    3.10
   5  -2  -6   11.10    5.20
  -5  -2   6    8.70    4.40
   5   2   6   13.70    6.50
  -5  -2   6   11.20    5.50
  -5  -3  -6  153.78   18.80
  -5   3   6  163.68   19.50
  -5  -3  -6  140.39   17.10
   5   3  -6  163.98   14.40
   5  -3   6  172.68   16.00
  -5   3   6  163.18   15.80
  -5  -3  -6  144.79   16.80
   5   3  -6  171.08   18.30
  -5   3   6  154.08   18.60
   5  -3   6  189.68   16.30
   5  -3   6  132.59   15.70
   5   3  -6  170.08   14.60
  -5   3  -6  179.18   15.70
  -5   3  -6  182.78   15.50
   5  -3  -6  155.58   17.20
   5  -3  -6  147.99   17.00
  -5   3  -6  149.19   15.10
  -5  -3   6  137.59   16.00
  -5  -3   6  176.88   15.00
  -5  -3   6  168.58   14.90
   5   3   6  144.79   18.40
   5   3   6  218.28   21.20
   5  -3  -6  148.99   18.30
  -5   4   6   53.79   12.20
  -5  -4  -6   70.09   11.90
   5   4  -6   62.39    9.60
  -5  -4  -6   44.60   10.10
   5  -4   6   70.09   11.30
   5   4  -6   60.99    9.30
   5  -4   6   54.29   10.30
   5   4  -6   52.59   10.50
  -5  -4   6   66.09   10.10
  -5   4  -6   45.30    9.10
   5  -4  -6   36.60    9.50
   5   4   6   70.39   13.00
   5  -4  -6   61.59   12.10
  -5   4  -6   49.30    9.90
   5  -4  -6   42.70    9.50
  -5   4  -6   68.99   10.50
  -5  -4   6   71.09   10.30
   5   4   6   80.39   12.90
   5   5  -6   29.20    8.40
   5  -5   6   72.09   12.40
  -5  -5  -6   54.99   10.90
   5   5  -6   40.80    9.60
   5   5  -6   62.29   12.00
  -5   5   6   29.20    9.90
  -5  -5  -6   45.20   10.50
   5  -5   6   46.70   10.00
  -5  -5   6   62.99   11.10
  -5   5  -6   52.79   10.70
   5  -5  -6   27.30    8.80
  -5   5  -6   57.09   10.70
   5  -5  -6   53.09   12.30
   5   5   6   41.60   12.20
  -5  -5   6   47.50   10.40
  -5   5  -6   18.20    8.30
   5  -5  -6   35.20    9.80
   5   6  -6   -3.80    5.00
  -5  -6  -6   -8.90    4.00
   5  -6   6    0.80    8.50
  -5   6   6   14.70    9.10
   5   6  -6    3.80    5.40
   5   6  -6   -3.50    6.80
  -5  -6  -6    6.90    8.00
  -5  -6   6   -0.60    7.80
  -5   6  -6   -5.20    6.70
  -5  -6   6    1.10    5.30
   5  -6  -6   -0.30    6.20
   5   6   6   14.60   13.00
   5  -6  -6   -2.70    7.80
  -5   0   7    0.60    3.70
   5   0   7   -1.00    3.30
  -5   0  -7   -0.30    1.70
   5   0  -7    0.80    2.10
  -5   0   7    2.20    4.40
   5   0  -7    0.50    3.00
  -5   0  -7    3.70    2.10
   5   0   7   -0.70    3.00
   5   0  -7    3.70    2.30
   5   0  -7    2.60    3.20
  -5  -1  -7   91.69    9.30
   5  -1   7   92.09   11.50
  -5   1   7   92.59   11.90
   5   1  -7   95.99   11.10
   5   1  -7   95.69    8.20
  -5  -1  -7   90.29    8.90
   5   1  -7   93.49    8.10
  -5  -1  -7   91.89   10.10
   5   1  -7  104.29    9.80
  -5   1   7   78.89   12.10
   5  -1   7   72.99    9.70
  -5   1  -7   92.39    8.70
   5   1   7  108.49   10.70
   5  -1  -7   98.09    9.40
   5   1   7   87.49   11.10
   5   1   7   99.69   12.40
  -5  -1   7   98.99   13.00
  -5   1  -7  112.59    9.00
   5  -1  -7   90.99    9.90
   5  -1  -7   82.99   11.90
   5  -1  -7   90.99   11.10
  -5  -1   7  103.09   11.70
   5  -2   7  258.67   21.60
   5   2  -7  297.27   21.40
  -5   2   7  290.17   25.80
   5  -2   7  242.38   23.20
  -5  -2  -7  317.67   24.30
  -5  -2  -7  251.07   22.50
  -5   2   7  265.37   23.80
   5   2  -7  273.57   22.40
  -5  -2  -7  278.37   22.70
   5   2  -7  292.77   21.50
   5   2  -7  322.77   24.20
   5   2   7  261.47   23.00
   5   2   7  269.27   23.90
  -5  -2   7  278.67   23.00
  -5  -2   7  272.77   24.00
  -5   2  -7  288.67   22.20
   5  -2  -7  277.27   23.30
   5  -2  -7  261.57   23.00
   5  -2  -7  250.97   23.60
  -5   2  -7  270.67   21.60
  -5   2  -7  308.37   22.20
   5   2   7  302.67   25.50
  -5  -3  -7   37.50    9.70
   5   3  -7   42.40    7.10
  -5  -3  -7   52.59    8.70
  -5   3   7   44.90   10.20
   5   3  -7   52.69    7.30
  -5   3   7   34.90    9.50
  -5   3   7   41.60    8.30
   5  -3   7   55.99    8.50
   5  -3   7   22.00    6.40
   5   3  -7   70.99   10.20
  -5  -3  -7   46.00    8.90
   5  -3  -7   47.50    9.20
   5   3   7   32.60    8.60
  -5  -3   7   41.10    7.20
  -5   3  -7   54.09    8.70
  -5   3  -7   63.89    8.20
   5   3   7   47.00   11.10
   5  -3  -7   51.59    9.20
  -5   3  -7   55.39    8.30
   5  -3  -7   36.10    8.00
  -5  -3   7   40.40    8.40
  -5  -4  -7   14.30    6.30
   5  -4   7    5.90    5.60
   5   4  -7    4.10    7.20
   5   4  -7    6.80    4.20
   5  -4   7   15.00    7.10
  -5   4   7    1.90    7.30
   5   4  -7   13.80    6.00
  -5   4   7    8.70    7.90
  -5  -4  -7    5.50    4.70
  -5  -4  -7    4.70    5.70
  -5   4  -7   20.40    7.00
  -5   4  -7    3.70    5.10
   5   4   7   22.90    9.00
  -5  -4   7    5.70    4.20
   5  -4  -7   -0.70    6.10
   5  -4  -7    7.70    8.00
   5  -4  -7   11.90    7.80
   5   4   7   -0.80    4.30
  -5  -4   7    7.30    4.20
  -5   5   7    5.80    7.00
  -5  -5  -7   -1.40    4.20
   5  -5   7    7.30    7.30
  -5   5   7   -4.00    8.10
   5   5  -7    1.90    4.20
   5   5  -7   -2.40    4.20
   5   5  -7    8.20    7.70
  -5  -5  -7   -3.90    4.50
   5  -5   7   -2.70    6.20
   5  -5  -7    6.20    6.10
  -5  -5   7    4.50    4.80
   5  -5  -7    6.80    6.60
  -5   5  -7    4.20    6.70
   5   5   7    8.60   11.30
  -5   5  -7    7.60    6.80
  -5  -5   7    1.30    4.90
   5  -5  -7   -0.50    5.00
  -5  -6  -7   -4.80    4.70
   5  -6   7    6.90    8.80
   5   6  -7   -1.30    8.90
   5   6  -7   -1.70    4.90
  -5   6   7   -0.10    7.10
   5   6   7  -18.80   10.00
   5  -6  -7  -10.50    4.80
  -5  -6   7    3.80    5.80
  -5   6  -7    0.30    5.70
   5  -6  -7   -2.00    6.00
   5   0  -8    3.80    2.80
   5   0  -8    2.80    2.50
  -5   0   8   -4.10    5.40
   5   0   8   -1.40    3.20
   5   0  -8    3.50    2.10
  -5   0  -8    1.10    2.30
  -5   0  -8   -0.90    1.80
   5   0  -8    9.10    4.20
  -5   0  -8   -0.20    1.90
   5   0   8    4.50    4.40
  -5   0   8    0.50    3.60
   5   1  -8   82.19    7.90
   5  -1   8   71.79   11.50
  -5  -1  -8  102.09   10.50
   5   1  -8   91.49   10.90
  -5   1   8   84.19   12.10
   5   1  -8   80.39    7.90
  -5  -1  -8  103.89   10.60
  -5   1   8   82.09   12.50
   5  -1   8  104.49   11.30
   5   1  -8   76.89   10.90
  -5  -1  -8  104.39   10.40
  -5   1  -8   94.19    8.90
   5   1   8   94.09   10.60
   5  -1  -8   85.19    9.50
  -5  -1   8   81.49   11.70
   5  -1  -8   93.89   11.20
  -5  -1   8   74.09   12.10
   5   1   8   81.19   11.10
  -5   1  -8   94.79    9.80
   5  -1  -8   84.29    9.30
   5   1   8   74.39   11.70
  -5   2   8   29.30    9.20
  -5  -2  -8   21.80    6.50
   5   2  -8   23.90    4.60
  -5  -2  -8   25.50    5.70
  -5   2   8   26.60    7.10
   5  -2   8   21.80    4.60
   5   2  -8   21.10    4.50
  -5  -2  -8   34.70    6.10
   5   2  -8   29.50    6.90
   5  -2   8   26.50    7.70
  -5  -2   8   24.90    6.50
  -5   2  -8   29.30    5.20
   5   2   8   27.60    7.80
   5   2   8   26.90    6.00
   5  -2  -8   17.80    5.40
  -5   2  -8   22.80    4.80
  -5  -2   8   22.40    7.70
   5   2   8   23.90    7.20
   5  -2  -8   29.90    6.30
   5  -2  -8   20.10    6.00
   5  -3   8   85.59   12.20
  -5  -3  -8   72.39   10.90
   5   3  -8   80.39    9.80
  -5   3   8   60.49   12.70
   5  -3   8   93.09   11.60
  -5   3   8   79.29   12.10
  -5  -3  -8   72.09   10.90
   5   3  -8   92.59   10.30
  -5  -3  -8   60.09   12.20
   5   3  -8   71.49   11.40
   5  -3  -8   76.49   12.80
  -5  -3   8   52.49   11.10
   5   3   8   87.99   14.40
   5  -3  -8   97.89   13.20
  -5  -3   8  106.89   11.20
   5  -3  -8   76.59   12.60
  -5   3  -8  106.09   11.40
   5   3   8   79.29   13.10
  -5   3  -8   94.59   11.00
   5   4  -8   46.00   10.30
  -5   4   8   29.30   11.00
   5  -4   8   47.10    9.80
  -5   4   8   37.40   10.20
   5   4  -8   30.00    7.50
  -5  -4  -8   15.30    7.20
  -5  -4  -8   24.70    7.70
  -5  -4  -8   26.00    7.40
   5   4  -8   34.70    7.50
  -5   4  -8   50.59    9.20
  -5   4  -8   44.90    9.20
  -5  -4   8   44.10    8.20
   5  -4  -8   27.20    8.10
   5  -4  -8   19.40    7.50
   5   4   8   48.90   12.20
   5  -4  -8   25.10    8.00
   5   4   8   21.50    9.20
   5   5  -8    3.50    6.40
  -5   5   8   25.10    9.80
  -5  -5  -8    2.10    5.60
  -5   5   8    1.80    9.10
   5  -5   8   12.20    6.40
  -5  -5  -8    3.80    6.70
   5   5  -8   11.80    5.50
   5   5  -8    1.10    4.20
  -5  -5   8    0.20    5.20
   5   5   8   26.10   13.10
   5  -5  -8    1.40    7.40
  -5  -5   8   10.80    7.40
   5   5   8   -2.80    5.50
   5  -5  -8    6.90    6.30
   5  -5  -8    8.30    6.70
  -5   5  -8    2.80    5.10
  -5   5  -8   15.20    6.40
   5   6  -8    0.10    9.70
   5  -6   8   11.10    7.70
  -5   6   8   10.80   11.50
  -5  -6  -8    9.30    7.00
   5  -6  -8   -2.20    9.50
  -5   6  -8    8.80    6.20
   5   6   8    3.40    9.20
   5  -6  -8   -1.70    5.80
   5   0  -9    3.50    3.30
  -5   0   9   -0.20    3.80
   5   0  -9   -0.80    2.00
   5   0  -9    2.20    2.80
  -5   0  -9   -0.20    2.20
  -5   0   9   -2.70    4.30
   5   0   9   -4.40    3.20
   5   0   9    4.50    6.40
  -5   0  -9   -1.50    2.00
   5   1  -9   46.40    5.70
   5  -1   9   51.19    8.60
   5   1  -9   44.40    7.20
   5  -1   9   32.10    8.00
  -5  -1  -9   47.80    6.90
  -5  -1  -9   39.20    6.60
   5   1  -9   38.20    5.50
  -5  -1  -9   54.99    7.70
  -5   1   9   40.60    9.20
  -5   1   9   30.50    8.50
   5   1   9   44.00    7.80
   5  -1  -9   42.00    6.50
  -5  -1   9   59.79   10.30
  -5   1  -9   49.40    6.40
   5   1   9   26.40    7.90
   5   1   9   44.80    9.30
  -5  -1   9   31.20    8.40
   5  -1  -9   31.10    5.80
  -5   1  -9   53.09    6.90
   5  -1  -9   41.70    7.50
  -5   2   9  196.48   23.20
   5  -2   9  276.67   23.50
  -5  -2  -9  239.38   21.70
  -5   2   9  206.18   25.00
   5   2  -9  259.87   19.30
   5   2  -9  268.77   19.30
  -5  -2  -9  236.48   20.40
   5   2  -9  251.97   21.50
   5  -2   9  204.68   19.20
  -5  -2  -9  197.08   20.10
  -5   2  -9  229.48   19.50
   5   2   9  224.08   23.10
  -5   2  -9  265.67   20.10
   5   2   9  240.38   21.50
  -5  -2   9  229.68   22.50
   5  -2  -9  229.18   22.00
   5   2   9  260.17   22.40
   5  -2  -9  263.17   21.20
   5  -2  -9  235.98   21.00
   5   3  -9    2.50    4.40
   5   3  -9   -0.50    2.90
  -5  -3  -9   -7.80    5.00
  -5  -3  -9   -4.40    3.10
  -5   3   9    6.90    8.00
  -5  -3  -9   -4.60    2.90
  -5   3   9   11.40    6.20
   5   3  -9   -2.90    2.60
   5  -3   9    1.10    4.60
  -5  -3   9   -5.10    4.10
  -5   3  -9    0.80    3.40
   5   3   9   -3.20    8.00
   5  -3  -9    5.50    5.00
   5  -3  -9   -5.20    5.70
   5   3   9    1.80    5.60
   5  -3  -9    6.40    6.60
  -5   3  -9    5.80    4.20
   5  -4   9   42.30    8.70
   5   4  -9   33.10    7.40
   5   4  -9   22.10    7.10
   5   4  -9   24.30    8.00
  -5  -4  -9   28.10    8.00
  -5  -4  -9   16.10    6.50
  -5  -4  -9    8.20    8.00
  -5   4   9   38.30   11.90
  -5   4   9   23.40    9.00
   5  -4  -9   32.70    8.70
   5  -4  -9   20.00    7.70
   5   4   9   36.70   10.00
  -5   4  -9   31.20    8.00
   5  -4  -9   22.20    8.80
   5   4   9   26.90   11.40
  -5   4  -9   34.10    7.60
  -5  -4   9   34.80    7.80
  -5   5   9    3.90    9.90
  -5  -5  -9    1.20    5.90
   5   5  -9   -0.10    5.60
  -5  -5  -9   -0.60    6.30
   5   5  -9    4.00    7.20
   5  -5   9    3.00    5.80
  -5   5   9    4.00    7.40
   5   5  -9    3.30    8.00
   5  -5  -9    0.90    5.20
  -5   5  -9    7.00    6.20
   5   5   9    2.90    9.70
   5   5   9   -7.30    8.50
  -5  -5   9    2.00    6.20
   5  -5  -9    5.80    7.00
   5  -5  -9    3.10    5.90
  -5   5  -9    1.80    4.80
  -5  -6  -9    7.00    6.70
   5  -6   9    7.10    9.10
   5  -6  -9   -4.70    8.30
  -5   6  -9    2.10    7.80
  -5   0  10   16.50    7.90
  -5   0 -10   -2.30    3.10
   5   0 -10    0.40    3.20
   5   0 -10   -1.50    2.50
  -5   0 -10    3.90    3.90
   5   0 -10   -4.70    3.10
   5   0  10   -2.90    5.20
  -5   0  10   -5.00    4.40
   5   0  10   -1.90    4.30
   5   1 -10  126.59   11.30
   5  -1  10  149.79   15.80
  -5   1  10  147.89   18.50
   5   1 -10  137.49   11.50
  -5  -1 -10  120.19   13.20
   5  -1  10  133.29   16.20
   5   1 -10  128.69   14.30
  -5   1  10  111.09   16.10
  -5  -1 -10  134.19   12.30
  -5  -1  10  114.89   16.30
  -5   1 -10  112.19   11.90
  -5   1 -10  123.19   12.20
   5  -1 -10  123.89   12.40
   5  -1 -10  119.49   12.90
  -5  -1  10  107.79   15.80
   5   1  10  126.09   15.80
   5  -1 -10  141.59   15.00
   5   1  10  125.09   17.60
   5  -2  10   90.79   13.80
  -5  -2 -10   64.79    9.80
  -5  -2 -10   81.49   11.90
   5   2 -10   75.89    8.60
  -5   2  10   84.99   14.60
   5   2 -10   76.79    8.70
   5   2 -10   77.79   11.30
  -5   2  10   83.49   13.10
  -5  -2 -10   71.79   10.00
   5   2  10   83.79   12.70
   5  -2 -10   78.89   12.30
  -5   2 -10   79.69    9.60
  -5  -2  10   95.09   13.80
   5   2  10   54.99   11.80
   5   2  10   86.99   12.70
  -5   2 -10   68.39    9.90
   5  -2 -10   76.39   10.90
   5  -2 -10   81.89   11.40
  -5   3  10   47.50   12.40
   5   3 -10   44.20    7.60
   5   3 -10   51.49    9.50
   5   3 -10   46.70    7.60
   5  -3  10   38.70    9.00
  -5  -3 -10   33.90    9.40
  -5   3  10   40.90    9.90
  -5  -3 -10   24.60    7.90
  -5  -3 -10   51.49    9.20
   5   3  10   54.69   12.00
  -5   3 -10   49.20    8.10
  -5   3 -10   51.49    9.00
   5  -3 -10   51.49   10.10
   5  -3 -10   31.60    9.40
  -5  -3  10   41.00   10.40
   5   3  10   60.09   13.30
   5  -3 -10   32.60    8.40
  -5   4  10   13.10    7.90
  -5  -4 -10    7.70    5.50
  -5  -4 -10    7.80    7.70
   5   4 -10    5.60    4.50
  -5  -4 -10    0.80    4.60
  -5   4  10   22.20    9.20
   5   4 -10   13.20    6.10
   5   4 -10    6.70    6.00
   5  -4 -10   19.60    7.30
  -5   4 -10   18.70    6.20
   5   4  10   27.80    9.80
  -5   4 -10   22.40    6.40
   5   4  10    8.80   10.70
   5  -4 -10   13.70    6.90
   5  -4 -10   13.30    7.10
  -5  -5 -10    7.50    5.90
   5  -5  10   15.50    9.70
   5   5 -10    2.20    8.10
  -5   5  10   -0.80    9.40
  -5   5  10    6.20    8.10
  -5  -5 -10   -4.40    3.90
   5  -5 -10    3.60    6.40
   5   5  10   -2.70   10.20
   5  -5 -10   -2.70    6.60
  -5   5 -10   16.00    8.20
  -5   5 -10   12.00    7.70
   5  -5 -10    6.20    7.00
   5   5  10   38.20   14.90
  -5   0  11    1.30    4.90
  -5   0  11   -3.20    7.40
  -5   0 -11   -3.70    3.40
   5   0 -11   -0.40    3.60
   5   0 -11   -2.40    3.50
   5   0  11    1.10    7.40
   5   0 -11   -0.70    3.00
  -5   0 -11    1.60    3.00
   5   0  11   -6.00    3.70
   5  -1  11   -3.10    4.90
  -5   1  11   -0.90    5.30
  -5  -1 -11   17.00    5.60
   5   1 -11    9.60    4.10
   5  -1  11    7.50    6.70
   5   1 -11   12.60    4.20
   5   1 -11    1.70    3.50
  -5  -1 -11    7.50    4.50
  -5   1  11   10.50    6.00
  -5   1 -11    5.60    3.60
   5  -1 -11   11.10    5.60
  -5  -1  11   -1.40    7.30
   5   1  11    4.50    6.60
  -5  -1  11   -3.70    4.80
   5  -1 -11    9.50    4.80
   5   1  11   17.00    9.40
  -5   1 -11    7.80    3.80
   5  -1 -11    7.10    4.80
  -5  -2 -11  253.87   25.40
   5   2 -11  320.47   24.20
  -5   2  11  309.17   28.40
  -5  -2 -11  250.47   25.20
   5   2 -11  292.77   26.00
   5  -2  11  335.57   28.80
  -5   2  11  314.27   31.00
   5   2 -11  314.37   24.20
   5  -2 -11  288.67   26.00
  -5  -2  11  270.77   30.60
   5  -2 -11  281.27   27.10
   5   2  11  345.77   30.80
   5   2  11  388.96   29.30
  -5   2 -11  355.06   25.80
   5  -2 -11  281.47   25.70
  -5   2 -11  351.36   25.60
   5   3 -11    6.80    6.60
   5   3 -11    3.80    5.00
  -5   3  11   21.10    7.20
   5  -3  11    6.50    8.20
  -5  -3 -11   10.20    6.40
   5   3 -11   -2.70    4.40
  -5  -3 -11   14.50    7.20
  -5   3  11    2.80    8.50
  -5  -3 -11    6.30    4.60
   5  -3 -11   11.60    7.20
  -5  -3  11    6.40    8.60
   5   3  11   22.10   10.90
  -5   3 -11    3.00    5.50
  -5   3 -11   12.20    6.10
   5   3  11   15.30    7.60
   5  -3 -11    8.80    7.20
   5  -3 -11    8.30    6.40
   5   4 -11   24.40    8.80
  -5  -4 -11    1.70    6.30
   5   4 -11    6.50    5.90
  -5   4  11    1.90    9.50
   5   4 -11   19.50    7.50
  -5  -4 -11   11.90    6.90
  -5  -4 -11    4.50    4.70
  -5   4  11    7.60    7.80
   5   4  11    5.70    9.50
   5   4  11    8.60    9.30
   5  -4 -11    3.00    5.80
   5  -4 -11    3.40    5.40
  -5   4 -11    9.70    5.20
  -5   4 -11   12.60    5.90
   5  -4 -11   18.30    9.00
  -5   5  11   22.60   10.50
   5   5 -11    4.60    6.60
  -5   5  11   -3.60    9.50
  -5  -5 -11    5.20    6.00
  -5  -5 -11   14.30    7.50
   5   5  11   14.00   13.60
   5  -5 -11   -6.00    4.80
   5  -5 -11    2.50    6.20
   5  -5 -11    4.10    6.50
  -5   5 -11   -0.50    4.70
   5   5  11  -10.20    9.80
  -5   0  12    6.00    8.20
  -5   0 -12    0.80    3.10
   5   0 -12   -3.20    2.70
  -5   0 -12    1.00    3.00
   5   0 -12   -0.90    3.20
   5   0  12    5.80    6.00
  -5   0  12   -9.80    5.90
   5   0 -12    0.10    3.00
   5   0  12    0.40    8.20
   5   1 -12    8.60    4.60
  -5  -1 -12   10.90    4.50
  -5  -1 -12   10.20    4.40
  -5   1  12   -2.00    6.80
   5  -1  12   14.60    8.00
   5  -1  12    8.00    8.20
  -5   1  12    5.70    7.10
   5   1 -12   11.30    4.60
   5   1 -12   19.60    6.50
   5   1  12    9.40    7.70
  -5  -1  12   12.70    8.70
   5  -1 -12   10.40    5.00
  -5   1 -12   10.30    4.20
  -5   1 -12    5.90    3.60
   5  -1 -12   17.50    6.00
  -5  -1  12   -9.20    7.10
   5   1  12   -5.30    7.50
   5  -1 -12   14.90    5.60
   5   2 -12   24.80    7.40
   5  -2  12   13.90    9.60
  -5  -2 -12   11.10    5.30
   5   2 -12   21.30    5.80
   5   2 -12   26.10    5.80
  -5   2  12   10.80    8.10
  -5  -2 -12   25.70    6.70
  -5   2  12   32.90    9.40
  -5   2 -12   15.30    5.00
   5  -2 -12   14.10    5.50
  -5   2 -12   21.80    5.70
   5   2  12   27.20    9.10
   5  -2 -12   18.60    5.90
  -5  -2  12   19.00   10.70
   5   2  12   10.10    6.00
   5  -2 -12   23.10    7.90
  -5   3  12  103.29   15.80
   5   3 -12  101.49   11.50
  -5  -3 -12   65.39   11.40
   5  -3  12   79.59   14.80
  -5  -3 -12   53.89   11.10
  -5   3  12   72.59   16.50
   5   3 -12  102.69   11.80
  -5   3 -12  105.99   12.50
   5  -3 -12   72.99   13.20
   5   3  12   84.59   15.80
  -5   3 -12   87.49   11.50
   5  -3 -12   92.99   13.60
   5  -3 -12   75.49   13.30
  -5  -3  12   95.59   16.10
  -5   4  12    5.20   11.00
  -5  -4 -12    3.30    8.00
  -5  -4 -12    6.00    6.40
  -5   4  12   -5.70    8.80
  -5  -4 -12    8.20    5.40
   5   4 -12   -1.00    6.90
  -5   4 -12   14.30    7.50
   5  -4 -12   15.30    7.20
   5  -4 -12   -0.90    7.10
  -5   4 -12    4.10    6.80
   5  -4 -12    0.80    7.40
   5   4  12   23.20   12.10
  -5   5  12   -1.90    6.90
  -5  -5 -12    6.00    9.60
   5   5 -12   -4.40    7.90
  -5  -5 -12   -8.70    5.90
   5   5  12   -5.10    7.90
   5   5  12   10.10   14.40
  -5   5 -12   -1.10    4.70
   5  -5 -12    3.60    8.30
   5  -5 -12   -4.00    5.20
  -5   0 -13    5.60    3.90
   5   0  13  -12.50    7.40
  -5   0 -13   -1.10    3.20
  -5   0  13    2.60    6.60
   5   0  13   -1.10    5.30
   5   0 -13   -0.30    4.40
   5   0 -13    1.70    4.70
  -5   0  13   -2.00    4.80
   5   0 -13   -4.10    2.80
  -5  -1 -13   27.70    6.40
  -5   1  13   21.00    9.50
  -5  -1 -13   18.30    5.50
   5   1 -13   36.80    6.70
   5  -1  13   26.70   10.40
   5  -1  13   41.70    9.40
   5   1 -13   36.00    6.90
  -5   1  13   20.00    8.10
   5   1 -13   33.40    7.30
   5   1  13   38.10   11.90
   5   1  13   53.39   10.90
   5  -1 -13   38.30    8.90
   5  -1 -13   32.80    7.60
  -5   1 -13   38.00    6.80
   5  -1 -13   25.80    7.20
  -5  -1  13   27.90    9.30
  -5   1 -13   23.40    5.90
  -5  -1  13   30.70   11.30
  -5  -2 -13  163.88   16.20
   5   2 -13  184.48   15.90
  -5  -2 -13  139.79   17.20
   5   2 -13  184.08   15.80
  -5   2  13  145.59   22.50
   5  -2  13  175.08   23.10
   5   2 -13  183.88   19.50
  -5   2  13  169.18   21.20
  -5   2 -13  169.88   16.50
   5  -2 -13  143.79   17.40
  -5   2 -13  183.48   16.80
   5   2  13  188.38   21.20
  -5  -2  13  151.58   22.10
   5   2  13  200.78   24.10
   5  -2 -13  144.19   19.30
   5  -2 -13  129.59   17.20
  -5  -3 -13   16.80    6.30
   5   3 -13    7.60    5.80
   5   3 -13   15.40    6.10
  -5   3  13   10.30    6.30
   5  -3  13    0.30    9.80
  -5   3  13   11.10   10.40
  -5  -3 -13    5.70    4.50
   5   3  13   11.30    8.00
   5  -3 -13   17.70    6.60
  -5   3 -13    5.00    6.10
   5  -3 -13    8.60    6.10
  -5   3 -13    1.60    4.30
   5  -3 -13   21.50    7.20
  -5  -3  13    1.70    7.10
  -5  -4 -13    8.90    5.50
  -5   4  13    1.40   10.00
  -5  -4 -13    1.20    5.40
  -5   4  13    7.50   11.00
   5   4 -13   -3.90    6.40
   5   4  13   -3.50    6.80
   5  -4 -13   11.20    8.20
  -5   4 -13   -4.40    4.00
   5  -4 -13    2.10    8.00
  -5   4 -13    1.30    5.10
   5  -4 -13    2.20    5.70
   5   5 -13   -5.30    8.30
  -5   5  13    7.40   11.90
  -5  -5 -13    7.90    6.60
   5  -5 -13    1.20    8.60
   5  -5 -13   -9.00    7.10
  -5   5 -13   -8.80    6.70
   5   0 -14   -1.20    3.60
   5   0 -14   -3.00    3.40
   5   0  14    1.60    5.40
   5   0 -14   -3.90    3.10
   5   0  14   -3.90    9.60
  -5   0 -14   -1.30    4.60
  -5   0  14    1.20    6.20
  -5   0  14    7.30   10.20
  -5   0 -14    1.90    3.60
   5  -1  14   58.89   11.70
   5   1 -14   38.00    8.20
  -5  -1 -14   31.90    7.80
   5  -1  14   42.30   12.20
  -5  -1 -14   54.79    8.90
   5   1 -14   35.90    7.50
   5   1 -14   38.60    7.40
  -5   1  14   44.40   14.50
  -5   1  14   11.80   10.10
  -5   1 -14   35.50    8.00
   5  -1 -14   34.70    8.10
  -5   1 -14   38.50    8.00
   5  -1 -14   26.80    7.50
   5   1  14   28.80   10.30
  -5  -1  14   44.50   11.90
   5   1  14   43.50   11.10
   5  -1 -14   31.00    8.10
  -5  -2 -14    5.70    5.70
   5  -2  14   -5.80    9.30
  -5   2  14    5.00    8.10
  -5  -2 -14    3.10    4.10
   5   2 -14   -3.00    3.80
   5   2 -14    2.40    3.70
  -5   2  14    6.60    7.80
   5   2 -14    2.10    3.90
   5  -2 -14    1.00    4.60
   5  -2 -14   10.50    6.80
  -5   2 -14    1.90    3.80
   5   2  14    4.10    5.90
   5  -2 -14   -0.80    5.90
  -5  -2  14    6.50   10.20
  -5   2 -14    3.60    4.00
   5   2  14   11.60    8.20
  -5  -3 -14   31.40    7.60
   5   3 -14   25.30    7.70
  -5   3  14   22.20   12.80
  -5   3  14   43.80   11.30
  -5  -3 -14   27.40    7.80
   5  -3  14   37.20   11.30
  -5  -3  14   44.90   14.00
   5  -3 -14   21.50    8.60
   5  -3 -14   26.80    9.30
   5   3  14   56.19   13.80
  -5   3 -14   37.40    7.80
  -5   3 -14   48.80    9.50
   5  -3 -14   26.40    9.20
  -5   4  14   -3.00    7.90
   5   4 -14   -3.90    4.90
  -5   4  14   -7.60   11.30
  -5  -4 -14    3.20    4.40
   5  -4 -14   -2.70    5.00
   5  -4 -14    6.60    6.20
  -5   4 -14    0.90    6.90
   5   4  14    5.10    9.20
   5  -4 -14   -0.90    5.30
  -5   0 -15    2.10    5.60
  -5   0  15    0.10    8.50
   5   0 -15    2.20    4.20
   5   0 -15   -6.60    4.50
   5   0  15    0.80    7.40
  -5   0 -15    6.90    5.90
  -5   0  15   -1.50    7.20
   5   0  15   -5.20    5.60
   5   0 -15   -5.10    5.10
  -5   1  15   40.90   12.40
   5  -1  15   45.30   13.50
   5   1 -15   40.60    7.90
  -5   1  15   29.10   14.00
   5   1 -15   22.60    7.90
   5   1 -15   41.50    8.10
  -5  -1 -15   32.80    7.50
  -5  -1 -15   30.70    7.40
  -5   1 -15   41.00    8.70
   5  -1 -15   35.60    8.50
   5  -1 -15   34.00    8.00
   5  -1 -15   31.00    8.00
   5   1  15   31.80   11.20
  -5  -1  15   28.30   11.30
   5   1  15   46.30   10.90
  -5   1 -15   47.00    8.90
   5  -2  15   23.00   11.90
  -5   2  15   33.70   14.20
  -5  -2 -15   23.90    7.70
  -5   2  15   36.40   12.20
   5   2 -15   23.10    8.30
  -5  -2 -15   23.40    7.70
  -5  -2  15    5.30   11.40
   5  -2 -15   24.70    7.20
   5  -2 -15   26.20    8.00
   5   2  15   33.10   11.00
  -5   2 -15   22.90    6.50
  -5   2 -15   29.40    7.10
   5   2  15   25.70   12.80
   5  -2 -15   15.60    7.80
  -5   3  15   21.40   13.60
  -5  -3 -15   -1.50    6.00
  -5  -3 -15    4.20    6.10
   5  -3  15   17.00    9.50
   5   3 -15   12.10    8.20
  -5   3  15   -4.20    7.40
   5   3  15   24.20   12.60
   5  -3 -15    8.40    6.40
  -5  -3  15    8.80   11.30
  -5   3 -15   11.90    7.30
   5  -3 -15    9.30    7.70
  -5   3 -15   18.10    6.60
   5  -3 -15   13.10    8.50
   5   4 -15   -7.10    7.40
  -5  -4 -15    2.60    6.50
  -5   4  15   -7.20   10.60
  -5   4 -15    1.50    5.20
   5  -4 -15    4.20    8.70
   5  -4 -15    0.60    6.10
  -5   0  16   -0.20   11.10
  -5   0 -16   -7.80    4.70
   5   0 -16    6.80    5.10
   5   0  16    0.60    8.70
   5   0  16    5.10    8.30
  -5   0 -16   -0.60    4.10
  -5   0  16   -2.30    9.00
   5   0 -16    8.90    6.00
   5   0 -16    1.00    5.40
   5   1 -16   30.00    9.20
  -5   1  16   12.70    9.00
   5   1 -16   15.90    7.30
  -5  -1 -16    8.60    6.40
  -5   1  16   21.70   11.00
   5  -1  16   26.20   12.50
  -5  -1 -16   23.90    7.80
   5  -1 -16   10.70    6.70
  -5  -1  16   32.60   11.90
   5   1  16   18.90    8.90
  -5   1 -16   22.20    7.70
   5  -1 -16   11.20    6.60
   5   1  16   13.30   12.60
   5  -1 -16   12.60    6.40
  -5   1 -16   22.80    7.40
   5  -2  16   -5.40   10.50
  -5  -2 -16    6.40    5.80
  -5   2  16   10.90    7.80
  -5  -2 -16   -1.10    5.40
   5   2 -16   10.40    5.90
  -5   2  16   -2.50   11.20
  -5   2 -16   -3.00    5.40
  -5   2 -16   13.70    6.90
   5  -2 -16   -1.30    4.30
   5   2  16    7.60    8.70
   5  -2 -16    5.10    5.50
  -5  -2  16   -2.50    7.50
   5  -2 -16   11.40    7.10
   5   2  16   -1.90    7.80
  -5  -3 -16   12.10    7.70
   5  -3  16   17.90   10.50
   5   3 -16    4.90    7.20
  -5   3  16    2.20    9.90
  -5   3 -16   17.00    6.30
  -5  -3  16   13.60   12.70
   5  -3 -16   14.80    7.50
   5  -3 -16    7.70    5.80
   5  -3 -16   12.00    8.20
  -5   0  17    5.90   10.70
  -5   0 -17   -0.60    4.10
  -5   0 -17   -0.60    3.90
  -5   0  17    0.20   11.90
   5   0  17    7.40    7.30
   5   0  17  -13.50   10.60
   5   0 -17   -1.00    4.00
   5   0 -17   -5.70    4.90
   5  -1  17   19.40    9.60
   5   1 -17    0.50    4.70
  -5  -1 -17    6.40    5.10
  -5  -1 -17   -2.40    4.00
  -5   1  17   11.10   10.20
  -5   1  17   -6.80    5.90
   5  -1 -17    2.30    5.50
  -5  -1  17   12.50    9.30
  -5   1 -17    3.30    6.50
   5   1  17   13.50    9.80
   5  -1 -17    9.60    5.20
   5  -1 -17   -0.40    6.00
  -5   1 -17   11.00    6.90
   5   1  17   15.70   10.70
   5  -2  17   14.50   13.70
  -5  -2 -17   12.80    6.20
   5   2 -17   17.70    8.90
  -5   2  17   18.30   13.80
  -5  -2 -17   14.20    6.10
  -5   2  17    5.40    7.90
   5  -2 -17    9.00    7.50
  -5  -2  17   16.70   11.40
   5  -2 -17   17.30    7.80
   5   2  17   -0.30    6.30
  -5   2 -17   19.70    8.20
  -5   2 -17    9.70    7.00
   5  -2 -17   15.60    6.80
   5   2  17    5.20    9.30
  -5  -3 -17    9.40    7.20
   5  -3  17   19.30   11.50
  -5   3  17   -2.20    6.00
   5  -3 -17    7.30    6.80
  -5   3 -17   11.90    7.80
  -5  -3  17    0.40    8.90
   5  -3 -17    6.10    7.90
   5  -3 -17   -4.80    4.10
  -5   0  18    8.10   12.40
  -5   0 -18   -1.80    4.00
   5   0 -18   11.80    7.20
  -5   0 -18    1.90    5.00
   5   0  18   -5.00    6.20
  -5   0  18    3.80    7.80
   5   0  18   -7.20    8.10
  -5  -1 -18   34.00    9.10
  -5   1  18   42.00   15.80
  -5   1  18   36.20   12.50
   5  -1  18    9.50    9.70
   5  -1 -18    7.30    5.90
   5   1  18   20.00   15.20
   5   1  18   13.70    8.90
   5  -1 -18   23.30    8.60
  -5  -1  18   39.10   13.10
  -5   1 -18   31.30    8.90
  -5   2  18   -0.90    6.90
   5  -2  18   13.70   11.50
  -5  -2 -18    3.40    4.90
   5   2  18   -5.40    7.00
  -5  -2  18    3.00    9.50
   5  -2 -18   11.80    9.00
   5  -2 -18   10.80    6.80
   5  -2 -18    2.30    7.60
  -5   2 -18   -6.40    4.10
  -5   0 -19   19.00    8.10
   5   0  19   -3.20   10.30
  -5   0  19    2.00    8.20
  -5  -1 -19   -0.70    4.80
  -5   1  19   24.10   11.60
   5  -1  19   -3.20   11.40
   5   1  19   26.50   11.30
  -5  -1  19   -2.50    9.20
  -5   1 -19   18.30    8.20
   6   0   0  315.77   23.70
  -6   0   0  299.07   21.80
   6   0   0  316.67   23.50
   6   0   0  312.37   22.80
   6  -1   0    7.30    2.60
   6   1   0    2.80    2.80
   6  -1   0    4.20    2.60
  -6  -1   0    6.00    1.70
  -6   1   0    6.60    1.90
   6  -1   0    3.00    2.10
  -6   1   0    4.00    1.80
   6   1   0    4.90    2.00
   6  -1   0    5.60    2.30
   6  -1   0    8.40    3.10
   6   1   0    0.70    1.80
  -6   2   0  156.08   14.00
   6  -2   0  187.18   14.60
  -6  -2   0  180.08   13.80
   6  -2   0  159.08   14.20
  -6   2   0  168.78   14.90
  -6  -2   0  160.88   14.10
  -6   2   0  184.98   14.30
   6   2   0  178.98   14.40
   6  -2   0  139.59   14.40
   6   2   0  159.78   13.30
   6  -2   0  173.78   15.50
  -6  -2   0  178.48   14.20
   6   2   0  177.78   15.40
  -6   2   0  169.48   15.10
   6  -2   0  161.58   14.80
   6  -3   0  523.75   38.60
   6   3   0  545.35   37.40
   6  -3   0  462.45   38.20
   6  -3   0  488.65   37.00
  -6  -3   0  502.35   38.10
   6   3   0  529.35   40.00
   6  -3   0  498.05   39.50
  -6   3   0  496.45   37.50
   6  -3   0  497.15   38.20
  -6   3   0  432.46   38.50
  -6   3   0  459.45   38.00
  -6  -3   0  485.85   37.90
  -6   4   0   -7.60    5.20
   6  -4   0   -7.90    5.50
  -6  -4   0    5.60    5.80
   6  -4   0   -8.70    6.80
   6   4   0    3.90    5.30
   6  -4   0   -6.70    5.30
  -6   4   0    4.60    5.20
  -6   4   0   -7.50    2.60
  -6  -4   0   -5.90    4.50
  -6   5   0    4.00    6.70
  -6   5   0    6.80    6.80
   6  -5   0    4.70    9.20
   6  -5   0    9.00    8.40
  -6  -5   0    8.10    7.30
   6   5   0   14.50    8.20
   6   5   0   16.60    7.50
  -6  -5   0   11.70    8.00
   6  -5   0   21.10    8.60
  -6   5   0   19.40    8.80
   6  -6   0   -4.10    5.50
  -6  -6   0   -2.10    5.40
  -6  -6   0    6.50    7.00
   6  -6   0   -7.00    5.40
  -6   6   0    0.60    5.10
  -6   6   0   -3.90    7.90
   6   6   0    0.20    7.30
   6   6   0   -0.50    5.10
  -6   6   0   -6.30    4.40
   6   0  -1  271.17   19.40
  -6   0  -1  244.78   18.20
  -6   0  -1  237.38   17.80
   6   0   1  243.98   19.30
  -6   0   1  241.08   19.60
   6   0  -1  257.27   18.90
   6   0   1  242.68   19.20
  -6   0   1  239.28   17.40
   6   0  -1  277.57   19.80
   6   1  -1  162.48   13.20
  -6  -1  -1  167.48   12.80
   6  -1   1  160.68   13.70
   6  -1   1  177.98   13.90
   6  -1   1  154.08   12.70
   6  -1   1  158.28   12.80
  -6   1   1  147.29   12.50
   6   1  -1  167.18   13.60
   6  -1   1  156.88   13.20
  -6   1   1  143.39   13.90
   6   1  -1  168.68   13.50
  -6  -1  -1  161.28   12.80
   6  -1  -1  157.68   12.90
   6  -1  -1  173.58   12.90
  -6   1  -1  173.08   12.60
   6   1   1  182.18   13.40
  -6  -1   1  146.79   12.10
  -6  -1   1  171.08   13.90
   6   1   1  165.58   13.60
   6  -1  -1  180.28   14.20
   6  -1  -1  175.88   13.90
  -6   1  -1  156.78   12.60
   6   1   1  174.98   13.80
   6  -1  -1  176.98   13.90
   6  -2   1  643.84   48.70
   6  -2   1  708.83   49.70
   6   2  -1  717.63   48.50
  -6   2   1  655.53   49.50
   6  -2   1  656.03   48.70
  -6  -2  -1  668.63   48.60
  -6   2   1  643.44   49.40
   6   2  -1  674.43   47.90
  -6  -2  -1  645.34   48.50
   6   2  -1  675.03   49.90
  -6   2   1  613.94   48.80
   6  -2   1  680.53   48.70
  -6   2   1  650.93   48.20
   6  -2   1  679.73   48.80
   6   2   1  718.43   49.99
  -6  -2   1  611.14   48.10
   6  -2  -1  665.33   48.60
   6  -2  -1  688.93   49.00
   6  -2  -1  623.34   49.20
  -6   2  -1  739.73   49.50
  -6  -2   1  658.23   48.00
   6  -2  -1  604.64   49.40
   6   2   1  665.73   48.80
   6  -2  -1  628.74   48.60
  -6  -2   1  634.14   48.10
  -6   2  -1  686.93   48.40
  -6   2  -1  652.63   48.40
   6   2   1  702.63   47.70
   6   3  -1   78.69   11.60
  -6   3   1   82.79   11.10
   6  -3   1   85.29   11.20
  -6  -3  -1   80.29   10.80
   6  -3   1  104.99   10.20
  -6   3   1   73.09    9.40
   6  -3   1   66.39    9.60
  -6   3   1   83.99   10.00
  -6   3   1   78.99   11.30
   6  -3   1   79.69   11.20
  -6  -3  -1   87.29   10.80
   6   3  -1   84.69    9.20
   6  -3   1   97.09   13.00
   6   3   1   85.09    9.90
   6  -3  -1   74.69   11.10
   6  -3  -1   77.09   11.60
  -6   3  -1   89.79   10.60
   6  -3  -1   83.99   10.80
  -6   3  -1   82.89   11.50
   6  -3  -1   79.59   10.80
  -6   3  -1   83.79   10.30
  -6   3  -1   74.39    9.90
  -6  -3   1   84.69   10.50
   6   3   1  102.39   13.40
  -6  -3   1   85.39   10.30
   6  -3  -1   74.59    9.20
  -6   4   1  148.99   15.70
   6  -4   1  136.69   18.90
  -6  -4  -1  161.38   17.00
  -6   4   1  133.09   18.40
  -6  -4  -1  157.78   17.30
  -6   4   1   90.59   15.30
   6   4  -1  125.59   14.50
   6  -4   1  130.89   16.90
   6   4  -1  139.09   18.50
   6  -4   1  145.39   17.10
   6   4   1  124.69   17.20
   6  -4  -1  115.19   16.80
   6  -4  -1  161.88   18.00
  -6   4  -1  128.89   17.00
   6  -4  -1  133.29   16.40
  -6   4  -1  144.69   16.00
  -6   4  -1  148.69   16.20
  -6  -4   1  132.99   16.20
  -6  -4   1  130.49   16.20
   6   5  -1   46.50   12.60
   6  -5   1   29.60    8.40
   6  -5   1   28.80   10.30
   6   5  -1   47.70    9.80
  -6  -5  -1   43.50   10.30
   6  -5   1   41.30   11.30
  -6  -5  -1   54.49   11.10
  -6   5   1   13.80    7.40
  -6   5   1   40.00    8.60
  -6   5  -1   41.10    8.70
  -6  -5   1   29.20    9.00
  -6  -5   1   31.40    9.50
   6  -5  -1   30.90    8.90
   6   5   1   36.20   10.80
   6  -5  -1   31.90   10.60
   6  -5  -1   45.20   10.00
  -6   5  -1   31.20    8.00
  -6   5  -1   22.60    8.30
  -6   6   1    2.70    7.20
   6   6  -1    9.40    7.90
   6   6  -1   -4.80    8.70
   6   6  -1   -3.50    6.90
  -6   6   1   -0.10    7.00
  -6   6   1   14.20    9.90
  -6  -6  -1   -4.90    7.90
   6  -6   1   -6.50    8.00
   6  -6   1    1.00    8.20
  -6  -6  -1    3.10    6.20
  -6  -6   1   -7.10    6.50
  -6   6  -1   -9.20    4.40
   6  -6  -1    1.40    8.80
  -6   6  -1    5.40    7.60
  -6  -6   1    7.50    8.60
   6   6   1   -3.70    4.50
   6  -6  -1    0.10    8.80
  -6   6  -1   -9.90    6.00
   6   6   1   -4.80    7.50
  -6   0  -2  287.87   21.80
  -6   0   2  265.37   21.00
   6   0   2  323.47   23.40
  -6   0   2  321.67   23.60
   6   0  -2  334.77   22.90
   6   0   2  323.67   23.20
  -6   0  -2  288.17   21.80
   6   0  -2  313.77   23.20
   6   0  -2  338.07   23.60
  -6  -1  -2  101.59    8.40
   6   1  -2   89.79    7.40
   6   1  -2  118.19    9.30
   6  -1   2   99.59    8.50
   6  -1   2  101.59    9.30
  -6   1   2  105.19   10.90
   6   1  -2   99.29    8.90
  -6  -1  -2   87.19    8.20
   6  -1   2   99.49    9.20
  -6   1   2  118.89   10.30
   6  -1   2  102.69    8.60
   6   1  -2  107.89    9.60
   6   1   2  109.99    8.90
   6  -1  -2   96.59    9.20
   6   1   2   99.79    9.70
   6  -1  -2  104.99    9.80
   6  -1  -2  102.39    8.50
  -6  -1   2  108.79    9.40
   6  -1  -2   88.19    8.40
  -6   1  -2   87.09    8.10
  -6  -1   2   85.19    7.40
  -6   1  -2  100.89    8.20
   6  -1  -2   97.49    9.20
   6   1   2   97.09    9.00
  -6   2   2  114.99   12.70
   6  -2   2  119.69   10.70
  -6   2   2  113.49   11.70
   6   2  -2  121.29   10.00
   6   2  -2  107.89    9.30
   6  -2   2   95.79   10.00
   6   2  -2   94.89    9.70
  -6  -2  -2  103.49   10.30
   6  -2   2  129.69   10.60
  -6  -2  -2  113.09   10.60
   6  -2   2  100.09   11.70
   6  -2   2  103.79   10.10
   6   2  -2   99.89   11.90
  -6   2  -2  117.59   10.00
   6   2   2  114.99   11.00
  -6  -2   2   98.89   10.10
   6   2   2  108.29   12.20
   6   2   2  111.89    9.50
  -6   2  -2  111.59   10.00
   6  -2  -2  110.89   10.50
   6  -2  -2  130.09   11.00
   6  -2  -2  108.09   12.20
  -6   2  -2  100.69   10.40
   6  -2  -2  103.79   10.40
  -6  -2   2   98.19    9.50
   6  -2  -2  112.89   12.60
  -6  -2   2  105.59    9.60
   6  -3   2   15.60    4.60
  -6  -3  -2   10.40    4.30
   6   3  -2   14.30    3.60
   6  -3   2   20.10    6.40
  -6   3   2   11.10    4.20
   6  -3   2   11.70    4.20
   6  -3   2   17.30    7.00
   6  -3   2   19.20    5.20
  -6   3   2    6.10    4.10
  -6  -3  -2   15.80    5.50
  -6   3   2   10.80    5.20
   6   3  -2   11.60    3.50
   6   3  -2   19.70    6.10
   6  -3  -2    7.00    6.00
  -6  -3   2   20.20    5.10
   6   3   2   17.20    7.50
   6  -3  -2    4.30    3.80
   6  -3  -2   18.90    6.00
  -6   3  -2    9.60    4.00
   6  -3  -2   15.50    6.30
  -6   3  -2   26.60    6.60
  -6  -3   2   16.50    4.90
   6  -3  -2   12.40    5.30
  -6   3  -2   21.00    4.80
  -6   3  -2    7.50    4.50
  -6  -4  -2  231.48   20.20
   6  -4   2  167.28   21.50
  -6   4   2  156.78   21.10
  -6   4   2  175.98   20.50
   6  -4   2  196.88   21.20
  -6   4   2  196.48   18.10
  -6  -4  -2  203.78   19.00
   6   4  -2  190.78   22.00
   6   4  -2  179.78   17.10
   6  -4   2  208.08   19.10
  -6   4  -2  205.38   18.90
   6   4   2  227.58   24.10
  -6   4  -2  184.08   21.00
  -6  -4   2  196.78   18.80
  -6  -4   2  187.58   18.80
   6  -4  -2  168.88   21.80
   6  -4  -2  216.78   19.70
   6   4   2  200.18   18.20
   6  -4  -2  191.28   20.90
  -6   4  -2  193.28   18.50
   6   5  -2    7.30    6.80
  -6   5   2   14.00    6.10
   6   5  -2    3.80    6.20
   6  -5   2   12.40    6.90
   6   5  -2    5.00    6.10
  -6  -5  -2    6.20    7.00
   6  -5   2   17.60    7.20
  -6  -5  -2   15.30    7.40
  -6   5   2    4.40    7.50
  -6   5  -2    4.90    5.00
   6  -5  -2   11.60    9.60
   6  -5  -2   10.10    6.60
   6  -5  -2    4.90    5.80
  -6   5  -2    1.70    4.90
  -6  -5   2    2.80    4.60
  -6  -5   2   10.70    7.10
   6   5   2   15.80    9.90
  -6   5  -2   16.80    6.20
  -6   6   2    0.30    5.90
  -6   6   2    5.00    5.50
   6   6  -2    8.90    7.80
   6  -6   2   -4.20    5.50
  -6  -6  -2   16.90    9.90
   6  -6   2   -3.60    5.50
   6   6  -2    5.00    7.40
   6   6  -2    3.80    8.70
  -6  -6  -2   11.00    8.90
  -6   6   2    2.50    5.00
  -6  -6   2    0.30    7.40
   6  -6  -2   -1.00    5.60
   6   6   2   -0.90    7.50
  -6   6  -2   -1.80    4.70
  -6   6  -2    4.40    9.30
   6  -6  -2    1.00    6.80
  -6  -6   2   -7.90    7.30
  -6   6  -2    3.20    5.20
   6  -6  -2   -2.90    6.90
   6   0  -3  346.77   27.30
  -6   0  -3  334.87   25.70
  -6   0   3  372.86   27.80
   6   0  -3  404.86   27.00
   6   0   3  361.96   27.10
   6   0   3  364.96   27.10
  -6   0  -3  328.17   25.70
   6   0  -3  366.86   27.20
  -6   0   3  359.66   27.40
   6   0  -3  346.07   25.20
   6   1  -3  178.18   15.20
   6   1  -3  210.18   15.50
   6  -1   3  178.98   15.20
  -6   1   3  181.18   15.60
   6   1  -3  159.68   13.20
   6  -1   3  193.58   15.20
  -6  -1  -3  181.18   14.30
  -6  -1  -3  189.18   14.40
  -6   1   3  180.28   16.40
   6   1  -3  181.78   15.20
   6  -1   3  221.98   14.80
   6   1   3  184.48   15.80
   6  -1  -3  193.78   15.50
   6  -1  -3  168.38   16.00
   6  -1  -3  187.38   14.60
  -6   1  -3  174.28   14.10
   6   1   3  196.68   15.00
   6   1   3  170.38   14.80
   6  -1  -3  207.38   15.70
  -6  -1   3  184.18   15.60
   6  -1  -3  169.38   14.50
  -6   1  -3  178.28   14.20
   6  -2   3  130.79   11.60
   6   2  -3  124.59   10.20
  -6   2   3  118.29   13.50
   6  -2   3  122.79   11.70
   6   2  -3  108.79   12.80
  -6   2   3  119.99   12.60
   6  -2   3  115.59   11.00
   6  -2   3  110.49   11.10
   6   2  -3  111.49   10.00
   6   2  -3  113.99   10.60
  -6  -2  -3  129.89   11.30
  -6  -2  -3  112.39   11.00
   6  -2   3  119.59   10.80
   6  -2  -3  126.79   12.00
  -6  -2   3  111.29   10.30
   6  -2  -3  122.79   13.70
   6   2   3  128.89   10.40
   6  -2  -3  143.29   12.20
   6  -2  -3  133.09   12.00
  -6  -2   3  125.89   10.40
   6   2   3  140.39   12.90
  -6  -2   3  115.49   11.20
  -6   2  -3   98.69   10.70
   6  -2  -3  114.69   13.10
  -6   2  -3  128.19   10.80
   6   2   3  126.69   12.40
  -6   2  -3  122.99   10.80
   6  -3   3   17.60    5.20
  -6   3   3   20.00    4.90
   6  -3   3   13.60    4.30
   6   3  -3   22.90    6.40
   6  -3   3   15.50    4.90
   6   3  -3   19.10    4.80
  -6   3   3   17.90    6.40
   6   3  -3   22.60    4.80
   6  -3   3   18.70    7.20
   6  -3   3   23.60    5.90
  -6  -3  -3   19.00    6.00
  -6  -3  -3   28.60    6.60
   6   3  -3   21.30    4.30
  -6   3   3   27.70    7.80
  -6  -3   3   15.60    4.70
   6  -3  -3   13.50    6.80
  -6   3  -3   15.50    4.60
  -6   3  -3   11.30    4.10
   6   3   3    9.20    4.30
  -6   3  -3   15.40    4.50
  -6   3  -3   10.10    5.00
   6  -3  -3   18.90    5.80
   6   3   3   18.30    7.60
   6  -3  -3   17.10    7.20
   6  -3  -3   25.80    6.20
  -6  -3   3   16.10    4.80
   6  -3  -3   10.30    4.80
  -6   4   3   75.09   13.10
   6   4  -3   69.79   13.20
  -6  -4  -3   90.29   13.40
  -6  -4  -3   81.99   12.60
   6   4  -3   82.69   10.60
  -6   4   3   66.99   12.50
   6  -4   3   93.59   12.70
   6   4  -3   94.69   11.10
   6  -4   3  112.19   13.60
   6  -4  -3   90.69   13.00
   6  -4  -3   74.49   12.20
  -6   4  -3   88.89   13.40
   6   4   3   89.09   15.30
  -6   4  -3   87.79   12.20
  -6   4  -3   90.49   11.80
  -6  -4   3  118.69   13.40
  -6  -4   3   81.79   11.60
   6   4   3   84.69   11.80
   6  -4  -3   56.99   12.00
  -6  -5  -3   15.30    8.30
   6  -5   3   10.00    6.20
   6  -5   3   -4.80    4.20
  -6   5   3    7.70    6.30
   6   5  -3   15.10    5.70
  -6  -5  -3   20.90    8.60
   6   5  -3    6.10    5.10
   6   5  -3    6.20    7.60
  -6   5   3   15.90    7.60
  -6  -5   3    5.60    5.00
   6  -5  -3    7.50    8.70
   6  -5  -3    9.80    7.40
  -6  -5   3   16.60    6.70
   6  -5  -3   13.20    9.00
   6   5   3   10.90   10.10
  -6   5  -3    6.10    6.50
  -6   5  -3    2.00    6.70
  -6   5  -3   10.80    5.50
   6   6  -3    9.30    8.20
  -6  -6  -3   -3.90    4.50
   6  -6   3    8.20    9.20
   6  -6   3  -10.90    6.70
   6   6  -3    4.20    8.70
  -6   6   3    3.60    7.40
   6   6  -3   -4.70    6.40
  -6   6   3   -1.60    6.10
  -6  -6  -3    1.10    6.10
  -6   6  -3   -0.50    8.30
   6   6   3    1.50    8.50
  -6  -6   3   -5.30    6.70
   6  -6  -3    0.20    8.40
   6  -6  -3   -2.30    6.50
   6  -6  -3    7.30    8.10
  -6   6  -3   -3.50    6.30
  -6   6  -3    7.50    8.20
  -6  -6   3   -3.70    7.90
   6   0  -4  648.34   46.00
  -6   0   4  643.44   46.80
   6   0  -4  639.74   46.50
   6   0  -4  643.94   46.80
   6   0   4  621.14   46.30
   6   0  -4  631.44   44.30
  -6   0  -4  591.14   44.80
  -6   0   4  677.13   47.20
  -6   0  -4  593.54   44.80
   6   0   4  611.24   46.20
   6   1  -4  134.89   10.30
   6   1  -4  125.09   12.20
  -6   1   4  142.59   12.90
   6  -1   4  106.39   11.90
  -6  -1  -4  133.09   11.30
  -6   1   4  147.49   14.00
   6   1  -4  135.39   12.20
   6   1  -4  141.09   10.40
   6  -1   4  147.69   12.20
  -6  -1  -4  151.28   11.60
   6   1  -4  135.79   12.30
   6  -1  -4  147.99   11.70
   6   1   4  134.09   12.00
   6   1   4  136.69   11.80
   6  -1  -4  139.99   11.70
  -6   1  -4  136.79   11.10
  -6   1  -4  138.79   11.40
   6  -1  -4  132.79   13.20
   6  -1  -4  125.49   12.40
   6  -1  -4  156.48   13.00
   6   1   4  142.59   13.00
  -6  -1   4  142.79   13.10
   6  -2   4   20.80    4.50
  -6  -2  -4   19.90    4.90
   6   2  -4   23.80    3.70
   6  -2   4   34.70    6.40
  -6  -2  -4   23.90    5.30
  -6   2   4   20.00    6.60
   6   2  -4   19.50    3.90
  -6   2   4   24.20    5.60
   6   2  -4   28.60    6.40
   6  -2   4   28.70    5.00
   6   2  -4   21.10    3.70
   6  -2   4   16.70    3.90
   6   2   4   16.40    4.90
   6  -2  -4   23.20    5.00
  -6  -2   4   23.50    4.00
  -6   2  -4   24.00    4.70
   6  -2  -4   10.50    5.70
   6  -2  -4   19.10    4.90
   6   2   4   21.60    5.40
  -6   2  -4   25.90    4.50
  -6  -2   4   14.30    4.90
   6  -2  -4   33.10    6.60
   6   2   4   24.40    4.20
  -6  -2   4   15.50    3.60
   6  -2  -4   20.40    5.50
  -6   2  -4   25.10    4.30
   6   3  -4   98.99   10.40
   6  -3   4   79.69   11.20
   6  -3   4  101.49   13.40
  -6   3   4   80.49   10.60
  -6   3   4  100.99   13.70
   6   3  -4  108.39   13.30
  -6  -3  -4   89.59   11.60
  -6   3   4   98.09   13.30
   6  -3   4   70.09   10.00
   6  -3   4   94.39   12.00
  -6  -3  -4  105.59   12.20
   6   3  -4   87.99   10.00
  -6   3  -4   98.09   11.90
  -6   3  -4   91.99   11.20
   6   3   4   94.59   12.10
   6  -3  -4   71.59   11.80
  -6  -3   4   92.09   10.60
   6  -3  -4  102.29   13.00
  -6   3  -4   94.99   11.60
   6  -3  -4   81.29   13.30
   6   3   4  102.09   13.50
   6  -3  -4   87.39   12.20
   6  -3  -4   92.49   11.20
  -6   3  -4   90.89   10.90
  -6  -3   4   99.59   10.70
  -6   4   4   46.50   11.30
   6  -4   4   64.09   10.50
   6   4  -4   57.19    9.10
  -6  -4  -4   62.79   11.50
   6  -4   4   45.20    9.30
   6   4  -4   53.49    8.10
  -6  -4  -4   50.19   10.10
   6   4  -4   54.19   11.40
  -6   4   4   52.29   10.90
  -6   4  -4   49.90    8.90
   6  -4  -4   48.20   10.00
   6   4   4   58.49   11.80
   6  -4  -4   80.89   12.70
  -6   4  -4   58.19   10.70
  -6  -4   4   52.19    8.80
  -6  -4   4   52.99    8.70
  -6   4  -4   69.69    9.80
   6   4   4   46.70    9.10
   6  -4  -4   31.20    9.90
   6  -5   4   40.70   10.60
  -6  -5  -4   26.20    8.10
  -6   5   4   25.10    8.60
  -6  -5  -4   32.70    9.10
   6   5  -4   31.00    8.60
   6  -5   4   24.30    8.00
   6   5  -4   20.50    8.10
   6   5  -4   26.40    8.10
  -6  -5   4   23.40    8.20
   6  -5  -4   12.10    7.50
  -6  -5   4   28.20    9.20
   6  -5  -4   21.80    8.40
  -6   5  -4   36.40    9.40
   6  -5  -4   27.40    8.70
   6   5   4   16.10   11.10
  -6   5  -4   18.50    8.80
  -6   5  -4   26.30    8.80
   6  -6   4    3.90   11.00
   6  -6   4   -2.90    5.50
  -6  -6  -4    4.00    8.60
   6   6  -4   10.00    7.30
  -6   6   4    8.20    7.70
  -6  -6  -4  -10.20    6.60
   6   6  -4    0.30    6.80
   6   6  -4    4.90    7.20
  -6   6   4   -7.50    7.50
   6   6   4   -7.40    7.10
   6  -6  -4    3.70    9.40
  -6  -6   4   -7.10    7.50
  -6   6  -4    0.00    5.80
   6  -6  -4   -2.50    6.90
  -6  -6   4   -3.10    6.80
  -6   6  -4   -1.00    4.30
   6  -6  -4    4.00    9.10
   6   0  -5 1035.30   73.29
   6   0  -5 1033.60   71.59
   6   0   5 1028.50   73.79
  -6   0  -5  984.10   71.99
  -6   0   5  989.00   74.09
  -6   0  -5  957.20   72.09
   6   0  -5 1027.20   74.29
  -6   0   5 1046.00   74.49
   6   0  -5 1058.89   71.49
   6   0  -5  973.10   73.79
   6   0   5 1034.80   73.79
   6   1  -5 1229.08   86.39
   6   1  -5 1272.67   88.59
  -6  -1  -5 1258.07   87.69
  -6   1   5 1188.58   90.09
  -6   1   5 1250.17   89.39
  -6  -1  -5 1238.58   87.59
   6   1  -5 1236.68   86.39
   6   1  -5 1173.58   88.49
   6  -1   5 1187.68   87.99
   6  -1   5 1173.18   88.69
   6  -1  -5 1179.88   87.59
  -6   1  -5 1220.38   87.29
   6  -1  -5 1385.76   89.19
   6  -1  -5 1171.48   89.89
   6   1   5 1233.18   87.69
  -6  -1   5 1314.17   89.19
   6   1   5 1273.27   88.59
  -6   1  -5 1212.48   87.39
   6  -1  -5 1229.18   87.59
   6  -1  -5 1164.78   88.99
   6   1   5 1334.47   89.89
  -6  -1   5 1207.98   89.19
   6   2  -5  312.57   23.50
   6  -2   5  329.57   24.80
   6  -2   5  312.87   25.30
  -6  -2  -5  311.17   25.00
  -6   2   5  319.87   27.50
   6   2  -5  302.47   23.40
   6  -2   5  320.77   24.20
   6   2  -5  315.77   26.00
  -6  -2  -5  320.87   25.20
  -6   2   5  322.17   26.00
   6   2  -5  302.17   24.30
   6  -2  -5  311.97   25.10
   6   2   5  316.17   26.50
   6  -2  -5  268.27   25.70
  -6   2  -5  294.77   24.10
  -6  -2   5  324.77   25.90
   6   2   5  332.07   24.80
  -6   2  -5  325.37   24.50
  -6  -2   5  306.97   24.80
  -6  -2   5  318.97   23.70
   6  -2  -5  284.87   27.20
  -6   2  -5  325.17   24.30
  -6  -2   5  345.87   23.90
   6  -2  -5  299.77   24.90
   6   2   5  316.17   26.00
   6  -2  -5  313.47   25.90
  -6  -3  -5   89.89   11.70
   6   3  -5   72.69    9.40
  -6   3   5   87.29   13.70
  -6   3   5   90.99   11.50
   6   3  -5   63.49   11.20
  -6   3   5  102.59   13.80
   6  -3   5   91.09   11.30
   6  -3   5   87.49   10.60
   6   3  -5   89.79   10.00
  -6  -3  -5   83.49   11.30
   6  -3   5  102.09   11.70
   6   3   5   94.09   12.70
   6  -3  -5   82.49   12.40
  -6   3  -5  101.29   10.90
  -6  -3   5   98.79   10.70
  -6  -3   5   91.39   10.40
  -6   3  -5   82.19   10.60
   6  -3  -5   77.29   11.90
   6  -3  -5   88.49   12.00
   6   3   5   88.89   13.60
  -6   3  -5   81.89   11.30
  -6   4   5  159.48   19.50
  -6  -4  -5  145.69   17.00
  -6   4   5  117.29   16.90
   6   4  -5  145.99   17.70
  -6  -4  -5  104.89   15.70
   6   4  -5  133.99   14.60
   6  -4   5  133.89   15.80
   6   4  -5  121.99   13.90
   6  -4   5  146.59   16.30
   6  -4  -5   99.69   16.60
  -6   4  -5  122.19   14.70
  -6   4  -5   90.49   14.70
   6  -4  -5  127.19   17.20
  -6  -4   5  116.69   14.20
  -6  -4   5  133.69   14.80
  -6   4  -5  130.79   14.80
   6  -4  -5  125.19   16.80
   6   4   5  133.99   16.70
   6   4   5  152.68   19.20
   6   5  -5   10.50    6.60
   6  -5   5   15.00    8.00
   6   5  -5   -1.50    5.20
  -6  -5  -5    9.60    7.20
   6   5  -5    8.40    6.50
  -6  -5  -5   -2.10    6.20
   6  -5   5   18.00    8.60
  -6   5   5   -3.80    5.20
  -6  -5   5   -3.90    5.80
   6   5   5    0.20   10.30
  -6  -5   5   -4.80    5.30
  -6   5  -5    8.50    7.00
  -6   5  -5    1.60    4.40
  -6   5  -5    9.30    6.80
   6  -5  -5   12.70    9.00
   6  -5  -5    2.00    6.20
   6  -5  -5   24.30    9.40
   6  -6   5   -3.10    7.80
  -6  -6  -5   -4.70    5.10
   6   6  -5    2.40    6.90
  -6  -6  -5   12.40    9.50
  -6   6   5    8.10    7.50
   6   6  -5   -0.10    9.20
   6  -6  -5   -9.40    5.10
  -6   6  -5    6.60    7.70
   6  -6  -5   10.20    8.40
   6   6   5   31.20   14.00
  -6  -6   5   19.40    9.60
   6   0   6 2888.01  196.28
   6   0   6 2806.52  196.18
   6   0  -6 2692.03  196.48
   6   0  -6 2800.22  193.68
  -6   0   6 2695.43  196.58
  -6   0   6 2784.32  196.88
   6   0  -6 2762.42  195.38
   6   0  -6 2825.22  193.58
  -6   0  -6 2656.23  194.18
  -6   0  -6 2800.02  194.28
  -6   1   6  410.76   35.70
   6  -1   6  483.45   35.00
   6   1  -6  415.46   31.90
   6  -1   6  449.76   33.90
   6   1  -6  460.95   34.30
  -6  -1  -6  476.85   33.30
   6   1  -6  440.26   34.50
  -6  -1  -6  475.55   33.40
  -6   1   6  434.76   35.20
   6   1  -6  425.96   32.00
   6  -1  -6  424.86   33.10
   6   1   6  466.55   33.40
  -6  -1   6  438.86   34.90
   6  -1  -6  455.85   34.50
  -6   1  -6  460.15   33.00
   6  -1  -6  430.36   33.20
   6   1   6  455.45   34.50
  -6  -1   6  419.36   34.90
  -6   1  -6  464.05   33.10
   6   1   6  450.95   35.50
   6  -1  -6  424.46   35.70
   6   2  -6   45.50    7.90
  -6  -2  -6   39.50    7.30
   6   2  -6   39.10    6.10
   6  -2   6   37.10    6.20
   6   2  -6   42.80    5.20
   6  -2   6   30.80    6.60
   6   2  -6   44.40    5.30
  -6  -2  -6   32.80    6.00
  -6  -2  -6   37.40    6.40
  -6   2   6   50.59    9.60
   6  -2   6   36.00    5.70
  -6   2   6   42.10    8.00
   6  -2  -6   35.60    7.20
  -6  -2   6   47.90    7.70
  -6  -2   6   36.00    7.80
   6   2   6   33.10    6.30
   6  -2  -6   28.60    6.90
  -6   2  -6   40.90    5.90
   6  -2  -6   33.60    8.60
   6   2   6   42.90    8.00
  -6  -2   6   38.20    5.30
   6   2   6   34.80    7.80
  -6   2  -6   30.30    5.20
   6  -2  -6   33.70    7.00
  -6   2  -6   47.50    6.20
   6   3  -6   67.29    8.80
   6  -3   6   93.19   10.90
  -6   3   6   65.69   11.90
   6   3  -6   54.99   10.10
  -6   3   6   60.59    9.80
  -6  -3  -6   84.49   11.60
  -6  -3  -6   46.30    9.50
   6  -3   6   62.69   10.10
  -6   3   6   74.29   12.30
   6  -3   6   79.39   10.50
   6   3  -6   86.09    9.10
  -6  -3   6   93.69   10.00
   6   3   6   84.29   12.50
   6  -3  -6   84.49   12.00
   6  -3  -6   79.69   11.30
  -6  -3   6   66.09    8.60
  -6   3  -6   85.99   10.30
   6   3   6   71.39   11.40
  -6   3  -6   73.99    9.50
  -6   3  -6   48.70    9.20
   6  -3  -6   59.49   10.70
   6   4  -6    3.80    5.10
   6   4  -6    1.70    4.80
   6  -4   6    5.70    4.70
   6  -4   6    5.50    4.80
  -6  -4  -6    2.60    4.00
  -6  -4  -6   -1.80    3.80
  -6   4   6   -0.20    6.20
   6   4  -6    3.10    4.70
  -6   4   6    0.90    5.20
   6  -4  -6    0.60    5.40
   6  -4  -6   -2.00    5.80
   6   4   6   12.30    9.80
  -6  -4   6   -3.10    4.00
  -6  -4   6   -1.10    4.40
  -6   4  -6    2.20    4.40
   6  -4  -6    0.30    5.00
  -6   4  -6   -1.80    3.30
   6   4   6   -1.00    5.90
   6   5  -6   12.90    7.00
  -6   5   6   21.00    8.90
   6   5  -6   30.30    7.10
   6  -5   6    7.60    6.10
   6  -5   6   17.00    8.30
  -6  -5  -6    3.10    5.70
   6   5  -6    8.20    6.40
  -6  -5  -6   15.10    6.90
  -6   5  -6   16.10    6.40
   6   5   6   12.50   11.70
  -6  -5   6   20.70    7.00
   6  -5  -6   -3.50    5.40
   6  -5  -6    3.70    5.70
  -6  -5   6   10.90    5.60
   6  -5  -6    6.90    6.50
  -6   5  -6   14.00    5.90
  -6  -6  -6    8.80    6.90
   6  -6   6   17.20    8.40
  -6   6   6   -3.90    9.20
   6   6  -6    5.80    9.70
   6  -6  -6   10.00    7.70
  -6   6  -6    1.30    4.90
   6   6   6  -13.20   10.20
   6  -6  -6    8.50   10.40
  -6   0  -7  712.63   52.29
   6   0  -7  731.93   53.49
   6   0  -7  735.13   51.69
   6   0   7  713.33   54.39
   6   0  -7  640.84   54.39
   6   0  -7  739.73   51.79
   6   0   7  703.03   54.49
  -6   0  -7  776.22   52.49
  -6   0   7  723.03   55.19
  -6   0   7  718.83   55.09
   6   1  -7   34.30    6.10
   6   1  -7   30.40    6.50
  -6   1   7   37.60    7.30
  -6   1   7   28.90    7.30
  -6  -1  -7   34.50    5.60
  -6  -1  -7   38.30    6.00
   6   1  -7   28.00    4.10
   6  -1   7   40.60    7.40
  -6  -1  -7   42.70    6.20
   6   1  -7   30.30    4.10
   6  -1   7   38.90    6.80
   6  -1  -7   34.80    6.30
  -6  -1   7   39.80    8.10
  -6  -1   7   40.10    8.30
   6  -1  -7   31.10    7.00
   6   1   7   30.80    7.50
   6   1   7   29.50    5.70
  -6   1  -7   38.60    5.40
   6  -1  -7   36.10    5.90
   6   1   7   27.10    5.90
  -6   1  -7   49.70    5.70
   6  -1  -7   49.10    6.50
   6   2  -7   74.19    6.90
  -6  -2  -7   63.49    9.20
   6   2  -7   67.89   10.20
   6  -2   7   60.49    9.50
   6   2  -7   72.89    7.40
  -6   2   7   44.40   10.10
  -6  -2  -7   65.99    9.80
  -6  -2  -7   53.49    8.50
  -6   2   7   73.29   10.80
   6  -2   7   66.89    8.00
   6   2  -7   63.29    8.30
  -6   2  -7   75.69    9.10
   6   2   7   70.29   10.50
   6  -2  -7   70.49    9.80
   6   2   7   72.09    9.50
  -6   2  -7   69.89    8.60
   6   2   7   68.59   10.80
   6  -2  -7   66.09    9.70
   6  -2  -7   57.19    9.50
  -6  -2   7   72.19    9.60
   6  -2  -7   44.20    9.90
  -6  -2   7   62.39   10.70
  -6  -3  -7  130.99   16.10
   6  -3   7  121.39   15.80
   6   3  -7  169.98   14.00
  -6  -3  -7  127.59   17.80
  -6   3   7  128.59   19.20
   6   3  -7  176.28   18.60
   6   3  -7  171.38   13.90
  -6  -3  -7  146.89   16.90
   6  -3   7  169.88   15.40
  -6   3   7  140.99   16.80
   6  -3  -7  139.39   17.40
   6   3   7  159.58   19.40
   6  -3  -7  140.89   17.60
   6  -3  -7  143.49   17.90
  -6  -3   7  177.28   14.50
  -6  -3   7  137.39   17.00
  -6   3  -7  149.49   14.80
   6   3   7  168.78   19.30
  -6   3  -7  157.08   14.60
  -6  -4  -7   63.69   11.50
   6   4  -7   94.29   14.70
   6  -4   7   82.99   11.90
   6   4  -7   72.69   10.20
  -6   4   7   76.59   14.30
   6   4  -7   72.69   10.50
   6  -4   7   72.29   11.50
  -6   4   7   86.59   14.60
  -6  -4  -7   71.19   12.00
   6  -4  -7   60.49   12.40
   6   4   7   71.49   15.50
  -6   4  -7   72.49   10.70
   6   4   7   68.39   12.40
  -6   4  -7   80.39   11.20
   6  -4  -7   67.99   13.30
  -6  -4   7   86.49   11.30
  -6  -4   7   73.29   10.80
   6  -4  -7   87.69   14.20
   6   5  -7    6.80    4.60
  -6  -5  -7  -13.90    4.90
   6  -5   7   -4.10    4.50
   6  -5   7   -8.10    4.60
  -6   5   7   12.00    8.60
  -6  -5  -7   -1.10    6.60
  -6   5   7   14.50    9.40
   6   5  -7    0.40    7.60
   6  -5  -7    6.20    6.40
  -6   5  -7   -1.20    4.50
  -6   5  -7    2.30    4.60
   6  -5  -7   -6.00    4.40
   6  -5  -7   -2.90    7.30
   6   5   7  -14.30    9.30
  -6  -5   7   -2.40    5.50
  -6  -6  -7   11.50    7.50
   6   6  -7   -9.40    4.90
   6  -6   7    1.60    6.60
  -6   6   7   -7.10    8.90
   6   6   7   -2.80    8.90
   6  -6  -7    4.60    7.30
  -6   6  -7   -0.80    7.10
   6  -6  -7   -3.90    8.60
   6   0   8 1467.75  102.49
   6   0  -8 1413.36   99.19
  -6   0  -8 1465.05   99.99
   6   0   8 1480.25  102.69
   6   0  -8 1402.16   99.09
   6   0  -8 1265.07  102.29
  -6   0  -8 1444.86   99.79
  -6   0   8 1355.36  102.99
  -6   0   8 1338.97  102.69
   6   0  -8 1372.26  100.99
  -6  -1  -8  115.59   11.00
   6   1  -8  118.99   11.70
   6  -1   8  115.49   11.80
   6   1  -8  107.19    9.80
   6   1  -8  101.09   13.10
  -6  -1  -8  121.49   11.10
   6  -1   8  112.29   13.90
  -6   1   8  110.19   15.00
  -6  -1  -8  131.49   11.50
   6   1  -8  121.59   10.00
  -6   1   8  121.19   15.00
  -6  -1   8  108.89   14.40
  -6   1  -8  126.09   10.80
   6  -1  -8   94.79   14.40
   6   1   8  115.39   14.70
   6   1   8  122.79   11.50
   6   1   8  123.29   13.90
  -6   1  -8  123.79   10.90
  -6  -1   8  133.49   15.90
   6  -1  -8   98.79   10.50
   6  -1  -8  123.69   11.50
   6  -1  -8  141.09   12.70
   6   2  -8   18.00    4.10
   6  -2   8   34.80    5.60
  -6   2   8   15.30    6.90
  -6  -2  -8   15.50    4.60
   6   2  -8   22.00    4.40
  -6  -2  -8   25.30    6.70
   6  -2   8   12.10    6.80
   6   2  -8   16.10    4.80
  -6   2   8   24.10    7.60
   6   2  -8   33.10    6.80
  -6  -2   8   31.00    8.40
  -6   2  -8   34.30    6.10
   6   2   8   30.00    6.30
   6   2   8   12.70    6.60
   6  -2  -8   22.60    6.70
   6   2   8   44.20    9.70
   6  -2  -8   25.40    6.80
  -6   2  -8   18.80    5.10
  -6  -2   8   27.50    6.80
   6  -2  -8   25.10    6.60
   6  -3   8  135.79   14.50
  -6   3   8  116.89   17.70
   6   3  -8  108.49   10.80
   6  -3   8  128.79   14.60
  -6  -3  -8   90.89   13.10
  -6  -3  -8  127.69   14.80
  -6  -3  -8  101.59   15.20
   6   3  -8  128.49   11.70
   6   3  -8   98.59   14.20
  -6   3   8   93.89   13.80
  -6   3  -8  144.49   12.70
   6  -3  -8   86.89   14.70
   6   3   8  116.79   17.10
   6   3   8  147.39   17.80
  -6  -3   8   92.39   14.10
  -6   3  -8  132.19   13.80
   6  -3  -8  115.29   14.30
   6  -3  -8  114.19   14.50
  -6  -4  -8   60.09   11.50
   6  -4   8   60.19   10.40
  -6   4   8   46.70   11.40
  -6   4   8   39.10   11.10
   6   4  -8   43.70    8.40
   6   4  -8   46.20    8.50
  -6  -4  -8   60.89   11.40
   6   4  -8   55.29   10.90
   6  -4  -8   40.10   10.00
   6   4   8   53.19   11.40
  -6   4  -8   49.30    9.10
   6  -4  -8   43.40    9.80
  -6  -4   8   57.19    9.40
  -6   4  -8   61.59    9.50
   6   4   8   52.89   14.10
   6  -4  -8   42.70   10.00
  -6   5   8   -5.80    8.20
  -6   5   8    4.20    6.80
  -6  -5  -8   11.10    7.70
   6   5  -8    0.60    5.80
   6  -5   8   -6.70    6.60
  -6  -5  -8   -3.80    6.70
   6  -5  -8   10.00    8.60
  -6   5  -8    7.30    6.50
   6  -5  -8    4.60    7.20
  -6   5  -8  -10.30    5.90
   6  -5  -8    0.10    5.60
   6   5   8    6.40    8.40
   6   5   8   -6.60    7.10
   6  -6   8   -1.60    8.10
  -6  -6  -8    7.70    8.30
   6   6  -8    7.20   10.90
  -6   6   8   -8.60    5.50
   6   6   8    8.90   14.10
   6  -6  -8  -11.80    5.20
  -6   6  -8    6.50    6.10
   6   0   9   80.49   12.20
  -6   0  -9   90.69    9.80
   6   0  -9   82.29    8.80
   6   0  -9   63.99   11.10
  -6   0  -9   88.99    8.70
   6   0  -9   85.09   10.70
   6   0  -9   92.29    8.50
  -6   0   9   99.69   13.40
  -6   0   9   88.89   13.20
   6   0   9   71.69   11.40
   6   1  -9  344.97   25.60
   6   1  -9  315.07   28.60
   6   1  -9  381.76   25.90
  -6  -1  -9  305.67   26.50
   6  -1   9  356.96   28.50
  -6  -1  -9  327.77   26.70
   6   1  -9  345.07   27.90
  -6   1   9  311.07   30.20
  -6   1   9  328.77   29.50
   6  -1   9  351.26   29.50
   6  -1  -9  340.47   26.70
  -6   1  -9  350.16   26.70
   6   1   9  360.66   29.20
   6   1   9  384.46   30.70
   6  -1  -9  333.47   26.80
  -6  -1   9  337.17   29.60
   6  -1  -9  333.47   28.10
  -6  -1   9  332.87   29.80
  -6   1  -9  346.07   26.60
   6   2  -9   95.19    9.00
  -6  -2  -9   83.69   10.80
   6   2  -9   93.49    8.90
   6  -2   9   82.99   10.10
  -6   2   9   80.49   13.50
   6  -2   9   81.39   13.00
   6   2  -9   86.59   11.70
  -6  -2  -9   73.89   10.60
  -6   2   9   91.79   13.00
  -6  -2  -9   92.29   12.60
   6   2   9   99.59   12.80
   6  -2  -9   70.19   11.90
   6   2   9   91.39   13.70
  -6  -2   9   84.49   12.90
   6  -2  -9   88.99   11.50
   6  -2  -9   82.69   10.90
   6   2   9   94.79   13.50
  -6   2  -9   93.29   10.70
  -6   2  -9   95.79   10.70
  -6   3   9   21.10    6.90
  -6  -3  -9   28.90    8.80
  -6  -3  -9   18.80    6.10
   6   3  -9   24.20    5.70
  -6  -3  -9   22.10    6.40
   6   3  -9   30.50    8.50
   6   3  -9   13.40    4.90
  -6   3   9   21.30    8.00
   6  -3   9   13.90    6.20
   6  -3  -9   21.50    8.40
   6  -3  -9   19.20    6.70
  -6  -3   9   17.40    7.60
  -6   3  -9   18.40    5.20
  -6   3  -9   27.20    6.20
   6   3   9   32.80   10.70
   6   3   9   15.10    7.40
   6  -3  -9    2.00    6.70
   6  -4   9   45.90   10.40
   6   4  -9   37.60    9.40
  -6  -4  -9   58.79   11.40
  -6   4   9   48.60   11.90
  -6  -4  -9   22.80    8.50
   6   4  -9   67.29    9.80
  -6   4   9   51.39   13.40
  -6  -4  -9   62.79   11.70
   6  -4  -9   38.60   11.10
  -6  -4   9   70.89   12.20
   6  -4  -9   46.40   10.40
   6   4   9   49.10   11.80
   6  -4  -9   37.60    9.50
  -6   4  -9   51.89    9.20
   6   4   9   39.00   11.50
  -6   4  -9   66.39   10.90
   6   5  -9   -0.20    8.20
  -6  -5  -9    0.00    6.70
   6  -5   9    0.90    7.30
  -6  -5  -9   21.10    9.10
  -6   5   9   -3.80    6.30
  -6   5   9    6.60    7.80
   6  -5  -9    3.70    8.80
   6   5   9    6.00    9.40
  -6   5  -9   19.40    8.60
   6  -5  -9   15.70   10.00
   6   5   9    2.60   11.80
  -6   5  -9   11.60    6.10
   6  -5  -9   -7.80    4.10
   6   0 -10   23.90    4.80
   6   0  10   27.80    9.10
   6   0 -10   15.70    4.60
   6   0  10   10.10    5.90
  -6   0  10   20.50    7.10
  -6   0  10   18.70    7.30
  -6   0 -10   34.40    6.00
   6   0 -10   26.10    6.00
  -6   0 -10   29.70    6.00
   6   1 -10    0.60    3.00
   6  -1  10   -3.70    4.20
  -6  -1 -10   -2.50    2.50
  -6   1  10    8.10    5.30
   6   1 -10    0.50    3.00
  -6  -1 -10    6.90    3.60
   6  -1  10    1.80    5.50
  -6   1  10   -5.00    4.30
   6   1 -10   -1.70    3.10
   6   1  10    5.50    6.30
  -6  -1  10    0.20    5.10
   6  -1 -10    3.00    4.30
   6  -1 -10    2.90    4.80
  -6   1 -10    7.30    4.30
  -6   1 -10   -1.40    2.20
  -6  -1  10    1.10    4.80
   6  -1 -10   -0.50    4.00
   6   1  10   -2.80    4.90
  -6  -2 -10    7.80    5.40
  -6   2  10   24.50    8.90
   6  -2  10    7.90    8.50
   6   2 -10   21.10    4.70
  -6   2  10   17.10    7.80
   6   2 -10   21.90    6.30
   6   2 -10   25.90    5.20
  -6  -2 -10   20.10    6.40
   6  -2 -10   26.40    6.30
  -6   2 -10   22.30    5.10
   6   2  10   16.60    7.30
   6  -2 -10   17.60    5.60
  -6  -2  10   17.30    9.40
   6   2  10   34.60    7.80
  -6   2 -10   26.30    5.50
   6  -2 -10    4.60    5.40
  -6   3  10    1.30    5.80
  -6   3  10    4.00    5.90
   6   3 -10    4.10    6.20
  -6  -3 -10   10.10    5.10
   6   3 -10   13.90    5.10
   6  -3  10    4.30    5.50
  -6  -3 -10   12.30    5.20
   6   3 -10    8.80    4.50
  -6  -3 -10   12.00    7.20
   6   3  10   -1.80    5.50
  -6   3 -10    2.70    3.40
   6  -3 -10    8.50    7.60
   6   3  10    2.90    9.00
   6  -3 -10   15.70    7.80
  -6   3 -10    3.50    4.00
  -6  -3  10   10.60    7.80
   6  -3 -10   17.30    6.60
  -6  -4 -10    7.60    5.60
  -6  -4 -10    9.50    8.10
  -6   4  10   15.70    8.70
  -6  -4 -10    4.80    6.80
   6   4 -10   14.20    8.50
  -6   4  10    8.70    9.20
  -6   4 -10    5.10    6.10
   6   4  10    3.60    7.70
   6  -4 -10    8.70    6.20
  -6   4 -10   23.20    7.60
   6  -4 -10    9.80    6.30
   6  -4 -10   18.60    7.70
   6   4  10    6.00   11.10
  -6  -5 -10    2.30    7.70
  -6   5  10    6.40    7.80
  -6  -5 -10   16.10    8.50
  -6   5  10   -5.30    9.50
   6  -5  10   13.70    7.60
   6   5 -10    4.70    7.00
   6   5  10   13.30    8.70
   6   5  10   26.30   14.80
   6  -5 -10    2.50    5.60
   6  -5 -10    9.90    7.30
  -6   5 -10   25.00    7.50
  -6   5 -10    5.70    6.40
   6  -5 -10   16.80    9.50
   6   0 -11   53.19    8.90
  -6   0 -11   68.99    8.90
   6   0  11   52.99   11.70
  -6   0  11   58.89   11.90
   6   0  11   45.60   10.30
   6   0 -11   59.59    7.90
  -6   0 -11   68.09    8.60
   6   0 -11   57.99    7.70
  -6   0  11   63.69   12.50
  -6   1  11  122.39   18.40
   6  -1  11  164.88   17.50
   6  -1  11  149.19   18.80
  -6  -1 -11  153.28   14.80
  -6   1  11  128.69   19.80
   6   1 -11  171.28   13.50
  -6  -1 -11  139.79   14.30
   6   1 -11  174.48   13.60
   6   1 -11  146.09   14.80
   6   1  11  153.48   20.20
  -6  -1  11  160.28   20.40
  -6   1 -11  159.88   14.10
  -6  -1  11  163.38   19.70
  -6   1 -11  126.29   13.40
   6  -1 -11  161.28   17.40
   6   1  11  131.09   17.40
   6  -1 -11  129.69   14.70
   6  -1 -11  146.59   14.40
  -6   2  11  107.59   16.50
  -6  -2 -11  126.19   14.20
  -6   2  11  103.39   17.20
   6   2 -11  121.99   11.50
  -6  -2 -11  106.39   13.60
   6  -2  11  109.99   16.00
   6   2 -11  139.49   15.80
   6   2 -11  126.39   11.70
  -6   2 -11  147.59   13.40
   6   2  11  137.19   18.90
   6  -2 -11  116.59   14.20
   6  -2 -11   97.09   13.10
   6  -2 -11  105.29   15.40
  -6   2 -11  124.09   13.20
  -6  -2  11  100.99   17.20
   6   2  11  100.69   15.30
   6   3 -11    2.40    4.90
  -6   3  11   10.00    7.40
  -6  -3 -11    8.90    6.30
   6  -3  11   10.70    6.80
  -6   3  11   13.00    7.80
  -6  -3 -11    5.90    6.00
  -6   3 -11   13.60    6.20
  -6   3 -11   11.90    4.80
   6  -3 -11    9.30    7.80
   6  -3 -11    7.60    7.30
  -6  -3  11    3.70    8.80
   6   3  11   10.10    9.10
   6  -3 -11   14.90    7.50
  -6   4  11   -1.20    8.60
  -6  -4 -11   11.40    8.40
  -6  -4 -11    1.80    4.90
  -6   4  11   13.20    8.80
   6   4 -11    6.20    7.50
  -6  -4 -11    7.00    5.40
   6  -4 -11   -0.60    5.20
   6  -4 -11    0.90    5.20
   6   4  11   33.80   16.70
   6   4  11   -3.80    8.60
  -6   4 -11    9.60    5.40
  -6   4 -11    3.10    4.90
   6  -4 -11   13.30    7.10
  -6  -5 -11    7.30    5.80
  -6   5  11    6.50   11.50
   6   5 -11   20.40   10.20
  -6   5  11   12.90   11.40
   6  -5 -11    9.30    8.80
   6  -5 -11   22.20    8.70
   6  -5 -11   -1.10    6.10
   6   5  11    0.80   10.40
  -6   5 -11   37.80   10.20
   6   5  11   36.40   16.50
   6   0  12   29.60   10.60
  -6   0 -12   34.60    6.40
   6   0 -12   44.40    7.10
   6   0 -12   43.20    6.90
  -6   0  12   27.20   11.30
  -6   0  12   48.80   10.40
   6   0  12   42.00    9.50
  -6   0 -12   38.70    6.60
   6   0 -12   21.50    6.30
  -6   1  12   77.79   15.30
   6   1 -12  119.39   10.80
   6   1 -12  114.49   10.90
   6  -1  12  108.29   15.10
   6   1 -12   94.29   13.20
   6  -1  12  126.99   17.70
  -6   1  12   96.79   15.20
  -6  -1 -12   95.59   11.90
  -6  -1 -12  112.19   13.10
   6  -1 -12  105.49   12.30
   6  -1 -12   99.19   13.90
  -6  -1  12   85.89   15.50
  -6  -1  12   92.39   15.80
   6   1  12   88.29   15.00
   6   1  12   89.69   16.50
   6  -1 -12   96.89   11.80
  -6   1 -12   94.39   11.80
  -6   1 -12  110.79   12.10
  -6   2  12   19.10    7.10
  -6  -2 -12   12.80    4.80
   6  -2  12    1.60    8.60
  -6   2  12   24.80   10.90
   6   2 -12   16.30    5.90
  -6  -2 -12   11.80    4.90
   6   2 -12    7.00    4.80
   6   2 -12   16.10    5.90
   6   2  12   13.80    7.60
   6  -2 -12   10.70    6.70
   6  -2 -12   14.20    6.80
   6  -2 -12    9.30    5.10
  -6   2 -12    9.00    4.60
  -6   2 -12   15.10    5.00
  -6  -2  12    7.10    9.40
   6   2  12    2.90    8.90
  -6   3  12   42.70   12.20
   6   3 -12   52.79   10.00
  -6   3  12   37.10    9.40
  -6  -3 -12   49.00    9.70
  -6  -3 -12   44.40    9.10
   6  -3  12  104.09   16.20
   6  -3 -12   28.90    9.60
   6  -3 -12   48.90   11.10
  -6  -3  12   61.59   13.60
   6   3  12   52.79   13.80
   6  -3 -12   47.60   10.90
  -6   3 -12   57.49   10.00
  -6   3 -12   56.89    9.80
   6   4 -12   11.50    7.20
  -6  -4 -12   15.50    7.90
  -6   4  12   30.00   12.80
  -6   4  12   39.20   14.00
  -6  -4 -12    9.10    7.10
   6  -4 -12   13.30    8.80
  -6   4 -12   20.20    6.90
   6  -4 -12    6.00    6.20
   6  -4 -12   19.80    9.80
   6   4  12   11.50   11.00
  -6   4 -12   23.60    7.30
   6   5 -12    7.10    9.20
  -6   5  12   16.20   10.00
  -6  -5 -12    4.70    5.70
   6  -5 -12   12.70    7.40
   6  -5 -12   -3.10    6.10
  -6   5 -12   -5.20    4.80
   6   0 -13   69.09    9.10
  -6   0 -13   70.89    9.50
   6   0  13   35.90    9.50
  -6   0  13   52.79   13.00
  -6   0  13   76.19   15.50
   6   0 -13   52.59    9.40
  -6   0 -13   68.39    9.20
   6   0 -13   39.20    7.70
   6   0  13   80.49   15.00
   6   1 -13   23.60    6.00
   6  -1  13   27.70    8.60
  -6  -1 -13   26.20    6.20
   6  -1  13   36.70    8.70
  -6   1  13   25.90   10.10
  -6  -1 -13   25.20    6.00
   6   1 -13   14.40    5.20
   6   1 -13   25.20    7.40
  -6   1  13   14.40   10.00
  -6   1 -13   15.60    5.20
  -6   1 -13   31.30    6.90
  -6  -1  13   27.40    9.10
   6  -1 -13   13.60    6.20
  -6  -1  13   12.10    7.60
   6   1  13   36.40   10.20
   6  -1 -13   17.30    6.50
   6   1  13   29.60   11.10
   6  -1 -13   10.30    5.50
  -6   2  13   47.70   12.40
   6   2 -13   38.90    9.40
  -6  -2 -13   37.60    8.10
  -6  -2 -13   35.10    7.70
  -6   2  13   24.20   11.60
   6  -2  13   55.59   12.40
  -6   2 -13   38.70    8.20
   6  -2 -13   37.30    8.80
   6   2  13   61.09   14.20
  -6   2 -13   54.09    9.00
  -6  -2  13   42.70   11.60
   6   2  13   46.10   10.20
   6  -2 -13   34.20    8.60
   6  -2 -13   30.40    8.90
   6   3 -13   13.50    8.10
   6  -3  13   -0.30    6.20
  -6   3  13    8.50    8.70
  -6  -3 -13    1.10    4.10
  -6  -3 -13    1.70    4.60
  -6   3  13    0.50    6.70
   6   3  13    1.90    9.90
   6  -3 -13    9.50    6.10
  -6   3 -13    6.80    5.00
  -6  -3  13  -12.30    8.40
   6  -3 -13    8.70    6.30
  -6   3 -13    8.10    5.10
   6  -3 -13   13.70    7.90
  -6   4  13   -2.50   10.20
  -6  -4 -13   -5.70    2.90
   6   4 -13   -8.00    7.50
  -6  -4 -13   -3.10    4.10
  -6   4  13    7.60   10.70
   6  -4 -13  -12.40    6.80
   6  -4 -13    5.00    8.50
  -6   4 -13   -2.10    6.60
   6   4  13    1.50   10.30
   6  -4 -13    2.50    7.60
  -6   4 -13   -5.20    5.30
  -6  -5 -13   10.30    7.60
   6  -5 -13   10.00   10.40
   6   0 -14   74.59   11.00
  -6   0  14   82.89   15.80
  -6   0 -14  131.59   13.80
  -6   0  14   70.29   15.50
   6   0 -14   90.29   11.40
   6   0 -14   86.69   13.40
  -6   0 -14  103.59   12.10
   6   0  14  132.19   19.50
   6   0  14  121.09   17.00
  -6   1  14    3.20    6.60
   6   1 -14    8.40    5.10
   6  -1  14   -0.60    5.80
  -6  -1 -14   -2.60    5.00
  -6   1  14    5.10    8.40
   6  -1  14    1.80    6.50
  -6   1 -14   30.80    7.40
  -6  -1  14   -3.80    8.20
   6  -1 -14    8.00    6.00
   6   1  14   -2.10    7.10
  -6   1 -14    6.00    5.30
   6  -1 -14   -0.90    5.60
   6  -1 -14   10.40    6.70
   6   1  14   30.70   12.20
  -6   2  14    8.30    7.00
  -6   2  14   18.80   10.00
   6  -2  14    4.90    7.50
  -6  -2 -14   13.00    5.70
   6   2 -14    6.10    5.30
  -6  -2 -14   10.10    5.20
   6  -2 -14    9.60    6.90
   6   2  14    8.70    6.00
   6  -2 -14   -1.40    5.80
  -6   2 -14   18.00    5.80
  -6  -2  14   23.50   10.10
   6   2  14    8.00    8.10
   6  -2 -14    4.60    6.30
  -6   2 -14    6.50    4.70
  -6   3  14   16.70   11.30
   6  -3  14   40.50   13.50
  -6  -3 -14   14.60    7.40
  -6  -3 -14   14.00    7.40
   6   3 -14   17.10    6.90
  -6   3  14   14.10    7.70
   6  -3 -14   12.90    7.80
   6   3  14   21.30   10.20
  -6  -3  14   37.80   12.90
  -6   3 -14   19.20    7.70
   6  -3 -14   22.00    9.70
  -6   3 -14   16.80    7.40
   6  -3 -14   16.10    8.60
  -6   4  14   18.80   12.60
   6   4 -14   11.20    8.50
  -6  -4 -14   18.40    7.90
   6  -4 -14    9.00    9.00
   6  -4 -14    7.10    7.00
  -6   4 -14    2.40    5.30
   6  -4 -14   32.60    8.70
  -6   0  15  164.18   23.60
   6   0  15  110.59   19.80
  -6   0 -15  123.69   14.90
   6   0 -15   95.39   14.80
   6   0 -15  123.49   16.20
   6   0  15  124.99   18.40
  -6   0  15  108.49   18.90
  -6   0 -15  110.59   14.20
   6   1 -15   54.29   10.80
   6  -1  15   57.89   13.30
  -6   1  15   54.69   14.70
  -6  -1 -15   62.79   10.00
  -6  -1 -15   49.40    9.20
  -6   1  15   49.00   16.40
   6   1  15   62.79   14.70
  -6   1 -15   66.79   10.80
   6  -1 -15   63.79   10.60
  -6  -1  15   54.69   15.30
   6  -1 -15   54.39   11.20
  -6   1 -15   88.59   11.60
   6   1  15   69.89   14.00
   6  -1 -15   57.39    9.90
   6   2 -15   -5.40    5.80
   6  -2  15   10.80    8.50
  -6   2  15    4.40    8.60
  -6   2  15   -4.00    6.70
  -6  -2 -15    5.00    4.50
  -6  -2 -15    3.60    5.70
  -6   2 -15    1.30    5.50
   6  -2 -15   14.90    6.60
   6  -2 -15   13.40    7.20
   6   2  15   13.50    7.70
  -6   2 -15    7.10    4.80
  -6  -2  15    6.50    8.40
   6  -2 -15   13.50    6.90
   6   2  15    2.90    8.20
  -6   3  15   10.00   12.00
  -6   3  15   -0.70    5.30
   6  -3  15   -1.30   10.40
  -6  -3 -15   10.60    6.90
  -6  -3 -15    1.40    5.80
   6   3 -15   -3.80    6.70
   6  -3 -15   -1.60    5.10
  -6   3 -15    8.90    5.40
  -6   3 -15    3.40    4.70
   6  -3 -15   17.20    8.30
  -6  -3  15    2.30   10.20
   6  -3 -15   -1.30    5.20
   6   3  15   -7.30    6.20
   6   4 -15   -0.20    6.10
  -6   4  15    3.50   12.90
  -6  -4 -15    8.30    7.40
   6  -4 -15    0.20    7.80
  -6   4 -15    4.10    6.90
   6  -4 -15   11.50    9.60
  -6   0  16    3.90    8.90
   6   0 -16    4.90    6.20
   6   0  16   -6.20    4.90
  -6   0 -16    2.40    4.40
   6   0  16   -5.10    7.20
  -6   0  16   11.40   10.50
  -6   0 -16    2.50    4.30
  -6  -1 -16   11.80    5.60
  -6   1  16    2.10   11.90
  -6  -1 -16   15.10    6.50
   6   1 -16    3.20    6.40
  -6   1  16   27.00   11.30
   6  -1  16   23.90   10.40
   6   1  16   18.80   10.50
  -6  -1  16   14.50    9.40
  -6   1 -16   12.30    6.70
   6  -1 -16   16.10    6.40
  -6   1 -16   15.20    7.00
   6   1  16   27.60    9.60
   6  -1 -16   16.30    6.90
  -6  -2 -16    6.60    6.30
   6  -2  16   -3.50    7.70
  -6  -2 -16    6.80    6.40
  -6   2  16   24.90   11.70
  -6   2  16    7.10    9.30
   6   2 -16    2.10    5.20
   6  -2 -16    3.80    5.00
   6   2  16    0.90    6.50
  -6   2 -16    2.40    5.90
  -6   2 -16   -0.50    6.20
  -6  -2  16   10.90    9.70
   6  -2 -16    9.20    6.60
   6  -2 -16    8.40    5.90
   6   2  16    4.70    9.00
   6   3 -16   -8.30    6.50
  -6  -3 -16    1.10    6.40
  -6   3  16    5.80    9.20
   6  -3  16   -8.90   10.40
   6  -3 -16   -1.50    4.90
  -6  -3  16    6.10    9.40
  -6   3 -16    1.00    4.50
   6  -3 -16    3.10    6.00
   6  -3 -16    1.90    5.90
  -6   0 -17   26.00    7.10
   6   0  17   45.90   12.30
  -6   0  17   27.60   13.20
   6   0 -17   18.90    8.20
  -6   0  17   24.60   15.20
   6   0  17   34.20   12.80
  -6   0 -17   17.60    6.50
   6   1 -17    6.90    5.50
  -6   1  17   24.20   11.70
  -6  -1 -17   21.00    7.00
   6  -1  17   25.00   10.80
  -6  -1 -17   19.00    6.40
  -6   1  17   31.30   11.00
   6   1  17   14.40    8.50
  -6  -1  17   56.99   14.80
   6  -1 -17   14.10    7.00
   6   1  17   43.60   15.20
  -6   1 -17   34.30    9.00
  -6   1 -17   24.90    8.20
  -6   2  17   12.30   13.60
  -6   2  17   -5.30    5.80
   6   2 -17   -6.30    6.20
   6  -2  17   12.90   11.00
  -6  -2 -17    6.30    6.30
  -6  -2  17   -4.60    7.40
   6   2  17  -13.90    7.30
  -6   2 -17   -3.60    6.20
   6  -2 -17    7.60    5.70
   6   2  17  -15.00   10.20
   6  -2 -17    3.40    7.00
   6   3 -17   -6.60    5.00
  -6  -3 -17    3.30    6.50
  -6   3  17    1.40   10.00
   6  -3  17  -10.80   10.90
  -6  -3  17    6.20    9.90
  -6   3 -17   27.80    9.20
   6  -3 -17    0.70    7.40
   6  -3 -17    8.60    9.00
   6   0 -18   28.80    9.60
   6   0  18   30.70   13.10
   6   0  18   53.09   18.30
  -6   0  18   48.90   16.20
  -6   0 -18   37.40    8.50
  -6  -1 -18   -0.30    6.10
   6   1 -18   -6.30    3.50
   6  -1  18    2.60   11.60
  -6   1  18    0.80   10.20
  -6   1  18    0.50    7.80
   6   1  18    4.50   10.20
   6   1  18   -6.50    6.50
  -6  -1  18    1.70    8.20
   6  -1 -18    9.20    7.40
  -6   1 -18   -8.00    5.50
  -6  -2 -18    3.80    5.10
   6  -2  18   -4.90    9.10
  -6   2  18   12.70    8.90
   6   2  18    6.20   10.40
  -6  -2  18   -3.80    8.40
   6  -2 -18   13.50    8.20
  -6   2 -18   10.40    6.50
   6   0  19   22.40   10.70
  -6   0  19   25.10   12.20
  -6   0 -19   17.90    8.40
   6   0 -19    2.70    6.90
  -6  -1 -19    0.10    4.70
  -6   1  19    0.40    8.50
   6  -1  19    9.70   10.10
   6   1  19   -1.50   10.10
   6  -1 -19    0.30    6.30
  -6   1 -19   -6.70    6.50
  -6  -1  19    3.60    9.30
  -7   0   0   -0.80    0.60
   7   0   0   -0.90    1.80
   7   0   0   -1.80    1.10
   7   0   0    3.00    2.10
   7   1   0  819.62   60.19
   7  -1   0  826.72   60.49
   7  -1   0  853.51   59.29
   7   1   0  883.91   60.19
   7  -1   0  859.11   60.79
   7  -1   0  803.02   59.29
   7   1   0  879.11   60.69
   7  -1   0  882.11   60.29
  -7  -1   0  807.32   58.99
  -7   1   0  799.32   59.09
  -7   1   0  799.22   59.09
  -7   2   0  387.06   29.60
  -7  -2   0  364.56   28.50
   7   2   0  411.76   29.20
   7  -2   0  385.46   29.20
  -7   2   0  375.76   28.60
   7  -2   0  377.36   29.00
  -7   2   0  336.67   29.30
   7   2   0  366.16   30.00
   7  -2   0  361.36   29.00
   7  -2   0  368.26   29.50
   7   2   0  373.16   28.10
   7  -2   0  368.16   29.80
  -7  -2   0  369.76   28.50
  -7   2   0  402.96   28.70
  -7  -2   0  391.16   28.50
  -7   3   0    4.90    3.30
   7   3   0    6.40    3.60
  -7  -3   0    6.40    4.10
  -7  -3   0    2.70    4.00
  -7   3   0    4.80    3.90
   7  -3   0    6.30    4.70
  -7   3   0    5.30    4.30
   7   3   0    6.70    4.90
   7  -3   0    0.90    3.70
  -7   3   0    4.70    3.70
  -7   3   0    6.10    3.50
   7  -3   0    2.40    4.30
   7  -3   0    9.10    4.20
   7  -3   0   -2.00    3.50
  -7   4   0   11.00    5.20
  -7   4   0   12.00    6.20
   7   4   0    8.60    6.40
  -7  -4   0   15.10    6.80
   7  -4   0    5.20    7.00
   7  -4   0   -3.00    7.50
  -7   4   0   10.60    6.70
   7  -4   0   18.30    7.70
  -7  -4   0   23.20    7.10
  -7   5   0   36.10    8.90
  -7   5   0   23.20    6.90
  -7   5   0   32.90    9.90
   7  -5   0   17.80    7.80
   7  -5   0   43.50   13.70
  -7  -5   0   28.10    9.40
   7   5   0   13.10    9.90
   7   5   0   29.90    8.40
   7  -5   0   53.39   12.00
  -7  -5   0   21.40    8.60
  -7   6   0   17.50    8.90
  -7   6   0   32.70   10.80
  -7  -6   0   21.50    8.40
   7   6   0    5.70    8.60
   7  -6   0   23.60   11.00
   7   6   0   31.60    8.80
  -7   6   0   31.20    9.90
   7  -6   0   18.70   10.60
  -7  -6   0   46.40   11.60
   7   0  -1    3.80    2.10
   7   0   1    0.50    1.80
  -7   0  -1   -0.80    0.80
   7   0   1    0.00    1.70
   7   0  -1    0.20    1.70
  -7   0  -1   -0.30    0.90
   7   0  -1    0.60    1.60
  -7   0   1   -0.30    0.40
   7   0   1    0.40    1.50
  -7   0   1   -0.20    2.30
   7   1  -1 1333.97   94.49
   7  -1   1 1298.77   93.49
  -7  -1  -1 1327.57   93.39
   7  -1   1 1344.27   93.99
   7  -1   1 1338.67   93.39
   7  -1   1 1371.76   94.69
  -7   1   1 1292.47   95.19
   7  -1   1 1374.16   94.79
   7   1  -1 1338.27   94.29
  -7   1   1 1282.07   93.19
  -7  -1  -1 1330.57   93.39
   7   1  -1 1404.76   94.79
  -7   1   1 1274.27   93.19
   7  -1  -1 1349.66   95.09
   7   1   1 1437.36   94.99
   7  -1  -1 1361.26   94.69
   7  -1  -1 1282.97   93.39
   7  -1  -1 1356.36   94.49
   7   1   1 1429.96   94.39
  -7  -1   1 1200.18   92.69
   7   1   1 1333.17   94.29
  -7   1  -1 1250.77   93.29
  -7   1  -1 1296.87   93.29
   7  -1  -1 1275.97   93.39
  -7  -1   1 1360.96   94.79
   7   2  -1 1054.79   75.69
  -7  -2  -1  959.90   74.09
   7   2  -1 1020.00   73.79
   7  -2   1 1023.30   75.19
   7  -2   1 1083.59   74.39
   7  -2   1 1019.20   74.29
   7   2  -1 1067.59   74.39
  -7  -2  -1 1016.70   74.09
   7  -2   1 1017.30   74.59
  -7   2   1 1015.40   73.89
  -7   2   1  982.70   75.19
  -7   2   1 1097.29   75.29
   7  -2   1 1014.90   74.49
   7   2   1 1073.79   73.69
   7  -2  -1 1038.20   74.39
  -7  -2   1 1003.10   73.99
   7  -2  -1  996.60   75.19
   7  -2  -1 1066.59   75.59
  -7  -2   1  976.30   73.59
  -7   2  -1 1010.10   73.99
   7  -2  -1 1238.88   75.19
  -7   2  -1  951.80   74.59
   7  -2  -1 1037.70   74.49
   7   2   1 1042.10   74.69
  -7   2  -1 1068.89   73.99
   7   2   1 1084.99   75.59
  -7  -2   1  971.50   73.69
   7  -3   1  125.49   13.40
  -7  -3  -1  124.79   13.30
   7  -3   1  104.09   12.40
  -7   3   1  112.99   14.50
   7  -3   1  115.29   15.00
   7  -3   1  111.69   12.10
  -7   3   1   90.59   12.80
   7   3  -1  120.69   11.00
  -7   3   1  134.79   13.30
   7  -3   1  124.79   13.80
  -7   3   1  128.09   13.00
   7   3  -1   89.59   13.40
  -7  -3  -1  126.79   13.50
  -7   3  -1  102.39   13.60
   7  -3  -1  100.49   13.20
  -7  -3   1  121.09   12.70
  -7  -3   1  109.09   12.40
   7  -3  -1  113.09   12.10
  -7   3  -1  105.79   12.50
   7  -3  -1  111.59   14.90
   7  -3  -1  104.89   13.20
   7   3   1  116.59   11.60
   7   3   1  116.79   15.20
  -7   3  -1  117.79   12.90
   7  -3  -1   92.09   12.90
  -7   3  -1  113.19   11.30
  -7  -4  -1   19.70    6.40
  -7   4   1   26.80    8.70
   7  -4   1   32.90    9.10
  -7   4   1   29.80    8.20
  -7  -4  -1   18.30    6.40
   7  -4   1   22.60    8.20
  -7   4   1   36.50    8.10
   7  -4   1   19.30    9.50
   7   4  -1   24.80    7.90
   7   4  -1   26.50    6.70
  -7  -4   1   23.70    7.40
   7  -4  -1   21.50    7.30
  -7  -4   1   19.70    6.80
   7  -4  -1   19.70    8.60
   7  -4  -1   13.10    6.60
   7  -4  -1   16.10    7.80
   7   4   1   21.50    8.00
  -7   4  -1   29.50    7.70
  -7   4  -1   26.90    8.60
  -7   4  -1   24.40    7.60
   7  -5   1   18.20    7.60
  -7  -5  -1   17.00    7.80
  -7   5   1   10.10    6.80
   7  -5   1   21.80   11.30
  -7   5   1   20.10    7.70
  -7  -5  -1    9.80    7.40
   7  -5   1   12.90    6.80
  -7   5   1   10.50    6.50
   7   5  -1    7.10    6.70
   7   5  -1    4.60    8.30
   7  -5  -1    2.70    8.30
   7  -5  -1   10.60    7.80
  -7   5  -1   16.30    6.40
  -7  -5   1   21.90    8.60
   7  -5  -1   12.70    8.70
  -7   5  -1    7.70    5.40
   7   5   1    9.10    7.40
  -7  -5   1   23.60    8.70
  -7   5  -1   10.80    7.70
  -7  -6  -1    9.10    8.00
   7  -6   1    9.60    7.20
   7   6  -1    5.30    7.50
   7   6  -1   -8.50    8.30
  -7  -6  -1   -6.30    7.50
  -7   6   1   -0.30    8.60
  -7   6   1    1.60    5.30
  -7   6   1    9.00    6.40
   7   6  -1    6.40    7.70
   7  -6   1   -0.90    6.50
  -7   6  -1    7.30    8.90
  -7   6  -1   -3.30    3.70
   7   6   1    0.60    5.00
   7  -6  -1    5.30   11.70
   7   6   1   11.90    9.60
  -7   6  -1    5.10    6.20
   7  -6  -1   -7.00    5.70
  -7  -6   1   -0.30    5.70
   7  -6  -1   17.00    9.90
  -7  -6   1    8.10    8.00
  -7   0   2   -0.60    3.00
  -7   0  -2   -0.40    1.10
   7   0  -2   -0.60    2.30
  -7   0  -2    0.60    1.10
   7   0   2    0.20    1.70
   7   0   2    0.30    1.90
   7   0   2   -2.30    1.40
   7   0  -2   -1.40    2.10
   7   0  -2    1.30    2.50
  -7   1   2  751.32   55.69
   7  -1   2  730.73   53.79
   7  -1   2  782.02   54.89
  -7   1   2  737.43   55.19
   7   1  -2  771.32   54.59
   7  -1   2  763.32   54.69
  -7  -1  -2  757.32   53.59
   7   1  -2  655.33   52.49
  -7  -1  -2  749.33   53.59
   7  -1   2  810.42   53.79
   7   1  -2  755.52   54.69
   7   1  -2  822.42   54.99
   7   1   2  778.52   54.39
  -7  -1   2  795.92   55.09
  -7   1  -2  744.83   53.49
   7   1   2  741.93   54.19
   7  -1  -2  826.92   55.19
  -7  -1   2  680.13   52.49
   7   1   2  768.22   54.99
   7  -1  -2  723.53   53.49
   7  -1  -2  760.72   55.49
   7  -1  -2  792.92   54.89
  -7   1  -2  747.23   53.39
   7  -1  -2  699.93   53.59
   7   2  -2  515.15   42.50
   7  -2   2  569.64   43.80
   7   2  -2  611.04   45.30
   7  -2   2  629.74   44.00
  -7  -2  -2  588.54   43.90
  -7   2   2  563.84   45.10
  -7   2   2  566.44   44.50
   7  -2   2  649.93   44.10
  -7  -2  -2  593.94   43.90
   7   2  -2  661.83   44.10
   7  -2   2  566.64   44.00
   7  -2   2  636.74   44.80
   7   2  -2  581.14   43.50
   7  -2  -2  541.15   44.90
   7   2   2  589.74   45.00
  -7  -2   2  595.24   43.80
  -7   2  -2  647.04   43.70
  -7  -2   2  543.95   42.90
  -7   2  -2  572.44   44.10
   7  -2  -2  583.94   45.20
   7   2   2  613.64   44.60
   7  -2  -2  597.44   44.00
   7   2   2  621.04   43.30
  -7  -2   2  560.84   42.90
   7  -2  -2  593.74   44.40
  -7   2  -2  628.24   43.70
   7  -2  -2  633.04   44.20
   7  -3   2   59.89    8.50
   7   3  -2   57.89    9.80
   7  -3   2   60.19    8.40
   7   3  -2   65.39    7.70
  -7   3   2   54.99    8.10
  -7  -3  -2   63.89    9.20
   7  -3   2   70.79   11.40
  -7   3   2   75.39   10.50
   7  -3   2   60.99    9.70
  -7   3   2   64.39   10.20
  -7  -3  -2   60.79    9.10
   7  -3   2   60.99    9.50
  -7   3   2   69.79    8.90
   7   3  -2   61.49    7.90
  -7   3  -2   67.09   10.20
  -7   3  -2   63.49    8.90
  -7   3  -2   65.39    9.10
  -7  -3   2   64.09    8.60
   7  -3  -2   40.00    9.20
   7  -3  -2   70.79   10.00
  -7   3  -2   54.29    8.40
   7   3   2   75.49   11.90
   7  -3  -2   61.99   10.30
   7  -3  -2   49.40    7.90
   7  -3  -2   56.49    9.10
  -7  -3   2   60.79    8.50
   7   3   2   60.19    9.00
   7  -4   2   32.60    9.20
  -7   4   2   14.40    5.50
   7   4  -2   16.40    6.00
   7   4  -2   16.60    8.40
  -7  -4  -2   22.40    7.60
  -7   4   2   23.80    7.30
   7  -4   2   29.90    8.40
  -7   4   2   13.90    8.10
  -7  -4  -2   22.30    7.90
   7  -4   2   17.30    7.90
  -7   4  -2   23.20    7.20
   7  -4  -2   40.80    8.70
   7  -4  -2   23.80    9.50
  -7  -4   2   20.80    6.80
   7   4   2   17.40    9.60
  -7  -4   2    6.90    5.90
  -7   4  -2   30.60    7.50
   7   4   2   30.90    7.20
  -7   4  -2   18.00    6.30
   7  -4  -2   26.20    8.90
   7   5  -2    4.40    7.00
  -7  -5  -2   21.70    8.80
   7  -5   2   13.00    7.20
   7   5  -2   17.40    7.00
  -7   5   2   18.70    9.00
   7  -5   2   23.30    8.20
   7   5  -2   11.30    6.80
  -7   5   2   14.00    6.30
  -7  -5  -2   15.00    7.70
   7  -5  -2    4.50    9.40
   7  -5  -2    3.70    6.30
  -7   5  -2    3.90    6.10
   7   5   2   10.00    8.00
  -7   5  -2   11.40    5.70
  -7   5  -2    8.90    7.10
  -7  -5   2   13.60    5.90
   7  -5  -2   14.40    7.70
  -7  -5   2   11.20    6.90
  -7  -6  -2    2.20    8.00
  -7   6   2    5.50    6.00
  -7  -6  -2   10.10    9.60
   7   6  -2    6.40    8.30
   7   6  -2    6.40    7.30
   7  -6   2    5.50    9.10
  -7   6   2  -11.50    5.80
  -7   6   2    1.60    7.30
   7  -6   2    2.70    9.00
   7   6  -2   -2.70    9.30
   7  -6  -2    3.30    6.50
   7  -6  -2   -3.30   10.60
  -7  -6   2    0.80   10.70
  -7   6  -2    4.50    8.30
  -7  -6   2   10.10    8.60
   7  -6  -2   -2.00    5.90
   7   6   2    2.80    8.40
  -7   6  -2    3.90    6.80
  -7   6  -2   -4.70    6.80
   7   0   3   -2.80    1.70
   7   0   3    0.10    1.80
   7   0  -3   -0.50    1.60
   7   0  -3    2.60    2.20
   7   0  -3   -0.10    0.60
  -7   0  -3   -2.90    1.20
  -7   0  -3   -1.20    1.20
  -7   0   3   -0.50    2.10
   7   0  -3   -3.30    2.20
  -7   1   3   63.59    8.30
   7   1  -3   56.99    4.90
   7   1  -3   61.99    7.60
   7  -1   3   67.59    8.00
  -7  -1  -3   72.99    6.50
  -7  -1  -3   68.89    6.40
   7   1  -3   68.69    8.20
   7  -1   3   73.89    8.30
   7   1  -3   62.19    7.60
  -7   1   3   63.49    8.90
   7   1   3   61.49    8.10
   7   1   3   60.89    7.20
  -7   1  -3   63.39    6.00
   7  -1  -3   78.19    8.60
   7   1   3   63.29    7.50
  -7  -1   3   62.39    8.00
   7  -1  -3   76.09    7.30
  -7   1  -3   69.49    6.10
   7  -1  -3   71.29    8.30
   7  -1  -3   55.09    6.70
   7  -1  -3   55.69    8.20
  -7   2   3  528.75   46.10
  -7  -2  -3  614.04   44.90
   7   2  -3  622.04   44.70
   7   2  -3  574.44   43.30
   7   2  -3  573.44   44.60
   7   2  -3  614.94   46.00
   7  -2   3  673.33   45.00
   7  -2   3  651.33   45.40
  -7   2   3  633.84   45.70
   7   2  -3  532.65   43.30
   7  -2   3  579.54   44.50
   7  -2   3  634.04   44.80
  -7  -2  -3  605.04   44.80
   7  -2   3  605.44   45.20
   7  -2  -3  612.14   45.50
  -7   2  -3  661.43   44.60
  -7  -2   3  617.14   45.00
   7   2   3  649.64   44.30
   7   2   3  630.34   46.00
   7  -2  -3  532.75   45.60
  -7   2  -3  541.15   44.40
  -7  -2   3  619.44   43.70
   7  -2  -3  592.04   44.90
  -7   2  -3  614.74   44.40
   7  -2  -3  634.24   45.20
  -7  -2   3  557.14   43.60
   7   2   3  679.73   46.20
   7  -2  -3  593.04   46.60
   7  -3   3   70.59   11.20
   7   3  -3   53.89    7.50
   7   3  -3   62.29    7.70
   7  -3   3   69.69    8.80
  -7  -3  -3   61.49    9.20
  -7   3   3   90.49   12.60
   7  -3   3   56.09    8.90
   7  -3   3   66.79    9.40
   7  -3   3   42.30    7.50
  -7   3   3   68.69    9.30
   7   3  -3   58.79    7.80
  -7   3   3   60.69    9.90
   7   3  -3   60.99   10.30
  -7  -3  -3   52.89    9.20
  -7   3  -3   71.09   10.00
   7  -3  -3   66.99   10.60
   7  -3  -3   72.89   10.70
   7   3   3   76.89   10.20
   7  -3  -3   49.70    8.40
  -7   3  -3   76.19    9.00
  -7  -3   3   59.09    8.30
  -7   3  -3   63.09    8.60
  -7   3  -3   67.19    8.90
   7   3   3   49.00    9.70
   7  -3  -3   52.29    9.90
   7  -3  -3   62.09   11.00
  -7  -3   3   67.09    8.60
   7  -4   3   50.09   10.50
   7   4  -3   62.59   11.50
   7  -4   3   57.09   10.20
  -7  -4  -3   58.99   11.10
  -7  -4  -3   65.39   11.30
  -7   4   3   40.10   10.00
   7   4  -3   55.89    9.20
   7   4  -3   67.69    9.50
  -7   4   3   63.39   11.50
  -7   4  -3   49.20    9.80
   7   4   3   61.09   10.00
   7  -4  -3   51.59   11.20
  -7   4  -3   67.09   10.40
  -7   4  -3   64.19   11.70
   7   4   3   56.29   11.80
   7  -4  -3   73.89   12.30
  -7  -4   3   54.79    9.80
   7  -4  -3   73.69   11.60
  -7  -4   3   47.30    9.20
  -7   5   3   17.60    7.80
   7  -5   3    0.60    7.30
  -7   5   3    1.30    7.80
   7   5  -3    4.40    4.50
   7   5  -3    2.50    4.60
   7   5  -3   -0.10    8.00
   7  -5   3    9.00    7.90
  -7  -5  -3   -2.10    6.20
  -7  -5  -3    6.30    7.10
   7   5   3    1.30    7.00
  -7  -5   3   12.30    7.30
  -7   5  -3    2.10    6.30
  -7  -5   3   17.20    7.60
  -7   5  -3    4.40    5.60
   7  -5  -3    3.60    8.60
   7  -5  -3   15.60    9.40
   7  -5  -3    9.40    8.80
  -7   5  -3    8.00    7.00
  -7  -6  -3   11.90    7.50
  -7   6   3   21.20    9.90
   7   6  -3    2.90    9.10
  -7  -6  -3    2.30    5.80
  -7   6   3   -1.50    7.90
   7   6  -3   14.50   14.20
   7  -6   3   -2.60    5.50
   7  -6   3   12.30   12.20
   7  -6  -3    7.00    9.60
   7   6   3   -1.90    7.70
   7  -6  -3   -6.50    8.50
   7  -6  -3    5.60   11.40
  -7   6  -3   -3.20    8.40
  -7   6  -3   13.80    6.80
   7   0  -4   -1.00    1.80
   7   0  -4    1.40    1.40
  -7   0  -4   -1.60    1.40
   7   0  -4   -0.30    3.10
   7   0   4    1.60    2.50
   7   0   4   -0.40    2.20
  -7   0   4    0.70    2.60
  -7   0  -4    0.00    1.70
  -7   0   4    5.00    4.70
   7   0  -4    0.30    2.30
   7   1  -4  214.58   16.90
  -7   1   4  193.68   17.60
   7   1  -4  199.58   14.40
   7  -1   4  202.58   16.60
   7   1  -4  175.48   16.60
   7  -1   4  193.18   16.90
  -7  -1  -4  201.48   15.90
  -7   1   4  186.98   17.80
  -7  -1  -4  210.58   15.80
   7   1  -4  206.08   17.10
   7   1   4  204.28   16.60
  -7  -1   4  192.78   17.50
   7  -1  -4  205.68   17.50
   7  -1  -4  195.58   15.90
  -7   1  -4  206.88   15.80
   7  -1  -4  184.48   17.60
  -7   1  -4  211.48   15.70
   7   1   4  197.38   16.10
   7  -1  -4  217.08   17.50
   7   1   4  200.78   17.40
   7  -1  -4  179.98   15.90
   7  -2   4  781.22   53.89
   7   2  -4  673.43   52.29
  -7  -2  -4  684.43   53.79
   7  -2   4  708.23   54.29
   7  -2   4  700.83   53.49
   7   2  -4  701.03   52.29
   7   2  -4  748.73   53.79
   7   2  -4  767.52   55.19
   7  -2   4  800.32   53.99
  -7   2   4  693.73   55.89
   7  -2   4  735.13   53.89
  -7   2   4  759.72   54.89
  -7  -2  -4  724.73   53.89
  -7   2  -4  777.52   53.59
  -7  -2   4  724.93   54.29
  -7   2  -4  670.33   53.29
   7  -2  -4  740.73   54.09
   7   2   4  752.32   53.49
  -7  -2   4  734.33   52.59
  -7   2  -4  782.52   53.49
   7  -2  -4  735.43   55.39
   7  -2  -4  730.23   54.09
   7   2   4  808.32   55.79
   7  -2  -4  749.33   54.69
   7  -2  -4  665.53   55.59
   7   2   4  782.92   55.09
   7  -3   4   28.10    6.20
   7  -3   4   34.10    7.20
  -7   3   4   26.20    7.60
  -7   3   4   23.90    6.20
   7   3  -4   17.10    4.60
   7  -3   4    8.80    4.80
  -7  -3  -4   18.50    5.50
  -7   3   4   36.30    8.10
   7  -3   4   18.90    4.60
   7   3  -4   25.60    7.80
  -7  -3  -4   17.60    5.40
   7   3  -4   19.40    4.80
  -7  -3   4   25.20    5.30
  -7   3  -4   29.90    6.40
  -7  -3   4   20.90    5.00
  -7   3  -4   35.90    6.30
  -7   3  -4   25.70    6.50
   7  -3  -4   31.20    7.70
   7   3   4   27.90    7.30
   7   3   4   20.50    8.20
   7  -3  -4   29.40    6.70
   7  -3  -4    8.60    7.00
   7  -3  -4   21.10    6.00
   7  -3  -4   12.10    5.70
  -7   4   4   11.70    7.20
   7  -4   4   16.30    7.30
  -7  -4  -4    9.80    6.60
   7   4  -4   18.00    6.10
  -7  -4  -4   10.40    6.60
   7  -4   4   13.30    6.00
  -7   4   4   16.50    6.90
   7   4  -4   23.80    9.00
   7   4  -4    5.70    4.70
   7  -4  -4   17.30    8.20
   7  -4  -4   12.10    8.00
  -7  -4   4   12.10    5.50
  -7   4  -4    8.30    5.20
   7  -4  -4    6.10    7.20
  -7  -4   4   12.00    5.60
  -7   4  -4   17.90    6.80
   7   4   4   13.10    9.50
  -7   4  -4   28.00    7.60
   7   4   4   19.50    6.10
  -7  -5  -4    4.00    4.80
   7   5  -4    2.00    5.60
   7   5  -4   15.80    7.50
  -7   5   4  -12.80    6.20
  -7  -5  -4    8.00    7.10
   7  -5   4    3.60    5.90
   7   5  -4    8.20    6.30
   7  -5   4    4.20    8.30
  -7   5   4    0.90    5.10
  -7  -5   4   -2.80    5.70
   7  -5  -4    3.10    6.00
  -7  -5   4   -6.70    5.10
   7  -5  -4   12.70    9.50
   7   5   4    1.00    7.30
   7  -5  -4   -3.00    5.60
  -7   5  -4    0.10    4.30
  -7   5  -4    2.80    6.50
  -7   5  -4    7.90    7.10
  -7   6   4   13.30   10.60
   7   6  -4   11.60    7.60
  -7  -6  -4   -4.20    7.40
  -7  -6  -4   10.10    9.80
   7  -6   4   -1.40    8.40
   7  -6  -4   -7.90    5.00
  -7   6  -4   13.70    8.00
   7  -6  -4   -5.10   10.50
   7  -6  -4   -2.20   12.90
   7   6   4    3.10   11.60
   7   0   5   -1.20    2.50
   7   0  -5   -0.70    1.70
  -7   0  -5   -0.80    1.30
   7   0  -5   -1.00    1.80
  -7   0  -5    0.70    1.40
  -7   0   5    0.10    3.10
   7   0  -5   -0.70    2.30
   7   0  -5    3.70    3.30
   7   0  -5    4.80    2.90
  -7   0   5   -2.20    2.50
   7   0   5   -2.70    2.20
   7  -1   5  650.13   45.70
   7  -1   5  603.04   44.70
   7   1  -5  575.24   42.50
   7   1  -5  648.04   45.20
  -7  -1  -5  608.54   44.00
  -7   1   5  565.14   46.30
   7   1  -5  605.14   45.20
   7   1  -5  543.55   42.50
  -7   1   5  595.74   45.80
  -7  -1  -5  597.94   43.90
   7  -1  -5  670.33   45.80
   7   1   5  613.54   45.00
  -7   1  -5  624.44   43.70
   7  -1  -5  563.24   46.20
   7  -1  -5  564.14   43.80
   7  -1  -5  553.74   45.30
  -7   1  -5  648.24   43.80
   7   1   5  585.44   43.90
  -7  -1   5  645.14   45.90
   7   1   5  610.64   45.90
   7  -1  -5  582.44   43.80
  -7  -1   5  671.23   46.10
   7   2  -5   74.69   10.00
   7   2  -5   69.19    6.70
   7  -2   5   92.09    9.90
  -7  -2  -5   69.29    9.00
   7   2  -5   67.19    6.60
   7  -2   5   57.19    9.00
  -7   2   5   56.89   10.00
  -7   2   5   60.09    9.10
  -7  -2  -5   80.09    9.30
   7  -2   5   62.19    8.10
   7   2  -5   78.39    8.80
   7  -2  -5   76.19    9.50
   7   2   5   67.49    9.90
   7  -2  -5   83.59   11.60
   7  -2  -5   82.89   11.10
  -7  -2   5   65.59    9.10
   7  -2  -5   76.29    9.30
  -7   2  -5   78.69    8.90
   7  -2  -5   65.29    9.40
  -7  -2   5   66.89    6.80
   7   2   5   77.29    8.70
  -7   2  -5   85.69    9.00
   7   2   5   65.69   10.10
  -7   2  -5   63.59    7.80
  -7  -2   5   90.29   10.40
   7  -3   5  299.47   25.30
   7   3  -5  286.27   23.80
  -7  -3  -5  277.87   25.20
   7   3  -5  350.66   27.70
  -7   3   5  262.87   26.80
  -7  -3  -5  297.77   25.60
   7  -3   5  340.47   26.20
  -7   3   5  340.67   26.20
   7  -3   5  343.37   25.70
  -7   3   5  314.27   27.60
   7   3  -5  315.27   23.90
   7  -3  -5  309.07   27.10
  -7   3  -5  310.37   25.30
   7  -3  -5  258.57   27.00
   7  -3  -5  305.07   26.30
   7  -3  -5  284.07   25.60
  -7   3  -5  262.77   24.80
  -7  -3   5  316.07   24.30
   7   3   5  318.07   26.90
   7   3   5  297.67   27.40
  -7  -3   5  325.07   24.30
   7  -3  -5  302.17   26.50
  -7   3  -5  303.37   25.00
  -7  -4  -5   10.30    6.50
  -7   4   5    5.00    6.80
   7  -4   5   24.70    7.20
  -7  -4  -5   20.80    7.70
   7  -4   5   22.80    8.00
   7   4  -5   14.30    4.80
  -7   4   5   22.10    9.10
   7   4  -5   20.50    7.50
   7   4  -5   15.00    5.00
  -7  -4   5   22.50    6.30
   7   4   5   27.50    8.30
   7  -4  -5   22.40    9.10
  -7  -4   5   13.30    5.80
   7  -4  -5   15.30    8.80
  -7   4  -5   23.20    7.20
   7   4   5   26.00   11.00
  -7   4  -5    9.50    5.00
   7  -4  -5   10.80    6.50
  -7   4  -5   11.20    7.60
  -7  -5  -5   -0.20    6.90
   7   5  -5    4.50    6.10
  -7   5   5   -6.30    7.30
  -7  -5  -5    2.60    5.50
   7  -5   5    5.70    6.10
   7   5  -5    8.20    6.80
   7  -5   5    7.60    6.00
   7  -5  -5    5.80    8.40
   7   5   5    7.30    8.40
  -7  -5   5    5.40    6.20
   7  -5  -5   -0.50    8.10
   7  -5  -5    4.60    8.30
  -7   5  -5    4.70    4.90
  -7   5  -5   15.30    6.20
  -7  -6  -5   12.10    9.10
   7   6  -5    2.70    7.40
  -7  -6  -5   -3.20    4.90
  -7   6   5    9.30   10.40
   7  -6   5   -3.70    5.60
  -7   6  -5    0.00    4.70
   7  -6  -5   -1.80    9.60
   7  -6  -5    0.10    7.00
   7   6   5    0.70   12.10
   7   0   6    4.60    3.20
   7   0   6    6.30    3.60
  -7   0   6   -1.50    2.80
   7   0  -6    0.00    2.20
   7   0  -6    8.90    4.10
   7   0  -6   -0.60    2.10
  -7   0  -6    0.90    1.80
  -7   0  -6    0.20    2.40
   7   0  -6   -1.80    2.30
  -7   0   6    1.10    3.80
  -7   1   6  177.38   16.30
   7   1  -6  166.58   13.00
   7   1  -6  161.18   15.70
   7  -1   6  174.98   15.10
  -7  -1  -6  180.78   14.30
   7   1  -6  164.38   15.30
   7   1  -6  156.18   12.90
   7  -1   6  165.08   15.70
  -7  -1  -6  179.98   14.40
  -7   1   6  154.98   16.60
  -7  -1   6  194.98   16.70
   7  -1  -6  166.28   15.50
  -7   1  -6  157.98   13.90
   7  -1  -6  185.08   14.80
  -7  -1   6  196.78   17.00
   7   1   6  164.98   14.40
   7   1   6  191.38   15.80
   7  -1  -6  154.48   15.70
  -7   1  -6  191.98   14.20
   7   1   6  193.48   16.90
   7  -1  -6  163.18   14.40
   7  -1  -6  161.78   16.60
   7   2  -6   26.40    4.20
  -7  -2  -6   19.80    5.60
  -7   2   6   17.60    7.10
   7   2  -6   27.60    6.90
   7   2  -6   21.50    4.00
  -7   2   6   24.90    6.20
  -7  -2  -6   32.20    6.40
   7  -2   6   22.70    5.00
   7   2  -6   23.60    5.10
   7  -2   6   37.20    6.90
   7  -2  -6   15.50    5.40
   7  -2  -6   30.90    7.40
  -7  -2   6   34.70    7.10
   7  -2  -6   28.30    6.80
   7  -2  -6   16.20    5.40
   7   2   6   29.40    5.90
  -7  -2   6   30.80    7.80
   7   2   6   34.60    7.50
   7   2   6   21.60    7.30
  -7   2  -6   34.40    5.30
   7  -2  -6   38.30    7.30
  -7   2  -6   24.80    4.90
   7   3  -6   63.79    8.00
   7   3  -6   57.59   10.30
  -7   3   6   45.10    9.20
  -7  -3  -6   82.39   10.80
   7  -3   6   55.59    9.70
  -7   3   6   52.59   11.40
   7   3  -6   84.69    8.80
  -7  -3  -6   55.79   10.00
   7  -3   6   59.79    9.20
   7   3   6   73.69   12.50
   7  -3  -6   47.90   10.50
  -7  -3   6   62.59    8.40
  -7  -3   6   60.79    8.10
   7  -3  -6   63.99   10.80
  -7   3  -6   81.59    9.80
  -7   3  -6   57.69    8.60
   7  -3  -6   53.49   10.70
   7   3   6   74.19   11.30
  -7  -4  -6   25.90    7.80
   7  -4   6   40.10    9.20
   7   4  -6   27.40    7.90
  -7   4   6   38.20    9.70
  -7  -4  -6   48.20    9.20
  -7   4   6   24.90    9.10
   7   4  -6   35.90    7.20
   7  -4   6   34.70    8.10
   7   4  -6   35.10    6.80
   7   4   6   33.90    9.60
   7  -4  -6   27.20    8.20
  -7   4  -6   36.00    8.30
  -7   4  -6   27.20    7.50
  -7  -4   6   22.30    6.70
   7  -4  -6   19.80    7.90
  -7  -4   6   21.50    5.60
   7   4   6   24.10   11.40
   7  -4  -6   21.90    7.60
  -7  -5  -6    1.00    6.30
   7   5  -6   -2.30    5.30
  -7   5   6   -1.40    7.60
   7  -5   6   -2.10    4.90
  -7  -5  -6    0.90    4.90
   7  -5   6   -0.40    7.10
   7  -5  -6    4.90    6.20
   7  -5  -6   -4.80    5.10
   7   5   6    4.20    8.30
  -7   5  -6  -14.50    4.80
  -7   5  -6    6.10    5.30
   7  -5  -6    2.60    7.70
   7   6  -6  -11.10    9.10
  -7  -6  -6    8.80    6.80
   7  -6   6    2.90    8.70
  -7   6   6   -4.00    9.20
   7  -6  -6   17.50    8.40
  -7   6  -6   -7.40    6.60
   7  -6  -6    3.60   10.40
   7   6   6   -4.60   11.10
  -7   0   7    4.50    4.30
   7   0  -7    3.20    2.70
   7   0  -7    1.00    2.60
  -7   0   7   -0.30    3.50
   7   0   7   -3.70    4.50
  -7   0  -7    0.50    2.80
   7   0  -7   -0.10    2.40
  -7   0  -7   -0.30    2.70
   7   0   7    2.00    3.20
   7   0  -7   -0.40    2.90
  -7  -1  -7  172.08   13.70
  -7   1   7  136.99   16.50
  -7  -1  -7  158.78   13.50
   7   1  -7  142.79   11.80
   7  -1   7  156.78   14.10
  -7   1   7  137.29   17.40
   7   1  -7  145.19   11.90
   7   1  -7  170.38   14.30
   7   1  -7  143.39   14.70
   7  -1   7  127.99   15.80
   7  -1  -7  156.58   13.50
   7   1   7  123.39   16.00
  -7  -1   7  154.18   16.90
   7  -1  -7  150.48   13.40
   7   1   7  126.99   13.00
   7   1   7  134.69   15.20
  -7   1  -7  165.28   13.20
  -7  -1   7  161.88   17.60
   7  -1  -7  135.99   17.00
   7  -1  -7  171.08   14.80
  -7   1  -7  173.68   13.40
   7   2  -7  123.09   13.90
  -7   2   7  110.39   13.70
  -7  -2  -7  105.79   12.20
   7  -2   7  105.59   11.20
   7  -2   7   96.99   12.50
  -7   2   7   85.19   14.00
   7   2  -7   97.99   11.60
   7   2  -7  103.49    9.20
   7   2  -7  102.49    9.20
  -7  -2  -7  102.59   12.10
  -7   2  -7  117.29   10.50
  -7  -2   7   93.39   13.40
   7  -2  -7   92.59   13.20
  -7  -2   7  102.29   12.60
  -7   2  -7  104.49   10.10
   7  -2  -7   83.69   14.20
   7   2   7  118.29   12.70
   7  -2  -7   93.49   11.80
   7   2   7  130.19   14.00
   7  -2  -7   95.09   12.20
   7   2   7  116.09   15.20
  -7  -3  -7  211.08   21.60
   7   3  -7  267.37   20.50
  -7   3   7  219.08   26.20
  -7  -3  -7  226.88   22.30
  -7   3   7  238.58   22.40
   7  -3   7  249.88   22.80
   7  -3   7  302.37   22.70
   7   3  -7  248.38   23.20
   7   3  -7  219.58   20.00
   7  -3  -7  223.28   23.10
   7  -3  -7  251.77   23.40
  -7  -3   7  264.87   20.80
  -7   3  -7  261.87   21.40
  -7   3  -7  310.67   22.20
   7   3   7  252.47   24.20
   7   3   7  260.77   23.80
   7  -3  -7  266.17   22.80
   7   4  -7   42.90   11.00
  -7   4   7   37.30   10.30
  -7   4   7   40.40   11.60
  -7  -4  -7   24.20    8.40
   7  -4   7   31.50    9.10
  -7  -4  -7   29.30    8.80
   7   4   7   25.80   11.90
  -7   4  -7   46.70    9.10
   7  -4  -7   45.70   10.10
  -7   4  -7   49.30    9.20
   7   4   7   32.40   10.10
   7  -4  -7   40.70   10.90
   7  -4  -7   40.50   10.70
   7   5  -7   -5.30    5.40
   7  -5   7   -4.90    7.10
  -7   5   7   12.50    8.00
  -7  -5  -7   -6.20    6.30
  -7   5   7    3.80    8.70
  -7  -5  -7    1.50    6.40
   7  -5   7   10.20    7.90
  -7   5  -7    5.00    6.00
   7   5   7    0.30    8.40
   7  -5  -7    4.70    8.40
   7  -5  -7    1.20    5.10
  -7   5  -7   -3.30    6.10
   7  -5  -7    3.20    6.00
  -7  -6  -7   11.80    8.60
   7   6  -7    4.80    7.60
   7  -6   7   -3.60    5.90
  -7   6   7    0.00    7.50
   7   6   7    1.80    9.60
   7  -6  -7    4.00    8.10
   7  -6  -7    1.40   10.30
  -7   6  -7    3.00    5.40
   7   0  -8    0.60    2.60
   7   0   8   -0.90    3.60
  -7   0  -8    4.70    2.70
  -7   0   8    3.90    6.30
   7   0   8   -0.30    3.90
  -7   0  -8   -1.20    3.10
   7   0  -8    5.10    2.80
  -7   0   8   -2.10    3.40
   7   0  -8    4.60    3.10
   7   0  -8   -5.50    4.10
  -7   1   8   57.79   11.70
   7  -1   8   72.19    9.90
  -7  -1  -8   65.99    8.40
   7   1  -8   57.89    9.70
   7   1  -8   59.69    6.80
   7   1  -8   75.59    6.70
  -7   1   8   68.79   10.80
   7   1  -8   77.39    9.80
  -7  -1  -8   61.99    8.40
   7  -1   8   76.09   10.80
   7  -1  -8   68.29    8.60
  -7  -1   8   64.99   11.20
  -7   1  -8   72.19    8.10
   7  -1  -8   78.79   12.20
   7   1   8   72.99   11.30
   7  -1  -8   68.59    8.70
   7  -1  -8   68.99   10.10
  -7   1  -8   75.69    8.60
   7   1   8   77.39   11.00
  -7  -1   8   56.99   11.10
  -7  -2  -8  115.69   13.80
  -7   2   8  112.39   16.00
   7   2  -8  116.49   10.20
   7  -2   8  104.99   11.90
   7   2  -8  124.69   10.30
  -7  -2  -8  114.29   13.10
  -7  -2  -8  118.29   13.40
   7  -2   8  119.29   15.00
  -7   2   8   98.69   14.00
   7   2  -8  113.59   13.90
   7   2  -8   95.49   12.50
   7   2   8  114.59   15.50
  -7   2  -8  103.99   10.90
   7   2   8  139.19   14.90
   7  -2  -8  124.09   16.20
  -7   2  -8  112.09   11.20
   7   2   8  139.09   14.80
   7  -2  -8  146.09   14.40
  -7  -2   8   91.89   13.30
   7  -2  -8  126.59   14.10
   7  -2  -8  101.59   14.00
  -7  -2   8  153.28   16.90
  -7   3   8   35.50   10.00
   7   3  -8   42.70    6.80
  -7   3   8   35.40    8.90
   7   3  -8   57.19    9.80
  -7  -3  -8   53.59    9.40
   7  -3   8   16.00    6.60
   7   3  -8   39.50    7.60
  -7  -3  -8   43.00    8.60
  -7  -3   8   36.50   11.00
   7   3   8   44.30   11.00
   7  -3  -8   56.29   10.60
  -7   3  -8   41.70    7.40
   7   3   8   35.70    9.90
   7  -3  -8   41.70    9.20
   7  -3  -8   48.60   10.00
  -7   3  -8   46.30    7.80
  -7   4   8   48.70   13.10
   7  -4   8   32.30    9.60
  -7  -4  -8   46.10   10.00
  -7   4   8   36.90   11.60
   7   4  -8   32.60    9.00
  -7  -4  -8   51.99   10.60
   7  -4  -8   32.80   10.50
  -7   4  -8   30.10    8.30
   7  -4  -8   34.30   10.70
   7   4   8   26.60   12.30
  -7   4  -8   59.29    9.70
   7   4   8   51.39   11.30
   7  -5   8   -6.80    4.70
   7   5  -8   -2.70    8.20
  -7  -5  -8   -5.90    7.00
  -7   5   8    6.50    6.30
  -7  -5  -8    6.10    7.20
  -7   5   8   -0.40    6.20
   7   5   8    3.70   12.30
   7  -5  -8    0.60    8.10
  -7   5  -8    8.50    5.30
   7  -5  -8    5.40    9.10
   7  -5  -8   -4.90    4.50
   7   5   8  -14.30    8.20
  -7   5  -8    6.40    5.80
  -7  -6  -8    6.30    8.50
   7  -6   8   -3.90    8.50
  -7   6  -8   12.30    8.60
   7  -6  -8   -9.50    7.80
   7   0   9   -5.00    3.00
  -7   0   9    4.50    5.20
   7   0  -9   -0.90    3.20
  -7   0  -9    1.90    2.70
   7   0  -9    0.60    3.00
   7   0  -9   -1.10    3.30
   7   0   9   -1.00    4.30
  -7   0   9    7.00    5.10
  -7   0  -9    2.20    2.70
   7   0  -9   -1.10    3.30
   7   1  -9   93.29    8.60
   7  -1   9   69.09   10.80
   7  -1   9  110.09   14.00
  -7  -1  -9  105.39   11.10
  -7   1   9   78.49   12.50
   7   1  -9   88.99   12.00
   7   1  -9   82.69   12.30
   7   1  -9  115.49    8.90
  -7   1   9   80.59   14.20
  -7  -1  -9  102.69   10.90
   7  -1  -9   93.69   10.90
  -7  -1   9   83.89   13.30
   7  -1  -9   68.69   13.20
  -7   1  -9   87.79   10.40
  -7   1  -9  109.09   11.20
   7  -1  -9   87.19   10.50
   7   1   9  112.29   14.20
  -7  -1   9   76.59   13.60
   7  -1  -9   86.09   11.70
   7   1   9  112.49   15.30
  -7  -2  -9   71.29    9.70
  -7  -2  -9   64.09    9.60
   7   2  -9   67.19    8.00
   7   2  -9   55.79   10.50
   7   2  -9   70.59    9.00
  -7   2   9   76.29   11.80
  -7   2   9   78.89   13.40
   7  -2   9   85.89   13.00
   7  -2   9   70.59    9.40
   7  -2  -9   69.79   10.70
   7   2   9   89.79   12.30
   7  -2  -9   66.29   10.50
  -7   2  -9   71.59    8.90
   7   2   9   69.99   12.10
  -7  -2   9   61.09   11.60
   7  -2  -9   46.40    9.80
  -7   2  -9   82.39   10.10
  -7  -3  -9   87.59   13.10
  -7   3   9  110.29   15.20
   7  -3   9  102.89   14.50
  -7   3   9   96.49   16.50
  -7  -3  -9   96.09   14.30
  -7  -3  -9   91.59   12.90
   7   3  -9  103.39   14.30
   7   3   9  111.19   16.40
   7   3   9   96.09   15.10
   7  -3  -9   74.39   12.20
  -7   3  -9   98.69   11.80
  -7   3  -9  108.99   12.80
   7  -3  -9  107.59   15.00
   7  -3  -9  104.69   14.80
  -7  -3   9  111.49   14.90
   7  -4   9    4.40    5.20
  -7  -4  -9    4.70    6.10
  -7   4   9   11.40    8.90
   7   4  -9  -11.20    5.80
  -7  -4  -9    0.00    5.60
  -7   4   9    6.60    7.00
   7   4   9    0.50    7.50
  -7   4  -9    6.50    4.90
  -7   4  -9    6.80    4.80
   7  -4  -9   -1.50    3.90
   7  -4  -9    2.10    5.80
   7   4   9    5.10   10.10
   7  -4  -9   -4.00    4.50
   7   5  -9    2.60    6.20
  -7  -5  -9    2.90    7.10
  -7   5   9   17.50   11.40
  -7   5   9    3.70    9.50
   7  -5   9    5.60    6.00
  -7  -5  -9   -6.50    6.90
   7  -5  -9   12.80    8.60
   7  -5  -9   31.30   11.00
  -7   5  -9    1.10    7.00
   7  -5  -9    6.40    8.90
  -7   5  -9    7.00    5.70
   7   5   9   20.10   14.20
   7   5   9    6.70    7.60
  -7   0 -10    0.30    3.90
   7   0 -10   -3.60    2.80
  -7   0  10   -0.50    4.40
   7   0 -10   -1.30    3.70
   7   0  10    4.00    4.60
  -7   0  10    0.10    5.40
   7   0  10   -4.90    6.40
   7   0 -10   -3.60    3.00
   7   0 -10   -0.90    3.10
  -7   0 -10    0.40    2.80
   7   1 -10   63.29    7.10
   7  -1  10   54.99   10.00
   7   1 -10   43.10    8.10
   7   1 -10   44.20    8.90
  -7  -1 -10   61.39    8.30
  -7  -1 -10   62.59    8.50
   7  -1  10   57.69   10.60
   7   1 -10   47.00    6.50
  -7   1  10   60.99   10.90
  -7   1  10   64.79   13.10
   7   1  10   51.29   10.60
   7   1  10   40.50   10.10
  -7   1 -10   52.59    7.40
   7  -1 -10   49.50    8.00
   7  -1 -10   62.79    8.70
   7  -1 -10   56.69    9.40
  -7  -1  10   30.60    9.90
  -7   1 -10   56.09    7.80
  -7   2  10  117.59   17.40
  -7  -2 -10  150.58   16.60
   7  -2  10  147.79   19.00
  -7  -2 -10  145.59   16.20
  -7   2  10  132.69   19.50
   7   2 -10  151.48   17.20
   7  -2 -10  154.18   16.90
[truncated: 351,288 more chars]
