# Supplementary material for: Synthesis and structure of 1-{(E)-[(6-meth­oxy­pyridin-2-yl)methyl­idene]amino}-3-phenyl­thio­urea
Source: Acta Crystallogr E Crystallogr Commun. 2026 May 15;82(Pt 6):674–7. doi: 10.1107/S2056989026004111 (PMC13238970; doi:10.1107/S2056989026004111)
Supplement: Supplementary file 2 [file e-82-00674-Isup2.hkl]

data_I                                                                          
_shelx_title ' LMA_a.res in Pna2(1)'                                            
_shelx_refln_list_code          4                                               
_shelx_F_calc_maximum      148.43                                               
_exptl_crystal_F_000       600.00                                               
_reflns_d_resolution_high  0.7576                                               
                                                                                
loop_                                                                           
 _space_group_symop_operation_xyz                                               
 'x, y, z'                                                                      
 '-x, -y, z+1/2'                                                                
 'x+1/2, -y+1/2, z'                                                             
 '-x+1/2, y+1/2, z+1/2'                                                         
                                                                                
_cell_length_a    17.8112                                                       
_cell_length_b     5.2400                                                       
_cell_length_c    15.3399                                                       
_cell_angle_alpha  90.000                                                       
_cell_angle_beta   90.000                                                       
_cell_angle_gamma  90.000                                                       
                                                                                
_shelx_F_squared_multiplier     1.000                                           
                                                                                
loop_                                                                           
 _refln_index_h                                                                 
 _refln_index_k                                                                 
 _refln_index_l                                                                 
 _refln_F_squared_calc                                                          
 _refln_F_squared_meas                                                          
 _refln_F_squared_sigma                                                         
 _refln_observed_status                                                         
   0   0 -20         50.73         54.03        14.62 o                         
   2   0 -20         22.38         10.66        12.30 o                         
   2   0 -19         38.60         31.57         6.70 o                         
   4   0 -19         23.46         18.52         8.52 o                         
   6   0 -19         39.15         16.44        13.08 o                         
   0   1 -19         12.82          7.60         6.75 o                         
   1   1 -19          2.51         -3.19         3.71 o                         
   2   1 -19         22.74         24.71         5.45 o                         
   3   1 -19         37.46         28.15         6.14 o                         
   4   1 -19         25.85         30.12         6.13 o                         
   5   1 -19          9.03         10.86        16.34 o                         
   6   1 -19          1.73         -3.15         5.61 o                         
   1   2 -19          4.84          4.40         6.08 o                         
   2   2 -19          5.19          1.22         6.25 o                         
   3   2 -19         10.68         13.72         6.74 o                         
   4   2 -19          8.20         19.48         9.65 o                         
   0   0 -18         37.68         13.35         7.42 o                         
   2   0 -18         23.43         24.67         7.45 o                         
   4   0 -18         18.86          9.56         5.24 o                         
   6   0 -18         67.46         58.79        10.95 o                         
   8   0 -18         15.60          7.84         7.22 o                         
  10   0 -18          0.83          5.13         6.62 o                         
   1   1 -18         10.96          7.17         3.75 o                         
   2   1 -18         51.68         40.57         4.36 o                         
   3   1 -18          8.49          9.65         3.26 o                         
   4   1 -18          2.91          1.19         4.29 o                         
   5   1 -18         31.54         39.48         8.79 o                         
   6   1 -18          6.47         -4.62         5.76 o                         
   7   1 -18          0.95         -2.78         4.50 o                         
   8   1 -18         18.64         15.75         5.91 o                         
   9   1 -18         17.80         28.63         6.64 o                         
   0   2 -18         11.69         19.40         6.02 o                         
   1   2 -18         62.31         64.40         6.07 o                         
   2   2 -18         11.23         11.03         4.49 o                         
   3   2 -18         19.95         17.06         6.02 o                         
   4   2 -18          0.19         10.06         5.21 o                         
   5   2 -18          1.98          4.79         4.70 o                         
   6   2 -18          4.53         14.55         6.20 o                         
   7   2 -18         31.35         16.66         6.94 o                         
   8   2 -18          0.74          3.35         6.22 o                         
   1   3 -18          9.94          7.09         5.15 o                         
   2   3 -18          8.13         19.39         6.15 o                         
   3   3 -18          9.35         19.49         9.97 o                         
   2   0 -17         41.23         41.96         6.58 o                         
   4   0 -17         48.98         52.91         5.86 o                         
   6   0 -17         49.82         36.44         7.12 o                         
   8   0 -17         32.08         25.86         7.92 o                         
  10   0 -17         11.72         15.67        14.11 o                         
  12   0 -17         26.12         25.57        18.24 o                         
   0   1 -17        109.79        123.95        12.95 o                         
   1   1 -17         13.91         12.00         3.16 o                         
   2   1 -17         12.02         12.90         3.66 o                         
   3   1 -17         39.50         34.11         4.15 o                         
   4   1 -17          3.61          0.54         2.77 o                         
   5   1 -17          5.53          5.81         3.20 o                         
   6   1 -17         31.01         33.22         5.15 o                         
   7   1 -17         32.83         27.87         5.07 o                         
   8   1 -17          3.86          2.72         3.94 o                         
   9   1 -17         20.44         20.94         6.84 o                         
  10   1 -17         14.98         17.60         5.51 o                         
  11   1 -17          8.59         -2.17         5.27 o                         
  12   1 -17         18.70         10.26         6.31 o                         
   1   2 -17         45.01         57.24         6.93 o                         
   2   2 -17          2.72          6.89         3.42 o                         
   3   2 -17          5.86          5.77         3.28 o                         
   4   2 -17          5.50          9.95         3.79 o                         
   5   2 -17         13.31         24.59         4.35 o                         
   6   2 -17          0.73          2.63         4.80 o                         
   7   2 -17          8.71          9.06         5.31 o                         
   8   2 -17          9.84          6.10         5.78 o                         
   9   2 -17         12.90         10.88         6.03 o                         
  10   2 -17          8.57         -1.59         5.67 o                         
   0   3 -17         18.26         13.67         6.22 o                         
   1   3 -17         23.82         26.68         5.58 o                         
   2   3 -17         18.46         28.05         5.86 o                         
   3   3 -17         37.14         43.95         6.49 o                         
   4   3 -17         13.59         18.58         5.20 o                         
   5   3 -17         15.32          7.69         4.72 o                         
   6   3 -17          7.67          7.95         7.50 o                         
   7   3 -17         16.43         18.46         6.44 o                         
   0   0 -16         41.33         42.70         8.76 o                         
   2   0 -16        104.57        102.27        12.62 o                         
   4   0 -16        190.46        210.99        15.00 o                         
   6   0 -16          0.81          5.31         4.74 o                         
   8   0 -16         11.36         10.19         5.26 o                         
  10   0 -16        198.59        220.93        34.96 o                         
  12   0 -16         46.36         35.22        12.82 o                         
  14   0 -16         14.17         18.04         7.97 o                         
   1   1 -16         19.30         13.44         3.41 o                         
   2   1 -16         14.56         21.55         3.43 o                         
   3   1 -16          6.31          5.41         2.46 o                         
   4   1 -16          1.04          0.21         2.97 o                         
   5   1 -16         28.89         29.18         4.10 o                         
   6   1 -16         27.11         21.97         4.20 o                         
   7   1 -16         34.90         34.76         5.22 o                         
   8   1 -16         94.84         90.61         7.57 o                         
   9   1 -16          8.56          5.10         3.66 o                         
  10   1 -16         26.50         16.28         4.76 o                         
  11   1 -16         22.15         14.85         5.66 o                         
  12   1 -16          1.03          0.52         4.31 o                         
  13   1 -16         15.62         19.07         5.78 o                         
   0   2 -16          8.55          4.61         4.27 o                         
   1   2 -16         31.35         31.17         3.71 o                         
   2   2 -16          7.49          7.31         3.27 o                         
   3   2 -16         42.24         46.34         4.54 o                         
   4   2 -16         19.22         12.26         3.10 o                         
   5   2 -16          6.03          7.70         3.53 o                         
   6   2 -16         13.26          8.12         3.56 o                         
   7   2 -16         63.38         70.75         7.54 o                         
   8   2 -16          3.54          8.10         3.88 o                         
   9   2 -16          9.93          6.72         4.78 o                         
  10   2 -16          4.00         11.38         6.06 o                         
  11   2 -16          8.99          2.60         5.67 o                         
  12   2 -16          1.15         -1.44         4.60 o                         
   1   3 -16         22.82         19.77         3.85 o                         
   2   3 -16         12.40         10.76         3.45 o                         
   3   3 -16          4.08         10.19         3.46 o                         
   4   3 -16         12.11         11.29         3.91 o                         
   5   3 -16         23.91         19.54         4.89 o                         
   6   3 -16          0.76         -0.56         3.89 o                         
   7   3 -16          7.91          1.68         5.15 o                         
   8   3 -16         25.09         24.38         6.35 o                         
   9   3 -16          7.41          8.45         5.04 o                         
  10   3 -16          0.85         -8.43        10.66 o                         
   0   4 -16         21.98         35.41         8.69 o                         
   1   4 -16          4.87          8.05         6.29 o                         
   2   4 -16         25.27         20.68         5.94 o                         
   3   4 -16          9.58         15.92         5.87 o                         
   4   4 -16         16.73         26.05         8.50 o                         
   2   0 -15         11.32          8.88         3.31 o                         
   4   0 -15        255.07        254.05        12.58 o                         
   6   0 -15        197.14        196.29        12.90 o                         
   8   0 -15        100.17        116.54        11.12 o                         
  10   0 -15         33.09         34.00         6.45 o                         
  12   0 -15         52.73         52.23         8.85 o                         
  14   0 -15         44.13         58.24        12.59 o                         
   0   1 -15        165.04        172.77        11.01 o                         
   1   1 -15        116.08        124.51         6.28 o                         
   2   1 -15         65.12         67.13         4.76 o                         
   3   1 -15        144.76        145.40         6.41 o                         
   4   1 -15         72.73         72.09         4.53 o                         
   5   1 -15         47.13         62.61         4.38 o                         
   6   1 -15        101.02        108.57         6.35 o                         
   7   1 -15         67.06         66.72         5.99 o                         
   8   1 -15          3.93          1.46         3.50 o                         
   9   1 -15          5.54          3.74         3.48 o                         
  10   1 -15         28.42         27.77         4.48 o                         
  11   1 -15          1.85          4.94         4.01 o                         
  12   1 -15         11.45          4.79         4.41 o                         
  13   1 -15         20.40         20.95         4.83 o                         
  14   1 -15         10.35          4.19         4.53 o                         
  15   1 -15         18.89         12.48         5.97 o                         
   1   2 -15         18.07         18.37         3.19 o                         
   2   2 -15         24.05         26.69         3.68 o                         
   3   2 -15         76.02         71.45         5.83 o                         
   4   2 -15         21.08         17.57         3.17 o                         
   5   2 -15         48.59         41.27         4.55 o                         
   6   2 -15         11.78         10.60         3.61 o                         
   7   2 -15         60.19         57.19         5.54 o                         
   8   2 -15         18.19         10.26         4.29 o                         
   9   2 -15         46.39         51.04         6.04 o                         
  10   2 -15         29.42         29.40         4.87 o                         
  11   2 -15         63.14         63.70         7.56 o                         
  12   2 -15          4.11          8.42         4.87 o                         
  13   2 -15         15.66          8.69         5.99 o                         
  14   2 -15          2.62          5.63         5.00 o                         
   0   3 -15         54.25         53.31         6.62 o                         
   1   3 -15          9.67          9.23         3.02 o                         
   2   3 -15          4.17          3.26         3.30 o                         
   3   3 -15          4.27          7.22         3.09 o                         
   4   3 -15         19.36         19.69         4.08 o                         
   5   3 -15         23.08         15.55         4.22 o                         
   6   3 -15          3.87          6.38         3.74 o                         
   7   3 -15          4.44          6.07         3.69 o                         
   8   3 -15          9.10          2.47         4.59 o                         
   9   3 -15          2.53         -1.25         5.65 o                         
  10   3 -15         19.54         28.13         8.22 o                         
  11   3 -15         23.26         12.89         6.66 o                         
  12   3 -15         21.65         28.90        13.25 o                         
   1   4 -15          9.10          7.33         3.69 o                         
   2   4 -15         15.78         13.36         5.28 o                         
   3   4 -15          0.53         -1.14         4.06 o                         
   4   4 -15          4.62          5.37         4.79 o                         
   5   4 -15          2.33          0.70         4.99 o                         
   6   4 -15          2.70          7.39         5.63 o                         
   7   4 -15          0.83         -7.03         7.03 o                         
   8   4 -15          7.56         11.18         9.12 o                         
   0   0 -14       1993.99       1973.15       145.31 o                         
   2   0 -14        222.80        222.10        10.69 o                         
   4   0 -14         87.47         80.33         6.24 o                         
   6   0 -14        166.91        169.83        14.16 o                         
   8   0 -14         84.72         75.88         8.59 o                         
  10   0 -14        203.73        217.49        21.21 o                         
  12   0 -14         46.78         44.56         9.78 o                         
  14   0 -14         16.60         25.71         8.29 o                         
  16   0 -14         27.78         33.44         7.36 o                         
   1   1 -14        118.87        116.54         5.33 o                         
   2   1 -14         26.49         32.40         3.33 o                         
   3   1 -14        133.29        134.75         5.85 o                         
   4   1 -14        150.33        150.12         7.54 o                         
   5   1 -14         65.93         64.21         4.31 o                         
   6   1 -14         11.82         14.61         4.79 o                         
   7   1 -14        164.91        166.77        12.29 o                         
   8   1 -14         23.73         24.69         4.24 o                         
   9   1 -14         77.25         84.87         8.86 o                         
  10   1 -14         11.95          9.30         4.01 o                         
  11   1 -14         59.40         66.97         6.64 o                         
  12   1 -14         36.95         43.54         5.16 o                         
  13   1 -14          8.54          2.58         5.42 o                         
  14   1 -14         15.53          8.99         4.21 o                         
  15   1 -14          3.09         -1.56         5.04 o                         
  16   1 -14          4.68          1.57         5.18 o                         
   0   2 -14          0.94         -2.23         3.21 o                         
   1   2 -14          4.36          8.14         2.57 o                         
   2   2 -14        145.84        135.75         6.25 o                         
   3   2 -14        187.19        187.86         7.45 o                         
   4   2 -14         50.06         49.88         3.98 o                         
   5   2 -14          4.36          3.95         2.37 o                         
   6   2 -14         16.77         14.32         3.41 o                         
   7   2 -14         62.65         70.39         5.30 o                         
   8   2 -14         48.91         42.83         5.21 o                         
   9   2 -14         62.55         60.85         6.01 o                         
  10   2 -14         32.63         30.67         4.54 o                         
  11   2 -14         15.86         22.16         4.95 o                         
  12   2 -14          6.90          8.43         4.11 o                         
  13   2 -14          6.83          3.53         4.55 o                         
  14   2 -14          2.46          0.27         3.97 o                         
  15   2 -14          7.42         11.77         6.57 o                         
   1   3 -14         57.74         58.93         5.21 o                         
   2   3 -14         15.30         11.30         2.83 o                         
   3   3 -14         13.71         15.19         3.22 o                         
   4   3 -14         14.30         15.95         4.25 o                         
   5   3 -14         54.99         55.05         5.07 o                         
   6   3 -14         38.38         28.29         4.71 o                         
   7   3 -14         40.50         31.11         5.66 o                         
   8   3 -14          5.28         -4.03         4.03 o                         
   9   3 -14         20.45         22.05         5.04 o                         
  10   3 -14          3.27          7.80         4.84 o                         
  11   3 -14         14.69          7.60         5.49 o                         
  12   3 -14         13.19          9.43         5.98 o                         
  13   3 -14         10.97         13.53         5.51 o                         
   0   4 -14          4.18          4.40         4.94 o                         
   1   4 -14         10.37         12.45         3.60 o                         
   2   4 -14         18.22          9.39         3.37 o                         
   3   4 -14          4.06          1.44         3.74 o                         
   4   4 -14          1.84         -3.43         3.43 o                         
   5   4 -14          1.69          0.64         3.70 o                         
   6   4 -14         19.75         22.36         6.06 o                         
   7   4 -14          5.22          0.46         4.10 o                         
   8   4 -14          0.47          3.34         5.31 o                         
   9   4 -14         12.77         10.39         7.80 o                         
  10   4 -14         34.17         65.67        12.34 o                         
   2   0 -13         28.25         34.18         4.52 o                         
   4   0 -13        445.26        459.70        17.55 o                         
   6   0 -13        103.85        105.52         9.52 o                         
   8   0 -13         15.22         18.10         5.09 o                         
  10   0 -13          0.54         -4.66         4.66 o                         
  12   0 -13         11.44          5.03         4.30 o                         
  14   0 -13         38.40         28.75         5.74 o                         
  16   0 -13         50.11         40.33         8.12 o                         
   0   1 -13        112.07        110.09         9.67 o                         
   1   1 -13        165.04        164.38         6.13 o                         
   2   1 -13        218.72        222.20         7.47 o                         
   3   1 -13        319.92        336.49        12.80 o                         
   4   1 -13        409.26        395.06        12.60 o                         
   5   1 -13         52.46         54.07         3.68 o                         
   6   1 -13         41.81         35.79         3.46 o                         
   7   1 -13        194.41        190.24         8.19 o                         
   8   1 -13        147.59        157.43         8.49 o                         
   9   1 -13          3.91          4.95         2.85 o                         
  10   1 -13         40.19         53.95         6.71 o                         
  11   1 -13         17.32         10.08         4.64 o                         
  12   1 -13          2.25         -0.09         2.90 o                         
  13   1 -13         91.78         84.53         7.50 o                         
  14   1 -13         26.18         30.36         4.56 o                         
  15   1 -13         21.16         24.71         4.61 o                         
  16   1 -13          0.46          0.88         8.32 o                         
  17   1 -13          2.35         13.23         8.97 o                         
   1   2 -13         42.55         48.06         3.54 o                         
   2   2 -13        105.26        100.10         4.97 o                         
   3   2 -13        126.77        119.46         8.89 o                         
   4   2 -13        186.91        169.15         6.97 o                         
   5   2 -13        293.10        286.39        10.61 o                         
   6   2 -13         74.37         67.29         5.20 o                         
   7   2 -13          9.96         10.01         2.87 o                         
   8   2 -13         57.53         51.29         5.21 o                         
   9   2 -13          3.33          8.69         3.95 o                         
  10   2 -13          7.59          1.35         2.93 o                         
  11   2 -13         23.71         26.29         5.08 o                         
  12   2 -13         13.14         15.21         4.18 o                         
  13   2 -13          2.69          7.69         3.66 o                         
  14   2 -13          6.39          5.01         3.62 o                         
  15   2 -13         29.16         27.65         6.06 o                         
  16   2 -13          5.30          7.69         7.89 o                         
   0   3 -13        206.74        211.31        18.41 o                         
   1   3 -13        139.30        145.83         7.05 o                         
   2   3 -13         45.16         51.51         4.07 o                         
   3   3 -13         19.87         20.17         3.82 o                         
   4   3 -13          0.62         -0.29         2.39 o                         
   5   3 -13         15.07         17.59         3.59 o                         
   6   3 -13         10.50         11.94         3.32 o                         
   7   3 -13         22.53         26.82         4.07 o                         
   8   3 -13          0.14          4.33         4.29 o                         
   9   3 -13         17.78         16.68         4.27 o                         
  10   3 -13          1.63          1.10         4.25 o                         
  11   3 -13          0.38         -2.12         4.60 o                         
  12   3 -13         50.96         58.97         6.44 o                         
  13   3 -13         12.42         12.79         4.78 o                         
  14   3 -13         36.11         31.94         6.68 o                         
   1   4 -13          2.62         -3.13         3.13 o                         
   2   4 -13         69.08         54.03         4.38 o                         
   3   4 -13          9.32          3.65         2.78 o                         
   4   4 -13          1.94          0.36         3.62 o                         
   5   4 -13          5.84          2.97         3.41 o                         
   6   4 -13          0.16         -3.10         3.10 o                         
   7   4 -13          0.50          4.79         3.83 o                         
   8   4 -13         16.51         11.51         4.49 o                         
   9   4 -13          8.66          4.93         6.23 o                         
  10   4 -13          2.81          0.25         5.09 o                         
  11   4 -13          7.89         15.60         6.22 o                         
   0   5 -13          3.27         10.84         6.86 o                         
   1   5 -13          1.47          4.57         6.35 o                         
   2   5 -13         21.41         26.49         5.98 o                         
   3   5 -13          2.44          3.45         4.88 o                         
   4   5 -13          1.15         -1.26         4.17 o                         
   5   5 -13          0.71         -4.77         5.64 o                         
   6   5 -13          2.21         17.50        10.55 o                         
   0   0 -12       3695.32       3924.41       191.35 o                         
   2   0 -12        621.91        606.40        19.60 o                         
   4   0 -12        240.91        258.04        10.97 o                         
   6   0 -12         61.32         65.04         5.58 o                         
   8   0 -12        104.77        123.23        10.25 o                         
  10   0 -12        206.95        239.78        22.55 o                         
  12   0 -12         83.08         79.91        14.06 o                         
  14   0 -12         25.23         22.41         6.05 o                         
  16   0 -12         31.88         28.65         7.87 o                         
  18   0 -12          2.57          7.74        11.35 o                         
   1   1 -12        303.29        289.78         7.82 o                         
   2   1 -12          8.20          7.68         2.40 o                         
   3   1 -12        526.31        509.93        13.23 o                         
   4   1 -12        158.89        157.67         6.06 o                         
   5   1 -12         18.32         19.53         2.56 o                         
   6   1 -12        184.03        182.18         6.58 o                         
   7   1 -12         66.09         64.72         4.65 o                         
   8   1 -12         72.15         79.87         6.87 o                         
   9   1 -12        142.32        148.65         8.07 o                         
  10   1 -12          8.00          2.45         2.60 o                         
  11   1 -12          9.37         11.61         3.46 o                         
  12   1 -12         23.77         24.60         3.87 o                         
  13   1 -12         14.14         15.04         3.57 o                         
  14   1 -12         19.65         21.45         4.01 o                         
  15   1 -12          1.76          5.61         3.43 o                         
  16   1 -12          3.69         -2.29         3.87 o                         
  17   1 -12         32.19         21.83         9.53 o                         
  18   1 -12         17.55          8.69         9.61 o                         
   0   2 -12        129.92        114.28         6.85 o                         
   1   2 -12         67.19         68.28         3.92 o                         
   2   2 -12         51.67         56.34         3.57 o                         
   3   2 -12        378.38        345.49         9.74 o                         
   4   2 -12         29.09         33.06         3.08 o                         
   5   2 -12         31.72         34.86         3.23 o                         
   6   2 -12         19.37         20.72         2.89 o                         
   7   2 -12        240.25        249.66         9.97 o                         
   8   2 -12        231.15        231.28         9.47 o                         
   9   2 -12         14.45         14.49         3.43 o                         
  10   2 -12          3.15         -0.02         2.89 o                         
  11   2 -12         46.74         51.95         5.38 o                         
  12   2 -12          1.23         -3.79         3.79 o                         
  13   2 -12         17.91         21.89         3.97 o                         
  14   2 -12         17.78         16.68         4.30 o                         
  15   2 -12         31.76         33.58         5.94 o                         
  16   2 -12          4.63         -2.07         4.71 o                         
  17   2 -12         17.28         31.20         8.45 o                         
   1   3 -12         95.14         91.81         5.16 o                         
   2   3 -12        152.97        131.34        10.68 o                         
   3   3 -12          1.53          5.88         2.56 o                         
   4   3 -12         82.95         75.30         4.76 o                         
   5   3 -12        143.24        150.74         9.16 o                         
   6   3 -12        103.69         85.32         6.07 o                         
   7   3 -12          8.59          9.08         3.14 o                         
   8   3 -12         55.68         48.95         4.76 o                         
   9   3 -12         28.30         17.55         4.26 o                         
  10   3 -12          2.21         -2.85         2.85 o                         
  11   3 -12         19.39         15.10         5.04 o                         
  12   3 -12         16.88         14.28         4.12 o                         
  13   3 -12          5.65          4.93         5.25 o                         
  14   3 -12         11.20          2.19         4.76 o                         
  15   3 -12          4.81          3.32         6.37 o                         
   0   4 -12         59.26         63.09         7.17 o                         
   1   4 -12         12.88          9.13         2.97 o                         
   2   4 -12          7.89         10.75         2.96 o                         
   3   4 -12         15.43         13.54         3.37 o                         
   4   4 -12         26.58         19.79         3.28 o                         
   5   4 -12         11.13          9.66         3.92 o                         
   6   4 -12         23.60         25.19         4.53 o                         
   7   4 -12          1.51          5.26         3.60 o                         
   8   4 -12          4.34          0.70         6.28 o                         
   9   4 -12         25.87         23.13         4.79 o                         
  10   4 -12         27.87         31.37         6.78 o                         
  11   4 -12          2.05          0.37         5.43 o                         
  12   4 -12          1.18         -4.82         5.82 o                         
  13   4 -12          3.74        -10.84        10.84 o                         
   1   5 -12         11.73          8.60         4.93 o                         
   2   5 -12         11.83         15.61         4.55 o                         
   3   5 -12          3.53          0.82         3.87 o                         
   4   5 -12         10.75          1.18         4.16 o                         
   5   5 -12          0.32         -3.67         4.41 o                         
   6   5 -12          4.13          3.74         5.27 o                         
   7   5 -12          6.68          6.69         5.80 o                         
   8   5 -12          0.90          4.23         6.12 o                         
   2   0 -11        588.94        620.94        19.72 o                         
   4   0 -11        105.96        113.38         6.74 o                         
   6   0 -11         95.53        106.57         6.43 o                         
   8   0 -11         97.96        105.41         9.30 o                         
  10   0 -11        105.81        126.92        20.84 o                         
  12   0 -11         17.03         24.50         4.68 o                         
  14   0 -11         36.74         35.94         5.57 o                         
  16   0 -11          6.02          4.79         8.25 o                         
  18   0 -11         19.23          8.50         9.46 o                         
   0   1 -11        767.65        772.72        24.41 o                         
   1   1 -11        264.83        261.90         7.34 o                         
   2   1 -11         43.65         45.09         3.01 o                         
   3   1 -11        406.18        382.81         9.93 o                         
   4   1 -11        632.42        588.55        14.91 o                         
   5   1 -11         11.16         14.63         2.33 o                         
   6   1 -11        257.98        263.02         7.85 o                         
   7   1 -11        150.58        157.29         6.90 o                         
   8   1 -11        106.73        107.99         5.82 o                         
   9   1 -11          3.11          4.05         3.95 o                         
  10   1 -11          2.56          4.63         2.49 o                         
  11   1 -11         18.14         15.44         3.40 o                         
  12   1 -11          8.96          8.48         2.93 o                         
  13   1 -11          8.52          2.92         3.16 o                         
  14   1 -11         37.40         35.00         4.80 o                         
  15   1 -11         15.39         15.77         3.80 o                         
  16   1 -11          2.13         -2.62         3.52 o                         
  17   1 -11         24.10         13.84         6.31 o                         
  18   1 -11         17.50         15.34        10.10 o                         
  19   1 -11         22.73         32.46        10.27 o                         
   1   2 -11        476.50        456.10        18.38 o                         
   2   2 -11         10.23          8.84         2.21 o                         
   3   2 -11          2.53          0.98         1.96 o                         
   4   2 -11         70.78         76.57         4.48 o                         
   5   2 -11        544.80        524.23        17.24 o                         
   6   2 -11        208.18        211.60         7.31 o                         
   7   2 -11        346.79        334.84        13.68 o                         
   8   2 -11          8.94          4.48         2.94 o                         
   9   2 -11         84.36         94.57         6.39 o                         
  10   2 -11          3.08          2.53         2.95 o                         
  11   2 -11         31.61         31.69         4.55 o                         
  12   2 -11         31.15         30.48         4.39 o                         
  13   2 -11          3.03          6.87         3.04 o                         
  14   2 -11         16.01         17.28         4.39 o                         
  15   2 -11          3.41         14.54         5.57 o                         
  16   2 -11          7.48          7.98         4.64 o                         
  17   2 -11          2.62          1.49         8.24 o                         
  18   2 -11          4.36          4.03        17.29 o                         
   0   3 -11          2.61          0.42         2.68 o                         
   1   3 -11        140.55        129.41         5.84 o                         
   2   3 -11         56.88         56.37         3.92 o                         
   3   3 -11         16.02         22.27         3.08 o                         
   4   3 -11        216.70        207.14         7.32 o                         
   5   3 -11         16.89         11.80         3.00 o                         
   6   3 -11         15.77         15.61         3.69 o                         
   7   3 -11         14.43         24.98         3.93 o                         
   8   3 -11         11.78          6.44         3.55 o                         
   9   3 -11         67.54         68.00         6.04 o                         
  10   3 -11         51.24         43.50         6.17 o                         
  11   3 -11        102.49        106.37         8.94 o                         
  12   3 -11         41.96         52.10         5.85 o                         
  13   3 -11          2.66          7.15         5.06 o                         
  14   3 -11          2.27          6.49         4.70 o                         
  15   3 -11         10.50         12.61         9.43 o                         
  16   3 -11          1.18         -7.45         7.45 o                         
   1   4 -11         11.82          5.75         2.64 o                         
   2   4 -11         97.31         88.02         6.86 o                         
   3   4 -11         35.19         32.87         3.91 o                         
   4   4 -11         11.15          5.69         3.26 o                         
   5   4 -11         18.75         16.20         3.36 o                         
   6   4 -11         11.16          9.05         3.26 o                         
   7   4 -11          9.14         10.68         3.59 o                         
   8   4 -11         57.69         58.17         6.11 o                         
   9   4 -11         28.85         37.11         5.72 o                         
  10   4 -11          9.39         15.43         4.55 o                         
  11   4 -11         10.71          1.96         4.36 o                         
  12   4 -11         22.46         16.27         5.61 o                         
  13   4 -11          1.20          4.49         5.84 o                         
  14   4 -11          3.56          4.43         8.20 o                         
   0   5 -11         21.48         27.66         6.31 o                         
   1   5 -11         33.11         31.28         4.49 o                         
   2   5 -11          8.73          8.47         3.32 o                         
   3   5 -11          5.04          0.71         3.07 o                         
   4   5 -11          4.41          3.47         3.30 o                         
   5   5 -11         12.00          4.56         3.78 o                         
   6   5 -11         28.64         24.72         8.32 o                         
   7   5 -11         24.47         26.25         7.93 o                         
   8   5 -11          5.52         -3.42         4.43 o                         
   9   5 -11          0.45          0.89         4.84 o                         
  10   5 -11         15.47         19.78        13.25 o                         
   0   0 -10       1234.65       1355.11        56.91 o                         
   2   0 -10       1259.56       1348.75        39.56 o                         
   4   0 -10       1279.90       1361.17        43.05 o                         
   6   0 -10         40.77         45.27         4.25 o                         
   8   0 -10          4.61          0.95         2.86 o                         
  10   0 -10        563.44        587.65        24.13 o                         
  12   0 -10        241.43        290.13        16.29 o                         
  14   0 -10          3.71         14.76         4.82 o                         
  16   0 -10         29.46         40.03        10.02 o                         
  18   0 -10          0.19          3.52         8.07 o                         
  20   0 -10         12.84         14.97        12.39 o                         
   1   1 -10        173.46        163.70         5.25 o                         
   2   1 -10        411.53        408.24        10.27 o                         
   3   1 -10        316.92        326.51         8.54 o                         
   4   1 -10        165.53        171.72         5.77 o                         
   5   1 -10        228.74        218.89         6.85 o                         
   6   1 -10          2.43          1.68         1.73 o                         
   7   1 -10         89.88         95.03         4.12 o                         
   8   1 -10        275.87        254.32         8.14 o                         
   9   1 -10         52.97         54.66         5.55 o                         
  10   1 -10         42.10         43.79         4.08 o                         
  11   1 -10          7.72          7.71         2.89 o                         
  12   1 -10          3.87          1.56         2.48 o                         
  13   1 -10         14.42          9.54         3.16 o                         
  14   1 -10         62.10         67.96         5.29 o                         
  15   1 -10         16.25         14.38         4.20 o                         
  16   1 -10         17.61         12.77         6.70 o                         
  17   1 -10         25.50         16.65         6.34 o                         
  18   1 -10          1.86          2.06         5.90 o                         
  19   1 -10         18.15         15.96         8.58 o                         
  20   1 -10          4.75         -7.68         7.68 o                         
   0   2 -10         20.35         20.97         3.51 o                         
   1   2 -10        135.55        136.44         5.02 o                         
   2   2 -10        150.58        154.22         5.28 o                         
   3   2 -10        184.77        191.71         6.58 o                         
   4   2 -10         27.42         29.33         2.76 o                         
   5   2 -10        120.62        130.38         5.29 o                         
   6   2 -10         25.97         35.10         3.04 o                         
   7   2 -10        279.70        264.31         9.85 o                         
   8   2 -10         45.80         42.24         4.00 o                         
   9   2 -10          2.15          4.72         2.87 o                         
  10   2 -10          3.39          1.32         2.58 o                         
  11   2 -10         14.39          7.13         3.32 o                         
  12   2 -10          4.71          0.55         2.56 o                         
  13   2 -10        191.29        197.00         9.66 o                         
  14   2 -10          6.19         12.68         3.92 o                         
  15   2 -10         13.93          3.99         7.90 o                         
  16   2 -10          5.81          0.27         4.36 o                         
  17   2 -10         31.22         27.41         8.84 o                         
  18   2 -10         11.84         19.86        14.79 o                         
  19   2 -10          4.58          9.54        15.14 o                         
   1   3 -10         41.65         40.66         3.14 o                         
   2   3 -10         75.34         72.21         4.06 o                         
   3   3 -10         20.97         19.87         2.83 o                         
   4   3 -10          5.17          1.95         2.20 o                         
   5   3 -10         67.22         76.38         4.48 o                         
   6   3 -10         17.67         15.66         2.67 o                         
   7   3 -10          8.01          4.06         3.79 o                         
   8   3 -10         38.82         43.09         4.82 o                         
   9   3 -10         52.12         54.02         5.09 o                         
  10   3 -10          8.21         10.52         3.78 o                         
  11   3 -10         54.24         53.47         7.94 o                         
  12   3 -10          1.97          5.26         3.91 o                         
  13   3 -10         23.69         25.16         4.47 o                         
  14   3 -10         11.79         12.49         5.01 o                         
  15   3 -10         36.29         36.31         7.07 o                         
  16   3 -10          3.57          5.60         6.38 o                         
  17   3 -10          0.21         -2.99         8.90 o                         
   0   4 -10         37.03         31.58         4.59 o                         
   1   4 -10         61.62         58.81         4.38 o                         
   2   4 -10         41.72         42.92         3.95 o                         
   3   4 -10          1.26         -2.19         2.73 o                         
   4   4 -10         31.29         29.83         3.60 o                         
   5   4 -10         23.05         19.32         3.08 o                         
   6   4 -10         16.62         18.61         3.90 o                         
   7   4 -10          9.66          8.45         3.63 o                         
   8   4 -10         26.79         20.52         4.11 o                         
   9   4 -10          8.97         22.39         4.37 o                         
  10   4 -10         30.83         27.93         6.32 o                         
  11   4 -10          0.59          2.50         3.92 o                         
  12   4 -10         16.49         21.34         4.88 o                         
  13   4 -10         20.36         25.38         7.45 o                         
  14   4 -10         26.52         40.98        14.26 o                         
  15   4 -10         53.03         75.10        26.06 o                         
   1   5 -10          4.36          2.59         2.92 o                         
   2   5 -10          7.56          4.64         3.14 o                         
   3   5 -10         10.00          9.47         3.20 o                         
   4   5 -10         11.97         12.08         3.19 o                         
   5   5 -10          9.96          6.82         3.76 o                         
   6   5 -10         25.51         17.01         4.37 o                         
   7   5 -10         11.22         15.16         4.83 o                         
   8   5 -10          1.29          5.71         4.86 o                         
   9   5 -10          9.81         20.67         5.92 o                         
  10   5 -10          3.55         -0.18         4.93 o                         
  11   5 -10         19.77         18.75        14.76 o                         
   0   6 -10          4.95         -4.29         9.37 o                         
   1   6 -10          3.71          7.24         5.20 o                         
   2   0  -9        784.53        858.93        25.80 o                         
   4   0  -9         68.85         74.08         4.19 o                         
   6   0  -9        141.73        148.14         6.64 o                         
   8   0  -9        188.37        174.64         7.73 o                         
  10   0  -9        174.01        186.80        10.83 o                         
  12   0  -9        296.31        314.85        19.61 o                         
  14   0  -9         96.40        113.99        14.83 o                         
  16   0  -9         73.30         64.59        12.59 o                         
  18   0  -9         73.04         85.17        15.43 o                         
  20   0  -9         12.93         42.49        18.23 o                         
   0   1  -9        576.98        532.98        16.91 o                         
   1   1  -9        252.48        245.11         6.19 o                         
   2   1  -9          8.99         10.81         1.66 o                         
   3   1  -9        220.31        207.50         5.91 o                         
   4   1  -9          8.30          6.51         1.70 o                         
   5   1  -9         73.46         76.83         3.37 o                         
   6   1  -9        570.66        588.76        14.03 o                         
   7   1  -9        161.99        166.48         5.66 o                         
   8   1  -9         97.56        109.74         4.94 o                         
   9   1  -9        221.54        211.22         9.24 o                         
  10   1  -9        354.97        335.88        11.22 o                         
  11   1  -9         30.96         30.68         3.56 o                         
  12   1  -9        118.89        131.68         6.70 o                         
  13   1  -9         99.52        113.95         6.19 o                         
  14   1  -9         52.79         54.11         4.73 o                         
  15   1  -9          3.94         -0.45         3.84 o                         
  16   1  -9         31.06         30.33         6.65 o                         
  17   1  -9         20.49         12.01         5.66 o                         
  18   1  -9         12.21         25.17         6.43 o                         
  19   1  -9         13.50         -0.77         5.41 o                         
  20   1  -9         12.12         21.91         8.76 o                         
   1   2  -9         14.46         15.59         2.11 o                         
   2   2  -9         41.46         42.55         2.66 o                         
   3   2  -9         38.84         33.81         2.58 o                         
   4   2  -9         21.20         28.77         2.51 o                         
   5   2  -9        418.22        423.98        10.67 o                         
   6   2  -9        162.12        152.25         5.54 o                         
   7   2  -9        127.72        116.99         5.21 o                         
   8   2  -9         30.53         33.80         3.64 o                         
   9   2  -9         47.66         52.29         3.97 o                         
  10   2  -9          7.92         10.12         2.98 o                         
  11   2  -9        214.57        225.53        14.08 o                         
  12   2  -9          2.34          0.84         2.90 o                         
  13   2  -9          9.28          9.87         3.44 o                         
  14   2  -9         25.20         27.14         5.60 o                         
  15   2  -9         41.42         39.07         6.29 o                         
  16   2  -9         17.84         17.13         5.46 o                         
  17   2  -9         14.34         15.18         9.36 o                         
  18   2  -9          0.18         -3.47         6.07 o                         
  19   2  -9         10.05         26.57        15.06 o                         
   0   3  -9         58.72         63.10         5.74 o                         
   1   3  -9          1.34          0.22         1.84 o                         
   2   3  -9        242.22        242.47         8.05 o                         
   3   3  -9        115.19        100.70         4.60 o                         
   4   3  -9         30.07         32.75         3.39 o                         
   5   3  -9          3.18         -1.50         2.29 o                         
   6   3  -9         39.35         35.44         3.30 o                         
   7   3  -9        177.99        167.68         7.66 o                         
   8   3  -9         71.89         75.03         6.03 o                         
   9   3  -9        160.15        196.86        12.03 o                         
  10   3  -9         48.03         52.65         5.34 o                         
  11   3  -9        223.67        217.98        12.26 o                         
  12   3  -9          3.87          2.40         3.72 o                         
  13   3  -9         33.47         31.90         4.89 o                         
  14   3  -9         19.48         24.45         5.59 o                         
  15   3  -9          5.93          9.83         4.93 o                         
  16   3  -9         22.41         30.16         6.14 o                         
  17   3  -9         29.60         23.86        11.68 o                         
  18   3  -9          1.84          9.27         9.63 o                         
   1   4  -9         14.92          7.44         2.63 o                         
   2   4  -9         47.96         50.61         3.86 o                         
   3   4  -9          7.76          8.66         3.43 o                         
   4   4  -9        152.90        139.92         6.68 o                         
   5   4  -9         53.54         44.11         4.01 o                         
   6   4  -9         94.76         88.66         7.12 o                         
   7   4  -9          2.11          0.73         3.05 o                         
   8   4  -9         36.48         38.73         5.27 o                         
   9   4  -9         36.76         28.30         4.98 o                         
  10   4  -9          4.27          8.47         3.75 o                         
  11   4  -9          8.47         14.08         4.67 o                         
  12   4  -9         15.37         19.76         4.82 o                         
  13   4  -9         18.98         18.83         7.45 o                         
  14   4  -9         23.81         27.86         7.22 o                         
  15   4  -9          3.17          3.49         7.67 o                         
  16   4  -9         18.13         17.72        14.45 o                         
   0   5  -9         56.92         65.53         6.99 o                         
   1   5  -9         62.77         57.36         4.56 o                         
   2   5  -9          3.82          7.35         3.34 o                         
   3   5  -9          1.02          1.11         3.13 o                         
   4   5  -9          2.35          3.38         2.89 o                         
   5   5  -9          6.23          4.28         3.27 o                         
   6   5  -9         14.76         10.05         5.86 o                         
   7   5  -9         11.88         10.03         4.66 o                         
   8   5  -9          1.37          2.49         3.96 o                         
   9   5  -9          7.57          9.64         5.22 o                         
  10   5  -9         21.74         30.26         5.98 o                         
  11   5  -9          2.89         22.98        15.48 o                         
  12   5  -9          7.33         15.44         9.43 o                         
   1   6  -9          3.42          7.86         4.56 o                         
   2   6  -9          4.68          3.20         4.99 o                         
   3   6  -9          3.07          5.07         4.99 o                         
   4   6  -9          8.88         14.52         6.20 o                         
   5   6  -9          2.36          3.23         7.46 o                         
   0   0  -8         55.18         62.37         7.48 o                         
   2   0  -8        767.13        921.84        26.64 o                         
   4   0  -8        100.84         84.85         4.34 o                         
   6   0  -8       2269.52       2471.04        72.31 o                         
   8   0  -8         11.68         14.68         2.61 o                         
  10   0  -8        599.33        629.88        24.51 o                         
  12   0  -8         12.06          3.72         4.49 o                         
  14   0  -8        476.71        499.35        29.44 o                         
  16   0  -8        399.03        397.42        28.57 o                         
  18   0  -8         79.00         65.27        10.01 o                         
  20   0  -8         52.68         57.71        10.96 o                         
   1   1  -8        310.02        318.21         7.58 o                         
   2   1  -8        430.45        438.41         9.98 o                         
   3   1  -8        354.82        394.92         9.18 o                         
   4   1  -8         70.83         81.83         3.15 o                         
   5   1  -8        159.11        156.65         4.78 o                         
   6   1  -8        214.15        204.95         5.40 o                         
   7   1  -8        123.93        119.54         4.24 o                         
   8   1  -8         85.81         85.40         4.19 o                         
   9   1  -8        393.96        411.16        11.41 o                         
  10   1  -8        214.03        219.29         8.34 o                         
  11   1  -8        140.86        141.66         9.63 o                         
  12   1  -8        114.49        119.38         5.87 o                         
  13   1  -8        112.44        126.56         7.32 o                         
  14   1  -8         46.00         57.22         4.42 o                         
  15   1  -8         28.54         25.89         4.32 o                         
  16   1  -8          1.26          2.80         4.36 o                         
  17   1  -8         12.85         14.46         5.51 o                         
  18   1  -8         24.82         24.85         7.94 o                         
  19   1  -8         51.09         53.91         7.67 o                         
  20   1  -8          0.07          2.69         6.73 o                         
  21   1  -8          1.59         -0.27         7.73 o                         
   0   2  -8        326.16        329.29        11.64 o                         
   1   2  -8        600.89        606.31        13.50 o                         
   2   2  -8        444.81        459.31        10.89 o                         
   3   2  -8        209.52        202.55         5.83 o                         
   4   2  -8         59.90         63.66         3.16 o                         
   5   2  -8         40.59         43.84         2.84 o                         
   6   2  -8         45.83         39.88         2.80 o                         
   7   2  -8        210.60        201.27         6.00 o                         
   8   2  -8         40.57         40.87         3.51 o                         
   9   2  -8        822.33        832.64        29.81 o                         
  10   2  -8         16.83         27.92         3.54 o                         
  11   2  -8        214.88        222.96        12.73 o                         
  12   2  -8          6.40          6.60         2.94 o                         
  13   2  -8         90.51        104.00         6.27 o                         
  14   2  -8        136.83        154.61        10.79 o                         
  15   2  -8          6.44          8.79         4.41 o                         
  16   2  -8         29.02         20.60         7.76 o                         
  17   2  -8         29.32         28.09         7.58 o                         
  18   2  -8          2.10          1.39         5.71 o                         
  19   2  -8          6.23         11.01         8.20 o                         
  20   2  -8          9.45         13.96         9.10 o                         
   1   3  -8        236.39        235.47         7.49 o                         
   2   3  -8         74.90         75.57         4.05 o                         
   3   3  -8         12.77         12.55         2.37 o                         
   4   3  -8          7.09          4.12         2.19 o                         
   5   3  -8        137.21        144.84         6.63 o                         
   6   3  -8        205.13        201.64         8.32 o                         
   7   3  -8         62.70         80.05         4.61 o                         
   8   3  -8        280.84        308.84        11.84 o                         
   9   3  -8          6.20          0.08         2.81 o                         
  10   3  -8         43.02         41.91         4.27 o                         
  11   3  -8        194.27        188.89        15.59 o                         
  12   3  -8        104.27        108.00         7.04 o                         
  13   3  -8         52.65         48.39         6.01 o                         
  14   3  -8         37.53         41.65         5.66 o                         
  15   3  -8          5.17         -0.96         3.73 o                         
  16   3  -8         11.53         13.45         5.76 o                         
  17   3  -8          6.90         15.77         7.91 o                         
  18   3  -8         15.03         15.80        11.36 o                         
   0   4  -8         55.47         49.12         5.32 o                         
   1   4  -8         11.06          8.63         2.57 o                         
   2   4  -8         37.44         32.78         3.52 o                         
   3   4  -8        160.04        159.66         6.71 o                         
   4   4  -8        152.18        151.66         6.62 o                         
   5   4  -8         57.06         55.74         5.23 o                         
   6   4  -8         83.87         87.13         5.31 o                         
   7   4  -8         65.83         74.22         7.10 o                         
   8   4  -8          2.40         -1.96         3.17 o                         
   9   4  -8          4.82          4.75         3.87 o                         
  10   4  -8          9.57          8.64         3.87 o                         
  11   4  -8          3.26         -0.48         4.54 o                         
  12   4  -8          4.74          2.94         4.28 o                         
  13   4  -8         14.76         16.42         7.31 o                         
  14   4  -8         50.78         62.99         9.43 o                         
  15   4  -8          4.61          6.36         5.53 o                         
  16   4  -8          6.33         -3.56         6.68 o                         
   1   5  -8          1.66          2.44         2.59 o                         
   2   5  -8         22.37         17.87         3.41 o                         
   3   5  -8         12.55         10.10         3.44 o                         
   4   5  -8         35.21         33.64         5.54 o                         
   5   5  -8          5.74          9.46         3.16 o                         
   6   5  -8          1.93          3.09         3.99 o                         
   7   5  -8          2.77          2.76         3.88 o                         
   8   5  -8          0.54         -4.22         4.22 o                         
   9   5  -8          1.15          8.78         8.92 o                         
  10   5  -8          0.64          3.38         4.39 o                         
  11   5  -8         12.74         31.52         6.17 o                         
  12   5  -8          9.21         -5.01         7.62 o                         
  13   5  -8          2.51         -4.66        11.18 o                         
   0   6  -8          0.41          3.87         7.15 o                         
   1   6  -8          3.66         -1.04         3.78 o                         
   2   6  -8          3.66         12.42         5.48 o                         
   3   6  -8          8.16         11.46         4.71 o                         
   4   6  -8          3.12         -2.24         4.39 o                         
   5   6  -8          6.27          5.61         5.50 o                         
   6   6  -8          4.77          1.16         7.91 o                         
   7   6  -8          2.53          4.53        10.32 o                         
   2   0  -7       1049.60       1174.31        33.45 o                         
   4   0  -7        736.64        731.05        20.55 o                         
   6   0  -7       1210.20       1269.01        37.58 o                         
   8   0  -7        190.87        224.35         8.40 o                         
  10   0  -7         87.24         96.28         6.99 o                         
  12   0  -7        308.12        324.22        24.78 o                         
  14   0  -7         39.71         40.01         5.21 o                         
  16   0  -7        198.98        191.84        16.20 o                         
  18   0  -7         49.29         60.28         9.43 o                         
  20   0  -7        132.28         91.05        26.85 o                         
   0   1  -7        167.13        171.57         6.36 o                         
   1   1  -7        177.39        191.46         4.87 o                         
   2   1  -7       1020.46       1089.93        22.81 o                         
   3   1  -7       2146.90       2242.98        46.36 o                         
   4   1  -7        299.63        294.38         6.77 o                         
   5   1  -7        145.74        164.84         4.53 o                         
   6   1  -7         62.33         63.65         2.67 o                         
   7   1  -7        251.54        272.58         6.77 o                         
   8   1  -7         27.90         26.80         2.24 o                         
   9   1  -7         45.07         50.20         3.11 o                         
  10   1  -7        349.43        363.72        10.73 o                         
  11   1  -7         28.97         26.87         3.12 o                         
  12   1  -7          9.21          7.40         2.35 o                         
  13   1  -7        850.50        838.42        21.34 o                         
  14   1  -7        160.68        157.96         7.86 o                         
  15   1  -7        260.36        253.97        13.68 o                         
  16   1  -7         53.07         61.42         6.87 o                         
  17   1  -7         48.70         39.12         6.19 o                         
  18   1  -7         85.97         82.21         8.36 o                         
  19   1  -7         24.82         24.70         6.13 o                         
  20   1  -7         39.99         36.16         7.50 o                         
  21   1  -7         12.28         18.06         7.20 o                         
   1   2  -7        299.27        272.72         7.07 o                         
   2   2  -7        111.46        119.96         4.28 o                         
   3   2  -7         57.55         60.47         2.95 o                         
   4   2  -7        151.80        162.49         5.11 o                         
   5   2  -7        498.93        493.60        10.86 o                         
   6   2  -7        106.73        115.22         4.21 o                         
   7   2  -7        175.19        177.96         5.64 o                         
   8   2  -7         19.56         18.70         2.86 o                         
   9   2  -7         36.01         36.36         3.18 o                         
  10   2  -7        893.98        856.15        20.30 o                         
  11   2  -7          0.09          4.23         3.34 o                         
  12   2  -7        179.30        174.79         7.74 o                         
  13   2  -7          4.78          2.93         2.70 o                         
  14   2  -7          4.55          2.39         3.06 o                         
  15   2  -7        129.18        151.39        11.71 o                         
  16   2  -7         11.76         12.22         5.61 o                         
  17   2  -7         24.49         28.75         6.59 o                         
  18   2  -7         23.20         36.08         8.44 o                         
  19   2  -7          1.28         13.14         8.27 o                         
  20   2  -7          8.56          1.59         6.95 o                         
   0   3  -7        216.51        222.50         9.83 o                         
   1   3  -7        296.44        275.69         7.99 o                         
   2   3  -7         12.27         15.60         2.29 o                         
   3   3  -7        390.92        396.82        10.98 o                         
   4   3  -7        156.03        157.40         5.84 o                         
   5   3  -7         80.70         89.61         4.22 o                         
   6   3  -7        246.83        264.59         8.35 o                         
   7   3  -7        430.54        434.57        13.16 o                         
   8   3  -7        166.45        163.29         7.84 o                         
   9   3  -7        104.87         92.44         5.59 o                         
  10   3  -7         52.41         55.95         4.52 o                         
  11   3  -7         10.84         10.70         3.04 o                         
  12   3  -7        100.52         99.41         6.27 o                         
  13   3  -7          0.86          0.32         4.49 o                         
  14   3  -7         10.95         17.02         4.87 o                         
  15   3  -7          7.04          6.50         4.66 o                         
  16   3  -7          3.05          4.09         5.33 o                         
  17   3  -7         28.55         16.88         9.38 o                         
  18   3  -7          1.13          0.58         8.31 o                         
  19   3  -7          0.26          3.67         8.01 o                         
   1   4  -7          3.58         -1.03         2.06 o                         
   2   4  -7          3.79          2.82         2.23 o                         
   3   4  -7         56.79         49.80         3.97 o                         
   4   4  -7         17.55         11.59         2.82 o                         
   5   4  -7         11.56         13.75         3.03 o                         
   6   4  -7        124.89        128.13         6.43 o                         
   7   4  -7         58.26         70.62         5.86 o                         
   8   4  -7        159.31        184.05         9.23 o                         
   9   4  -7         22.56         20.68         4.08 o                         
  10   4  -7          4.93         -1.83         3.78 o                         
  11   4  -7          0.06         -2.42         3.38 o                         
  12   4  -7          8.67          8.21         4.23 o                         
  13   4  -7          2.99          7.73         5.26 o                         
  14   4  -7         54.80         68.15         7.88 o                         
  15   4  -7          9.90          7.19         5.15 o                         
  16   4  -7          2.97         -1.48         7.23 o                         
  17   4  -7          2.50         -4.81         8.46 o                         
   0   5  -7        108.60         95.35         8.62 o                         
   1   5  -7          9.29          6.83         2.68 o                         
   2   5  -7          1.56          5.18         2.80 o                         
   3   5  -7         37.71         40.99         4.24 o                         
   4   5  -7         72.47         75.36         6.11 o                         
   5   5  -7          0.67          3.15         2.83 o                         
   6   5  -7          2.34         -2.10         3.04 o                         
   7   5  -7          1.75         -0.15         3.68 o                         
   8   5  -7          9.13         10.04         3.99 o                         
   9   5  -7          0.31         -3.27         3.93 o                         
  10   5  -7         28.00         31.15         6.88 o                         
  11   5  -7          2.42          3.27         4.12 o                         
  12   5  -7          2.27          1.39         7.90 o                         
  13   5  -7          1.48         -1.22         7.46 o                         
  14   5  -7          0.27         20.47        13.76 o                         
   1   6  -7          0.85          2.95         3.54 o                         
   2   6  -7          3.83          5.76         4.77 o                         
   3   6  -7         27.13         27.55         6.32 o                         
   4   6  -7          0.59          6.28         4.45 o                         
   5   6  -7          4.96         -3.83         3.83 o                         
   6   6  -7          0.69         -0.75         5.15 o                         
   7   6  -7          0.55          8.39         5.74 o                         
   8   6  -7          4.12         21.06        13.88 o                         
   0   0  -6       7238.96       8020.80       317.49 o                         
   2   0  -6        116.56        113.76         4.36 o                         
   4   0  -6        899.88        974.72        28.67 o                         
   6   0  -6       4655.50       5059.34       145.74 o                         
   8   0  -6        994.47       1031.47        29.05 o                         
  10   0  -6        887.59        929.20        41.35 o                         
  12   0  -6        273.46        321.37        21.84 o                         
  14   0  -6         86.48         88.58         7.04 o                         
  16   0  -6        145.46        153.21        20.00 o                         
  18   0  -6        206.37        193.31        16.84 o                         
  20   0  -6         46.00         46.59         9.89 o                         
  22   0  -6          0.90         -9.12         9.12 o                         
   1   1  -6         33.15         40.81         1.88 o                         
   2   1  -6       2358.06       2376.70        48.44 o                         
   3   1  -6         32.41         31.09         1.71 o                         
   4   1  -6        159.70        180.43         4.63 o                         
   5   1  -6        494.04        508.91        10.91 o                         
   6   1  -6        762.20        776.93        16.78 o                         
   7   1  -6        292.90        292.43         6.97 o                         
   8   1  -6        165.25        174.97         4.82 o                         
   9   1  -6        674.55        695.67        17.17 o                         
  10   1  -6        111.11        122.10         5.18 o                         
  11   1  -6         72.79         72.83         4.04 o                         
  12   1  -6         67.51         73.31         4.55 o                         
  13   1  -6         25.14         27.69         3.34 o                         
  14   1  -6        164.58        162.39         7.59 o                         
  15   1  -6        130.46        121.47         8.68 o                         
  16   1  -6        155.11        149.78         9.88 o                         
  17   1  -6         55.87         63.82         7.70 o                         
  18   1  -6         56.47         71.18         7.68 o                         
  19   1  -6         10.99          9.24         4.63 o                         
  20   1  -6          3.18          0.27         4.61 o                         
  21   1  -6          9.19          8.22         7.25 o                         
  22   1  -6          1.49         -8.08         9.12 o                         
   0   2  -6         21.53         26.53         4.74 o                         
   1   2  -6       2281.45       2332.32        48.21 o                         
   2   2  -6        224.26        224.42         6.05 o                         
   3   2  -6        616.98        577.34        13.14 o                         
   4   2  -6         10.54         14.18         1.63 o                         
   5   2  -6         13.62         14.25         1.75 o                         
   6   2  -6         69.78         67.26         2.90 o                         
   7   2  -6         48.17         45.53         2.69 o                         
   8   2  -6         13.31         14.31         2.23 o                         
   9   2  -6        373.02        380.06        10.11 o                         
  10   2  -6         40.65         43.83         3.40 o                         
  11   2  -6       1148.40       1135.43        37.96 o                         
  12   2  -6        243.14        237.55        11.00 o                         
  13   2  -6         18.49         16.73         3.90 o                         
  14   2  -6        143.13        145.09         9.67 o                         
  15   2  -6         28.56         22.31         4.59 o                         
  16   2  -6         13.16         11.30         4.95 o                         
  17   2  -6         14.17          6.99         4.71 o                         
  18   2  -6          7.51         -0.51         4.47 o                         
  19   2  -6         11.56          9.01         4.90 o                         
  20   2  -6          4.93          3.38         8.86 o                         
  21   2  -6          5.67          3.11         8.26 o                         
   1   3  -6        257.87        262.32         7.76 o                         
   2   3  -6        156.41        153.38         5.70 o                         
   3   3  -6         46.95         46.74         3.57 o                         
   4   3  -6         39.29         40.29         2.95 o                         
   5   3  -6        280.44        277.87         8.16 o                         
   6   3  -6        128.74        124.29         7.22 o                         
   7   3  -6        104.26        116.48         6.83 o                         
   8   3  -6        516.16        510.62        21.42 o                         
   9   3  -6        163.05        151.01         6.82 o                         
  10   3  -6         41.62         41.20         3.92 o                         
  11   3  -6         13.13         14.22         3.12 o                         
  12   3  -6         82.05         86.70         5.82 o                         
  13   3  -6         22.86         24.69         4.65 o                         
  14   3  -6          6.81          3.91         3.53 o                         
  15   3  -6         25.90         27.05         4.97 o                         
  16   3  -6          3.62          4.01         5.62 o                         
  17   3  -6          5.84          8.56         9.19 o                         
  18   3  -6         18.93         12.37         7.34 o                         
  19   3  -6          3.99          3.62         8.10 o                         
   0   4  -6        233.65        240.54        11.60 o                         
   1   4  -6          2.65         -0.84         2.41 o                         
   2   4  -6         48.64         52.97         3.78 o                         
   3   4  -6        137.10        128.39         5.72 o                         
   4   4  -6        273.57        272.40         9.19 o                         
   5   4  -6        101.17         95.00         5.35 o                         
   6   4  -6          0.35          1.33         2.42 o                         
   7   4  -6         49.05         54.68         4.23 o                         
   8   4  -6        154.05        151.89         8.10 o                         
   9   4  -6         45.19         48.23         5.09 o                         
  10   4  -6         41.52         51.09         5.06 o                         
  11   4  -6          3.22         -2.53         3.44 o                         
  12   4  -6         24.69         28.82         5.98 o                         
  13   4  -6          2.44         -4.38         4.38 o                         
  14   4  -6          5.82          5.34         6.96 o                         
  15   4  -6          1.38         -4.93         5.29 o                         
  16   4  -6          0.55         -6.48         9.13 o                         
  17   4  -6          9.39         11.28        15.79 o                         
   1   5  -6         80.89         75.34         5.13 o                         
   2   5  -6         31.59         27.04         3.61 o                         
   3   5  -6         28.88         28.86         4.07 o                         
   4   5  -6          3.09          6.05         3.10 o                         
   5   5  -6         75.68         76.21         6.45 o                         
   6   5  -6         20.44         18.53         4.01 o                         
   7   5  -6          0.40         -2.13         3.36 o                         
   8   5  -6          7.67          1.38         3.55 o                         
   9   5  -6          3.22         -1.37         3.67 o                         
  10   5  -6          2.16          6.51         4.48 o                         
  11   5  -6          3.30         22.32         5.88 o                         
  12   5  -6          2.30          0.57         5.57 o                         
  13   5  -6          6.29         16.70        11.48 o                         
  14   5  -6          0.10         -9.93        12.76 o                         
   0   6  -6         58.22         40.40         6.39 o                         
   1   6  -6         28.80         28.42         4.38 o                         
   2   6  -6          9.78          9.29         3.65 o                         
   3   6  -6         14.26         10.34         3.90 o                         
   4   6  -6          4.53          2.54         3.74 o                         
   5   6  -6          1.02         -3.52         3.52 o                         
   6   6  -6          5.91         10.79         5.46 o                         
   7   6  -6          3.16          3.81         7.94 o                         
   8   6  -6          1.11         -2.77         5.32 o                         
   9   6  -6          1.07         -8.58        14.75 o                         
   2   0  -5       3046.91       3196.21        98.22 o                         
   4   0  -5       1850.96       1879.16        56.15 o                         
   6   0  -5       1757.25       1788.37        48.54 o                         
   8   0  -5        125.78        127.59         5.50 o                         
  10   0  -5         85.15         98.01        10.50 o                         
  12   0  -5        337.91        390.22        17.26 o                         
  14   0  -5         41.59         38.14         7.20 o                         
  16   0  -5        188.29        195.25        15.31 o                         
  18   0  -5        185.15        187.85        16.46 o                         
  20   0  -5         91.88         76.81        15.38 o                         
  22   0  -5          2.95         12.21        14.62 o                         
   0   1  -5         70.81         70.14         3.67 o                         
   1   1  -5        166.06        175.01         4.37 o                         
   2   1  -5         61.00         68.79         2.41 o                         
   3   1  -5       1726.88       1674.46        33.14 o                         
   4   1  -5       1776.07       1736.86        34.67 o                         
   5   1  -5        521.59        532.30        11.35 o                         
   6   1  -5       2118.88       2184.10        43.26 o                         
   7   1  -5       1028.78       1047.96        21.41 o                         
   8   1  -5         98.80        115.49         4.12 o                         
   9   1  -5        344.25        330.23         8.24 o                         
  10   1  -5        402.58        430.83        10.68 o                         
  11   1  -5         12.24         13.54         2.30 o                         
  12   1  -5         79.82         86.68         4.34 o                         
  13   1  -5        390.78        398.96        11.22 o                         
  14   1  -5        132.66        147.86         6.97 o                         
  15   1  -5        177.30        174.49        10.10 o                         
  16   1  -5         81.30         89.67         7.71 o                         
  17   1  -5          7.04          6.27         4.27 o                         
  18   1  -5          5.77          2.43         5.85 o                         
  19   1  -5         33.94         25.94         5.33 o                         
  20   1  -5          2.97          5.47         5.02 o                         
  21   1  -5         22.27         26.42        12.17 o                         
  22   1  -5         16.94         21.27        10.85 o                         
   1   2  -5        345.91        310.59         7.51 o                         
   2   2  -5        478.10        486.53        11.17 o                         
   3   2  -5         60.93         65.86         2.77 o                         
   4   2  -5        150.18        143.31         4.37 o                         
   5   2  -5        321.71        316.76         7.51 o                         
   6   2  -5        565.94        532.54        11.52 o                         
   7   2  -5        124.90        128.01         4.03 o                         
   8   2  -5        146.96        149.93         4.77 o                         
   9   2  -5        585.65        596.18        14.37 o                         
  10   2  -5         93.17         86.52         4.29 o                         
  11   2  -5        270.17        291.77        13.29 o                         
  12   2  -5        212.16        221.56         8.06 o                         
  13   2  -5         69.15         68.00         5.09 o                         
  14   2  -5         12.08         13.27         3.33 o                         
  15   2  -5         29.51         22.33         4.99 o                         
  16   2  -5         83.41         68.56         6.87 o                         
  17   2  -5          2.39          1.99         4.11 o                         
  18   2  -5          0.37          4.61         4.39 o                         
  19   2  -5         24.71         15.10         5.30 o                         
  20   2  -5          7.57          6.73         6.88 o                         
  21   2  -5         15.30          3.85         7.73 o                         
   0   3  -5        190.36        194.07         9.24 o                         
   1   3  -5        205.51        203.98         6.44 o                         
   2   3  -5        127.38        125.75         4.90 o                         
   3   3  -5        278.80        265.12         7.70 o                         
   4   3  -5        157.75        162.34         5.78 o                         
   5   3  -5         74.95         77.98         3.88 o                         
   6   3  -5        153.87        144.58         5.74 o                         
   7   3  -5        521.71        515.82        12.28 o                         
   8   3  -5         23.62         25.26         2.89 o                         
   9   3  -5        324.18        303.65        11.21 o                         
  10   3  -5          3.40          4.00         2.61 o                         
  11   3  -5        207.29        204.30         8.16 o                         
  12   3  -5         42.87         35.19         6.96 o                         
  13   3  -5         11.84         10.60         4.59 o                         
  14   3  -5         61.55         65.57         7.30 o                         
  15   3  -5          2.00          3.83         4.06 o                         
  16   3  -5         20.40         27.20         7.00 o                         
  17   3  -5         45.23         45.78         8.32 o                         
  18   3  -5          6.39          6.50         7.20 o                         
  19   3  -5          0.10         -2.71         8.71 o                         
  20   3  -5          2.38         12.44        14.71 o                         
   1   4  -5          0.08          0.13         2.14 o                         
   2   4  -5         65.89         65.24         4.14 o                         
   3   4  -5         36.61         29.70         3.29 o                         
   4   4  -5        178.18        180.57         7.36 o                         
   5   4  -5        159.05        162.62         6.82 o                         
   6   4  -5        212.83        213.73         8.13 o                         
   7   4  -5         30.89         26.26         3.33 o                         
   8   4  -5         71.42         77.49         6.01 o                         
   9   4  -5          2.00         -1.31         3.23 o                         
  10   4  -5         27.48         20.13         4.24 o                         
  11   4  -5          5.96          8.77         3.41 o                         
  12   4  -5         13.37          9.24         4.54 o                         
  13   4  -5          5.64          5.50         5.06 o                         
  14   4  -5         14.02         11.02         4.86 o                         
  15   4  -5          3.79         -4.27         4.27 o                         
  16   4  -5          3.99         -1.74         6.66 o                         
  17   4  -5          1.50         11.89         9.31 o                         
  18   4  -5         15.45        -11.17        11.17 o                         
   0   5  -5        198.88        211.95        15.00 o                         
   1   5  -5         69.48         71.63         4.90 o                         
   2   5  -5         30.15         29.06         3.89 o                         
   3   5  -5         58.16         60.43         4.68 o                         
   4   5  -5         80.20         70.75         5.48 o                         
   5   5  -5         12.36         11.32         3.30 o                         
   6   5  -5          5.39         11.02         3.30 o                         
   7   5  -5          8.80          8.81         3.72 o                         
   8   5  -5          0.27          3.24         4.02 o                         
   9   5  -5         22.00         26.50         4.77 o                         
  10   5  -5          7.80         11.10         4.53 o                         
  11   5  -5         20.58         33.44         6.27 o                         
  12   5  -5         34.62         46.44         7.35 o                         
  13   5  -5          0.26         -0.83         7.32 o                         
  14   5  -5          5.71         18.35        10.14 o                         
  15   5  -5          2.78         16.51        14.96 o                         
   1   6  -5         61.08         55.39         7.42 o                         
   2   6  -5         19.58         17.25         3.55 o                         
   3   6  -5         36.10         35.50         5.32 o                         
   4   6  -5          1.19         -1.96         3.35 o                         
   5   6  -5          2.15          2.59         3.76 o                         
   6   6  -5          2.67          1.63         4.50 o                         
   7   6  -5          5.71          1.64         4.46 o                         
   8   6  -5          0.72          7.64         5.08 o                         
   9   6  -5          6.55          8.00         6.26 o                         
  10   6  -5          0.88         -2.34         8.78 o                         
   0   0  -4        314.87        333.53        13.56 o                         
   2   0  -4       7858.13       8165.32       264.21 o                         
   4   0  -4       2580.42       2473.97        83.84 o                         
   6   0  -4       1048.89       1094.80        32.54 o                         
   8   0  -4        131.43        131.56         5.38 o                         
  10   0  -4        961.88        975.15        34.19 o                         
  12   0  -4        206.34        230.25        15.39 o                         
  14   0  -4        412.61        405.94        22.41 o                         
  16   0  -4        356.60        348.50        21.13 o                         
  18   0  -4         68.60         80.56        11.05 o                         
  20   0  -4         11.83          7.13         8.26 o                         
  22   0  -4          0.42          5.16        13.93 o                         
   1   1  -4        134.29        130.42         3.37 o                         
   2   1  -4       2347.35       2293.26        45.78 o                         
   3   1  -4        332.27        318.77         7.00 o                         
   4   1  -4        552.99        511.80        10.41 o                         
   5   1  -4        766.42        709.41        14.54 o                         
   6   1  -4        232.36        239.47         5.39 o                         
   7   1  -4        357.44        348.28         7.81 o                         
   8   1  -4        700.99        687.22        14.43 o                         
   9   1  -4         96.65        110.99         3.92 o                         
  10   1  -4        161.30        154.89         4.81 o                         
  11   1  -4        159.15        156.88         5.59 o                         
  12   1  -4         12.54         13.06         2.43 o                         
  13   1  -4         37.65         42.38         3.72 o                         
  14   1  -4         27.98         27.96         4.80 o                         
  15   1  -4         30.27         41.97         5.44 o                         
  16   1  -4        114.78        102.87         8.03 o                         
  17   1  -4          3.30          0.25         4.65 o                         
  18   1  -4         25.81         27.47         5.15 o                         
  19   1  -4         40.17         28.65         6.13 o                         
  20   1  -4         32.21         24.49         9.54 o                         
  21   1  -4          0.36          4.03         6.46 o                         
  22   1  -4         11.65          5.99         6.68 o                         
   0   2  -4        960.70        922.56        28.56 o                         
   1   2  -4        922.37        899.96        19.61 o                         
   2   2  -4        469.53        483.55        11.14 o                         
   3   2  -4        152.07        146.40         4.17 o                         
   4   2  -4         76.25         79.00         2.85 o                         
   5   2  -4        300.63        294.45         6.76 o                         
   6   2  -4         36.61         39.60         2.17 o                         
   7   2  -4       1360.41       1271.56        25.22 o                         
   8   2  -4        156.57        151.33         4.48 o                         
   9   2  -4        329.29        330.97         8.47 o                         
  10   2  -4         16.09         15.37         2.41 o                         
  11   2  -4        164.30        179.04         6.55 o                         
  12   2  -4        143.98        154.03         7.23 o                         
  13   2  -4        389.49        373.55        14.53 o                         
  14   2  -4         61.42         69.07         5.12 o                         
  15   2  -4         21.88         19.62         4.48 o                         
  16   2  -4          2.23         -1.07         3.53 o                         
  17   2  -4         50.57         46.93         5.84 o                         
  18   2  -4         35.12         26.17         5.59 o                         
  19   2  -4          4.39          9.38         5.88 o                         
  20   2  -4          8.42          4.80         6.95 o                         
  21   2  -4         18.49         17.05        11.48 o                         
   1   3  -4          7.23          8.11         2.35 o                         
   2   3  -4         90.84         81.93         4.51 o                         
   3   3  -4        161.88        163.31         5.79 o                         
   4   3  -4         54.60         58.98         3.31 o                         
   5   3  -4        155.09        144.23         5.34 o                         
   6   3  -4        164.21        161.20         5.36 o                         
   7   3  -4         41.29         39.81         3.30 o                         
   8   3  -4        301.63        295.69         8.17 o                         
   9   3  -4         17.03         17.98         3.14 o                         
  10   3  -4        142.51        139.16         7.28 o                         
  11   3  -4         72.31         78.39         4.97 o                         
  12   3  -4         81.26        103.37         7.34 o                         
  13   3  -4          6.27          0.62         5.28 o                         
  14   3  -4         34.11         39.94         5.55 o                         
  15   3  -4         65.72         62.76         7.52 o                         
  16   3  -4          0.16          3.65         5.39 o                         
  17   3  -4          3.75          7.70         6.90 o                         
  18   3  -4         21.55         34.45         9.70 o                         
  19   3  -4          0.87          2.47         9.29 o                         
  20   3  -4          8.73         19.85        11.09 o                         
   0   4  -4         78.67         78.43         6.38 o                         
   1   4  -4          2.04         -0.89         1.97 o                         
   2   4  -4        151.91        158.07         6.37 o                         
   3   4  -4        109.91        112.28         5.26 o                         
   4   4  -4        146.55        158.73         6.61 o                         
   5   4  -4        296.05        285.65         9.51 o                         
   6   4  -4         92.68         98.23         5.18 o                         
   7   4  -4         25.79         23.68         3.40 o                         
   8   4  -4         23.16         24.34         3.62 o                         
   9   4  -4         96.50        109.56         8.68 o                         
  10   4  -4         12.20          9.19         3.53 o                         
  11   4  -4          3.15          4.13         4.03 o                         
  12   4  -4         18.65         19.34         4.51 o                         
  13   4  -4         23.31         19.21         5.76 o                         
  14   4  -4         58.77         78.68         9.14 o                         
  15   4  -4         46.25         54.83         9.68 o                         
  16   4  -4         12.20         12.49         6.98 o                         
  17   4  -4          8.89          4.90         9.69 o                         
  18   4  -4          3.40          7.88         7.02 o                         
   1   5  -4        167.04        164.51         7.19 o                         
   2   5  -4         49.70         54.30         4.80 o                         
   3   5  -4         10.09         11.50         3.19 o                         
   4   5  -4          5.45          6.02         2.95 o                         
   5   5  -4         48.93         51.18         4.26 o                         
   6   5  -4         46.77         44.01         4.39 o                         
   7   5  -4          3.69          8.24         3.11 o                         
   8   5  -4         14.08         11.50         3.95 o                         
   9   5  -4         13.18         10.04         4.12 o                         
  10   5  -4         14.99         13.71         4.36 o                         
  11   5  -4         32.18         39.91         7.12 o                         
  12   5  -4          9.89          5.80         5.04 o                         
  13   5  -4          9.14         14.88         8.24 o                         
  14   5  -4          9.81         10.16         7.47 o                         
  15   5  -4         16.85         22.84         8.85 o                         
   0   6  -4         16.09         11.43         6.10 o                         
   1   6  -4          3.93          5.18         4.09 o                         
   2   6  -4         32.50         27.25         4.30 o                         
   3   6  -4         24.18         31.98         4.44 o                         
   4   6  -4         21.02         24.08         3.88 o                         
   5   6  -4          4.65          2.63         3.74 o                         
   6   6  -4          0.29          1.48         3.63 o                         
   7   6  -4          3.73          2.91         5.67 o                         
   8   6  -4         12.40          5.84         5.00 o                         
   9   6  -4          3.68          7.07         5.51 o                         
  10   6  -4         12.08          9.26         8.79 o                         
   2   0  -3        908.25        784.81        29.91 o                         
   4   0  -3       1291.00       1254.44        42.45 o                         
   6   0  -3        628.61        618.79        18.70 o                         
   8   0  -3        825.40        793.80        26.44 o                         
  10   0  -3        321.93        348.36        13.02 o                         
  12   0  -3        456.61        507.85        18.05 o                         
  14   0  -3         59.73         61.12         8.06 o                         
  16   0  -3        210.36        221.64        16.14 o                         
  18   0  -3        182.13        174.54        15.37 o                         
  20   0  -3          0.13         -1.72        11.35 o                         
  22   0  -3         25.85         13.86         9.25 o                         
   0   1  -3       9283.17       9489.28       269.83 o                         
   1   1  -3       1841.33       1675.06        34.08 o                         
   2   1  -3        459.04        437.49         9.16 o                         
   3   1  -3       2799.63       2758.99        52.54 o                         
   4   1  -3        762.06        734.91        14.92 o                         
   5   1  -3       1881.79       1784.86        35.24 o                         
   6   1  -3        333.06        316.98         7.07 o                         
   7   1  -3        117.61        113.99         3.27 o                         
   8   1  -3        905.34        904.63        18.39 o                         
   9   1  -3        448.29        459.47        10.45 o                         
  10   1  -3        580.23        578.64        12.92 o                         
  11   1  -3        137.24        140.91         5.16 o                         
  12   1  -3         64.70         67.68         3.82 o                         
  13   1  -3        134.03        144.73         6.46 o                         
  14   1  -3        223.82        238.01        14.87 o                         
  15   1  -3         81.29         94.10         7.10 o                         
  16   1  -3          3.16          7.90         4.05 o                         
  17   1  -3        101.96         98.54         7.86 o                         
  18   1  -3         66.57         68.52         7.36 o                         
  19   1  -3         14.46         10.83         5.59 o                         
  20   1  -3        100.32         96.21        10.67 o                         
  21   1  -3         22.97         16.40         5.24 o                         
  22   1  -3          0.54         -3.19         6.36 o                         
   1   2  -3         71.48         70.62         2.64 o                         
   2   2  -3        316.69        307.95         6.77 o                         
   3   2  -3          8.21         10.08         1.22 o                         
   4   2  -3        304.89        307.72         6.91 o                         
   5   2  -3       2407.47       2413.10        45.81 o                         
   6   2  -3        193.25        209.34         5.24 o                         
   7   2  -3       1057.46       1040.00        20.18 o                         
   8   2  -3        300.09        300.35         6.84 o                         
   9   2  -3        160.72        154.87         4.72 o                         
  10   2  -3         56.89         60.78         3.10 o                         
  11   2  -3        297.72        305.21         8.16 o                         
  12   2  -3         74.47         73.77         4.91 o                         
  13   2  -3        216.50        222.42         9.72 o                         
  14   2  -3        140.70        166.16         7.95 o                         
  15   2  -3        137.82        148.76        10.11 o                         
  16   2  -3         12.69          6.34         4.36 o                         
  17   2  -3         33.82         28.75         5.54 o                         
  18   2  -3         32.34         23.36         5.90 o                         
  19   2  -3          6.84          4.93         5.80 o                         
  20   2  -3         15.31         -0.26         4.71 o                         
  21   2  -3          2.95          4.05         7.02 o                         
  22   2  -3          1.51         -4.88         7.98 o                         
   0   3  -3         45.72         45.09         4.06 o                         
   1   3  -3        156.45        149.96         5.33 o                         
   2   3  -3        587.50        584.89        13.83 o                         
   3   3  -3        326.53        315.12         7.97 o                         
   4   3  -3        144.32        141.72         4.84 o                         
   5   3  -3         69.47         70.55         3.27 o                         
   6   3  -3         32.16         31.74         2.32 o                         
   7   3  -3        110.83        107.39         4.03 o                         
   8   3  -3         47.38         46.45         2.83 o                         
   9   3  -3        550.44        540.79        14.76 o                         
  10   3  -3        489.25        496.88        12.87 o                         
  11   3  -3        266.29        277.99        11.71 o                         
  12   3  -3        156.84        145.39         8.34 o                         
  13   3  -3         82.20         96.30         7.18 o                         
  14   3  -3          2.85          0.18         3.47 o                         
  15   3  -3         27.60         21.54         6.71 o                         
  16   3  -3         19.00         19.37         7.03 o                         
  17   3  -3         43.97         31.91        15.47 o                         
  18   3  -3          1.94         -6.94         6.94 o                         
  19   3  -3          1.57         -5.45         5.45 o                         
  20   3  -3          5.04          9.98         7.94 o                         
   1   4  -3          2.23          0.27         2.38 o                         
   2   4  -3        119.24        120.89         5.46 o                         
   3   4  -3         35.74         45.60         3.66 o                         
   4   4  -3         52.96         45.03         3.61 o                         
   5   4  -3         15.01         16.77         2.75 o                         
   6   4  -3        154.47        144.88         6.35 o                         
   7   4  -3        100.95        108.59         5.57 o                         
   8   4  -3        132.66        141.65         6.23 o                         
   9   4  -3          7.24          0.86         3.32 o                         
  10   4  -3         58.47         60.13         6.09 o                         
  11   4  -3         37.26         41.21         5.52 o                         
  12   4  -3         46.05         54.41         6.06 o                         
  13   4  -3          7.69         11.56         5.10 o                         
  14   4  -3         10.86          9.26         5.31 o                         
  15   4  -3          4.47         12.27         5.56 o                         
  16   4  -3          5.11          4.63         9.21 o                         
  17   4  -3          0.63          0.27         6.07 o                         
  18   4  -3          9.29          7.99         6.74 o                         
   0   5  -3        181.91        186.68        11.01 o                         
   1   5  -3         63.51         65.93         4.66 o                         
   2   5  -3         45.79         41.55         4.35 o                         
   3   5  -3         29.38         22.89         3.28 o                         
   4   5  -3         19.18         16.88         3.29 o                         
   5   5  -3         40.11         36.08         4.00 o                         
   6   5  -3         18.27         17.13         3.53 o                         
   7   5  -3         12.57          7.63         3.29 o                         
   8   5  -3         21.89         23.69         4.35 o                         
   9   5  -3          3.58          6.44         3.98 o                         
  10   5  -3        111.49        124.76         9.04 o                         
  11   5  -3          9.67         16.86         5.78 o                         
  12   5  -3          0.25          0.24         5.10 o                         
  13   5  -3         39.46         44.11         8.33 o                         
  14   5  -3          1.07          1.93         8.19 o                         
  15   5  -3         10.10         11.53        18.06 o                         
   1   6  -3         24.09         32.53         4.92 o                         
   2   6  -3         17.99         16.66         4.30 o                         
   3   6  -3         29.16         23.81         4.12 o                         
   4   6  -3         22.58         21.34         4.45 o                         
   5   6  -3          0.45          4.40         3.31 o                         
   6   6  -3          0.83          1.16         3.54 o                         
   7   6  -3         14.99          8.79         4.72 o                         
   8   6  -3          0.07          3.25         4.92 o                         
   9   6  -3          4.90          0.86         5.76 o                         
  10   6  -3          2.89          7.28         6.36 o                         
  11   6  -3          1.30          2.39         7.54 o                         
   0   0  -2       6022.47       5895.20       430.44 o                         
   2   0  -2       6413.24       7240.47       342.71 o                         
   4   0  -2      14052.74      14321.20       656.62 o                         
   6   0  -2        582.51        544.48        17.61 o                         
   8   0  -2         12.95         20.48         3.85 o                         
  10   0  -2       2296.72       2392.34        76.44 o                         
  12   0  -2         56.96         63.55         4.80 o                         
  14   0  -2        128.01        158.35        17.47 o                         
  16   0  -2        210.18        216.79        20.91 o                         
  18   0  -2         43.92         44.00        10.09 o                         
  20   0  -2         45.30         64.24        11.29 o                         
  22   0  -2          6.08         16.78        11.60 o                         
   1   1  -2       4816.88       4702.60        90.42 o                         
   2   1  -2       2265.35       2121.20        39.32 o                         
   3   1  -2       2266.24       2188.41        42.48 o                         
   4   1  -2        613.94        569.26        11.81 o                         
   5   1  -2        867.88        841.55        16.47 o                         
   6   1  -2        191.63        169.94         4.13 o                         
   7   1  -2       1372.68       1329.57        26.39 o                         
   8   1  -2        680.17        658.37        14.29 o                         
   9   1  -2        232.59        228.61         5.77 o                         
  10   1  -2         11.31         10.05         1.46 o                         
  11   1  -2        237.57        240.94         6.65 o                         
  12   1  -2        100.91        104.60         5.12 o                         
  13   1  -2         13.31         11.99         3.20 o                         
  14   1  -2        239.17        242.21        12.61 o                         
  15   1  -2         24.86         20.70         4.13 o                         
  16   1  -2        161.18        176.15        10.03 o                         
  17   1  -2         80.73         88.63         8.22 o                         
  18   1  -2          8.15          6.47         3.97 o                         
  19   1  -2         18.11         10.22         5.51 o                         
  20   1  -2         17.19         18.94         5.35 o                         
  21   1  -2          2.34          1.96         4.99 o                         
  22   1  -2         12.36          7.77         8.94 o                         
   0   2  -2        691.72        669.75        18.87 o                         
   1   2  -2        225.94        230.51         5.26 o                         
   2   2  -2        296.77        294.68         6.51 o                         
   3   2  -2       2190.49       2011.44        37.14 o                         
   4   2  -2        826.90        789.31        16.27 o                         
   5   2  -2        498.95        477.53        10.56 o                         
   6   2  -2        204.90        190.35         4.85 o                         
   7   2  -2       1078.29       1044.48        20.56 o                         
   8   2  -2        604.36        601.83        12.56 o                         
   9   2  -2         41.50         35.49         2.25 o                         
  10   2  -2        190.55        195.15         5.83 o                         
  11   2  -2         13.05         10.02         1.93 o                         
  12   2  -2         52.47         53.35         3.84 o                         
  13   2  -2        310.44        325.03        11.27 o                         
  14   2  -2         33.72         29.20         5.57 o                         
  15   2  -2          5.40         -0.56         3.78 o                         
  16   2  -2          2.02         -3.48         3.48 o                         
  17   2  -2        125.66        115.41         8.66 o                         
  18   2  -2          7.86          9.59         4.76 o                         
  19   2  -2         23.77         29.11         6.09 o                         
  20   2  -2          6.50          3.15         5.04 o                         
  21   2  -2          6.12          9.36         7.14 o                         
  22   2  -2          7.64         -9.65         9.65 o                         
   1   3  -2        291.72        283.20         7.10 o                         
   2   3  -2        486.91        483.66        10.78 o                         
   3   3  -2        311.84        311.49         8.08 o                         
   4   3  -2        385.71        377.13         8.98 o                         
   5   3  -2        101.49         99.11         3.80 o                         
   6   3  -2         24.70         23.59         2.35 o                         
   7   3  -2        107.67        104.22         4.12 o                         
   8   3  -2        139.12        146.06         5.07 o                         
   9   3  -2        290.70        299.33         7.77 o                         
  10   3  -2         66.59         66.85         3.84 o                         
  11   3  -2        417.76        429.74        12.12 o                         
  12   3  -2         12.65          8.32         3.20 o                         
  13   3  -2          5.12          4.88         3.12 o                         
  14   3  -2         53.18         51.75         5.22 o                         
  15   3  -2         17.46         19.79         5.40 o                         
  16   3  -2          3.83          9.75         5.27 o                         
  17   3  -2          4.62          7.68         5.55 o                         
  18   3  -2         20.30         20.64         6.21 o                         
  19   3  -2          3.61         -2.55         5.40 o                         
  20   3  -2          1.70         -3.50         7.68 o                         
   0   4  -2         46.78         41.54         4.94 o                         
   1   4  -2        244.81        264.31         8.29 o                         
   2   4  -2         68.23         61.47         4.35 o                         
   3   4  -2         37.13         33.53         3.59 o                         
   4   4  -2        114.90        124.62         6.01 o                         
   5   4  -2         12.72         13.18         2.67 o                         
   6   4  -2        330.96        342.01        10.77 o                         
   7   4  -2         36.99         42.25         4.12 o                         
   8   4  -2         62.07         55.33         4.46 o                         
   9   4  -2         56.64         52.60         4.61 o                         
  10   4  -2         44.53         42.80         4.42 o                         
  11   4  -2         16.45         18.38         4.77 o                         
  12   4  -2         35.01         28.64         4.95 o                         
  13   4  -2         33.47         43.29         5.07 o                         
  14   4  -2         63.80         57.39         6.16 o                         
  15   4  -2         17.28          4.51         6.12 o                         
  16   4  -2         18.91         13.50         6.98 o                         
  17   4  -2          9.56         -1.71         7.03 o                         
  18   4  -2          4.28         -1.65         6.03 o                         
   1   5  -2         42.30         43.63         4.11 o                         
   2   5  -2          1.29          1.46         2.65 o                         
   3   5  -2         47.52         37.62         3.89 o                         
   4   5  -2         42.26         40.08         5.06 o                         
   5   5  -2          1.52         -0.06         3.07 o                         
   6   5  -2         15.65         12.90         3.23 o                         
   7   5  -2         20.12         17.76         3.64 o                         
   8   5  -2          0.16         -2.87         2.87 o                         
   9   5  -2          7.92          1.43         3.70 o                         
  10   5  -2          7.26          6.60         4.87 o                         
  11   5  -2          4.94         11.71         6.10 o                         
  12   5  -2         11.49          6.82         4.72 o                         
  13   5  -2          4.14         10.40         6.21 o                         
  14   5  -2          1.08         11.50         7.86 o                         
  15   5  -2         16.72          0.34        14.79 o                         
   0   6  -2         51.97         48.75         6.93 o                         
   1   6  -2         11.19         13.05         4.04 o                         
   2   6  -2          4.98          4.34         3.49 o                         
   3   6  -2         16.89         21.79         4.87 o                         
   4   6  -2          8.28         -0.87         3.53 o                         
   5   6  -2          0.60         -3.47         3.47 o                         
   6   6  -2          3.23          5.95         3.52 o                         
   7   6  -2          4.20          3.58         3.94 o                         
   8   6  -2          1.70         -4.40         4.58 o                         
   9   6  -2          0.43         -5.41         5.41 o                         
  10   6  -2          0.03         -6.47         6.47 o                         
  11   6  -2          1.38         -0.12         8.06 o                         
   2   0  -1       3285.46       3297.65       176.99 o                         
   4   0  -1       5247.31       5371.63       187.54 o                         
   6   0  -1        434.86        446.85        14.58 o                         
   8   0  -1        105.24         97.79         4.38 o                         
  10   0  -1        100.91        102.45         4.92 o                         
  12   0  -1       1053.02       1154.37        51.09 o                         
  14   0  -1        389.75        401.24        21.49 o                         
  16   0  -1          1.01         -4.08         4.88 o                         
  18   0  -1         79.34         73.45        10.47 o                         
  20   0  -1         29.96         32.74         8.70 o                         
  22   0  -1         26.35         16.41         9.23 o                         
   0   1  -1       2738.35       2573.65        73.00 o                         
   1   1  -1       2895.79       2654.68        49.58 o                         
   2   1  -1       2220.41       2075.83        43.92 o                         
   3   1  -1       5034.46       4901.09        99.04 o                         
   4   1  -1      15063.90      15590.24       298.67 o                         
   5   1  -1        929.48        919.68        19.06 o                         
   6   1  -1        311.51        291.36         6.60 o                         
   7   1  -1       2401.81       2374.06        48.56 o                         
   8   1  -1        622.92        619.63        13.36 o                         
   9   1  -1        565.95        588.64        13.04 o                         
  10   1  -1        132.13        128.85         5.36 o                         
  11   1  -1        202.31        209.47         6.39 o                         
  12   1  -1         17.68         13.45         2.32 o                         
  13   1  -1        187.31        200.56         9.56 o                         
  14   1  -1        126.58        144.87         8.99 o                         
  15   1  -1        119.01        124.42         7.50 o                         
  16   1  -1          2.65          3.82         3.23 o                         
  17   1  -1         12.05         10.50         3.87 o                         
  18   1  -1          6.22          0.85         3.56 o                         
  19   1  -1         66.25         74.82         9.67 o                         
  20   1  -1         19.13         15.31         5.35 o                         
  21   1  -1         18.93         13.16         5.39 o                         
  22   1  -1         16.71         20.30         7.44 o                         
  23   1  -1          0.27          0.03         6.92 o                         
   1   2  -1       1395.71       1242.88        27.33 o                         
   2   2  -1        150.24        148.84         4.21 o                         
   3   2  -1        237.01        216.89         5.48 o                         
   4   2  -1       1191.22       1171.32        23.75 o                         
   5   2  -1       1627.13       1548.88        29.68 o                         
   6   2  -1       1123.08       1169.65        23.66 o                         
   7   2  -1       1755.43       1839.92        36.43 o                         
   8   2  -1        586.14        574.94        12.50 o                         
   9   2  -1        254.02        254.42         6.62 o                         
  10   2  -1         71.96         76.59         3.43 o                         
  11   2  -1        249.60        258.16         8.11 o                         
  12   2  -1         58.75         70.20         3.86 o                         
  13   2  -1         19.08         15.54         2.98 o                         
  14   2  -1          9.29          7.20         3.51 o                         
  15   2  -1         41.66         43.72         5.39 o                         
  16   2  -1         16.78         17.84         4.42 o                         
  17   2  -1          7.40          3.28         4.34 o                         
  18   2  -1         13.11          1.23         4.26 o                         
  19   2  -1          9.66          7.41         4.51 o                         
  20   2  -1         22.66         13.96         7.96 o                         
  21   2  -1         47.03         26.72        10.44 o                         
  22   2  -1          4.62         -0.16         7.56 o                         
   0   3  -1        250.13        256.41        14.22 o                         
   1   3  -1       1012.37        985.74        21.72 o                         
   2   3  -1         49.24         47.65         2.79 o                         
   3   3  -1         50.32         47.19         2.87 o                         
   4   3  -1        274.49        294.56         7.34 o                         
   5   3  -1        107.79        104.51         4.08 o                         
   6   3  -1        142.89        139.81         5.04 o                         
   7   3  -1        199.83        191.32         6.12 o                         
   8   3  -1        250.46        245.28         6.86 o                         
   9   3  -1        149.33        153.43         5.64 o                         
  10   3  -1          1.26          0.36         2.15 o                         
  11   3  -1         93.95        101.85         5.20 o                         
  12   3  -1        181.54        186.42         7.51 o                         
  13   3  -1         47.40         45.92         4.20 o                         
  14   3  -1        128.90        121.12         8.07 o                         
  15   3  -1         65.97         68.33         6.95 o                         
  16   3  -1         12.51         28.50         6.16 o                         
  17   3  -1         35.65         38.91         6.42 o                         
  18   3  -1          4.87         -0.40         4.52 o                         
  19   3  -1          2.31          0.94         4.95 o                         
  20   3  -1          5.37         -4.50         5.85 o                         
   1   4  -1         24.28         28.85         3.55 o                         
   2   4  -1        303.73        307.83        10.92 o                         
   3   4  -1         16.68         17.85         2.87 o                         
   4   4  -1        114.98        124.79         6.12 o                         
   5   4  -1         33.46         31.84         3.67 o                         
   6   4  -1        252.82        245.60         9.09 o                         
   7   4  -1         44.54         37.90         3.79 o                         
   8   4  -1         75.41         85.46         5.12 o                         
   9   4  -1         92.04         89.82         5.38 o                         
  10   4  -1         28.58         32.01         4.69 o                         
  11   4  -1         18.42         12.59         4.00 o                         
  12   4  -1         31.96         28.50         4.29 o                         
  13   4  -1         11.54         10.00         4.00 o                         
  14   4  -1          8.94         12.54         5.05 o                         
  15   4  -1          8.46          5.91         6.91 o                         
  16   4  -1          2.58        -10.94        10.94 o                         
  17   4  -1          6.57          2.91         7.51 o                         
  18   4  -1          9.70          2.01         9.08 o                         
   0   5  -1         15.48         11.40         6.23 o                         
   1   5  -1         44.59         43.94         4.80 o                         
   2   5  -1         21.40         21.40         3.72 o                         
   3   5  -1        111.72        113.34         6.46 o                         
   4   5  -1         39.58         32.51         4.66 o                         
   5   5  -1          0.45          2.96         3.07 o                         
   6   5  -1         63.83         68.87         5.21 o                         
   7   5  -1         19.30         17.15         3.93 o                         
   8   5  -1          8.17          3.72         3.56 o                         
   9   5  -1         17.29         17.05         4.37 o                         
  10   5  -1         18.26         12.68         5.46 o                         
  11   5  -1          1.62         -3.42         5.02 o                         
  12   5  -1          9.99         13.62         6.04 o                         
  13   5  -1          2.97          1.63         6.54 o                         
  14   5  -1         13.95          5.03         7.97 o                         
  15   5  -1          0.33         -5.50        13.24 o                         
  16   5  -1          5.69         27.18        21.85 o                         
   1   6  -1          3.89          5.16         3.28 o                         
   2   6  -1          2.26          2.12         3.29 o                         
   3   6  -1          3.89          0.43         3.37 o                         
   4   6  -1          7.80          2.46         3.75 o                         
   5   6  -1         14.56          8.46         5.04 o                         
   6   6  -1          0.48         -3.43         3.71 o                         
   7   6  -1          5.44          2.78         3.75 o                         
   8   6  -1          1.49          1.60         4.61 o                         
   9   6  -1          6.78          0.79         7.20 o                         
  10   6  -1          0.60          2.79         7.31 o                         
  11   6  -1          3.47         -1.46        11.82 o                         
   2   0   0       2235.25       2080.67       145.83 o                         
   4   0   0        105.58        104.38         5.20 o                         
   6   0   0        555.74        541.00        19.95 o                         
   8   0   0        221.07        210.06         8.93 o                         
  10   0   0       1313.94       1382.78        50.24 o                         
  12   0   0        749.31        817.82        36.67 o                         
  14   0   0        169.96        185.39        11.61 o                         
  16   0   0         18.56         23.14         7.39 o                         
  18   0   0          1.94          1.82         5.12 o                         
  20   0   0         61.16         60.28        11.25 o                         
  22   0   0         28.76         17.92        11.73 o                         
   1   1   0        105.52         97.57         2.89 o                         
   2   1   0        223.20        219.41         5.60 o                         
   3   1   0      22030.39      23234.74       790.90 o                         
   4   1   0       4874.44       4680.11        98.46 o                         
   5   1   0        793.57        738.90        16.20 o                         
   6   1   0          5.34          8.23         1.10 o                         
   7   1   0       1506.34       1479.22        31.84 o                         
   8   1   0         54.60         66.49         2.55 o                         
   9   1   0        868.54        900.71        19.14 o                         
  10   1   0        368.88        392.24        11.17 o                         
  11   1   0          0.24          0.26         1.46 o                         
  12   1   0         42.39         45.73         3.50 o                         
  13   1   0         13.61         18.31         3.51 o                         
  14   1   0         12.78         11.70         3.32 o                         
  15   1   0          0.81         -3.14         3.14 o                         
  16   1   0          0.15         -1.68         2.97 o                         
  17   1   0        113.95        124.68         8.83 o                         
  18   1   0        104.22        111.98         8.78 o                         
  19   1   0          0.03         -3.02         4.63 o                         
  20   1   0          0.24         -3.81         3.81 o                         
  21   1   0          2.80          0.13         5.69 o                         
  22   1   0          5.92         -3.17         5.61 o                         
  23   1   0          1.90         -5.45         5.45 o                         
   0   2   0          3.42          0.46         1.66 o                         
   1   2   0        934.78        848.31        21.03 o                         
   2   2   0        974.09        969.36        21.54 o                         
   3   2   0       2975.61       2776.23        56.77 o                         
   4   2   0        411.30        400.00         9.26 o                         
   5   2   0        808.11        809.67        16.13 o                         
   6   2   0        309.53        293.43         6.44 o                         
   7   2   0        725.44        654.76        13.02 o                         
   8   2   0       1159.75       1193.77        23.48 o                         
   9   2   0          7.61          5.91         1.59 o                         
  10   2   0         64.25         65.84         3.27 o                         
  11   2   0        203.57        213.97         6.81 o                         
  12   2   0         24.32         20.42         2.64 o                         
  13   2   0          2.53         -2.75         2.75 o                         
  14   2   0         23.00         21.79         4.23 o                         
  15   2   0        102.98        104.59         7.32 o                         
  16   2   0         55.96         60.01         5.87 o                         
  17   2   0        122.30        108.86         8.49 o                         
  18   2   0         10.98          6.49         4.06 o                         
  19   2   0          0.41          6.19         5.08 o                         
  20   2   0          0.64          0.72         4.74 o                         
  21   2   0         16.97         12.39         6.91 o                         
  22   2   0          0.29         -2.01        10.86 o                         
   1   3   0          0.77          0.74         1.64 o                         
   2   3   0        399.23        389.53         9.81 o                         
   3   3   0         23.61         19.92         2.08 o                         
   4   3   0         10.34          7.17         1.70 o                         
   5   3   0        732.26        717.27        15.56 o                         
   6   3   0        841.68        859.97        19.16 o                         
   7   3   0          8.51          7.76         1.80 o                         
   8   3   0          0.23          0.94         2.14 o                         
   9   3   0          4.73          3.16         2.59 o                         
  10   3   0         94.47         84.82         4.29 o                         
  11   3   0         47.81         46.91         3.69 o                         
  12   3   0         12.09          6.87         2.62 o                         
  13   3   0        211.99        210.72         7.61 o                         
  14   3   0         29.14         32.35         5.71 o                         
  15   3   0          0.60         -1.95         3.57 o                         
  16   3   0          4.41         -3.71         3.71 o                         
  17   3   0          0.20         -3.73         3.73 o                         
  18   3   0         25.35         19.95         5.64 o                         
  19   3   0          0.85         -2.82         5.42 o                         
  20   3   0         10.02          8.22         6.58 o                         
   0   4   0        295.08        289.46        18.09 o                         
   1   4   0          4.79          2.94         2.67 o                         
   2   4   0          1.77         -1.97         2.30 o                         
   3   4   0          5.26          4.95         2.70 o                         
   4   4   0          4.71          4.75         2.98 o                         
   5   4   0         13.49          8.02         3.38 o                         
   6   4   0          0.02         -3.18         3.18 o                         
   7   4   0         16.11         19.49         3.79 o                         
   8   4   0        151.48        167.51         7.95 o                         
   9   4   0          1.45         -1.01         4.14 o                         
  10   4   0        401.00        418.26        18.08 o                         
  11   4   0         81.20         94.53         7.11 o                         
  12   4   0          0.39         -2.93         2.93 o                         
  13   4   0          2.85         -0.90         4.31 o                         
  14   4   0          1.11         -2.32         5.57 o                         
  15   4   0         32.01         21.59         7.52 o                         
  16   4   0          8.41         11.77         8.26 o                         
  17   4   0         26.07          7.70         9.19 o                         
  18   4   0          1.54         -6.97         6.97 o                         
   1   5   0         35.46         40.45         4.82 o                         
   2   5   0          5.08          4.30         3.02 o                         
   3   5   0         10.31         11.84         3.90 o                         
   4   5   0          0.08         -2.51         2.51 o                         
   5   5   0         55.15         60.13         5.76 o                         
   6   5   0         21.67         19.47         4.26 o                         
   7   5   0         64.15         51.05         5.29 o                         
   8   5   0          2.86          2.62         3.09 o                         
   9   5   0          0.10          0.14         3.82 o                         
  10   5   0          0.12         -2.52         3.72 o                         
  11   5   0         13.68          6.97         4.46 o                         
  12   5   0          8.52          9.00         4.87 o                         
  13   5   0         11.98          3.63         5.86 o                         
  14   5   0          0.22         -6.96         8.12 o                         
  15   5   0          7.45          3.10        15.65 o                         
  16   5   0          1.47         -0.34        20.81 o                         
   0   6   0         12.59         12.21         6.00 o                         
   1   6   0          6.37          3.43         4.02 o                         
   2   6   0          0.05         -3.65         3.65 o                         
   3   6   0         13.04          8.22         3.99 o                         
   4   6   0          0.33         -1.58         3.32 o                         
   5   6   0          0.05         -3.33         3.33 o                         
   6   6   0          0.06         -3.22         3.22 o                         
   7   6   0         38.12         43.90         5.54 o                         
   8   6   0          5.00          7.25         5.50 o                         
   9   6   0          3.94          3.90         5.99 o                         
  10   6   0          2.90         -4.37         5.46 o                         
  11   6   0          0.09         -3.93         8.13 o                         
   2   0   1       3185.40       3069.03       223.93 o                         
   4   0   1       5229.22       5420.73       216.86 o                         
   6   0   1        428.04        419.53        16.33 o                         
   8   0   1         96.28         90.81         6.11 o                         
  10   0   1        100.31         96.67         5.13 o                         
  12   0   1       1083.29       1182.59        44.33 o                         
  14   0   1        393.70        430.31        28.60 o                         
  16   0   1          1.06          3.35         5.75 o                         
  18   0   1         78.35         67.72        14.22 o                         
  20   0   1         29.75         19.50         8.87 o                         
  22   0   1         26.02         20.91         9.01 o                         
   0   1   1       2723.67       2513.27        89.47 o                         
   1   1   1       2860.65       2629.39        58.66 o                         
   2   1   1       2209.03       2056.49        54.98 o                         
   3   1   1       5061.49       4935.82       108.59 o                         
   4   1   1      15026.81      15421.30       310.71 o                         
   5   1   1        928.11        904.81        18.33 o                         
   6   1   1        304.08        280.04         6.62 o                         
   7   1   1       2402.43       2390.84        46.69 o                         
   8   1   1        624.77        620.68        13.42 o                         
   9   1   1        577.94        612.64        13.88 o                         
  10   1   1        139.94        141.84         4.19 o                         
  11   1   1        198.44        220.30         6.76 o                         
  12   1   1         18.35         16.81         2.90 o                         
  13   1   1        188.13        202.26         9.66 o                         
  14   1   1        128.84        133.04         7.45 o                         
  15   1   1        118.29        136.80         8.70 o                         
  16   1   1          2.30          1.17         3.24 o                         
  17   1   1         12.09         10.47         4.08 o                         
  18   1   1          6.16          0.14         3.74 o                         
  19   1   1         66.00         61.58         7.39 o                         
  20   1   1         20.04         19.03         5.58 o                         
  21   1   1         18.89         12.11         5.13 o                         
  22   1   1         16.65          9.92         8.52 o                         
  23   1   1          0.23         -5.57         6.88 o                         
   1   2   1       1377.74       1255.77        30.32 o                         
   2   2   1        150.59        144.47         4.18 o                         
   3   2   1        243.00        235.00         5.77 o                         
   4   2   1       1192.00       1171.27        24.73 o                         
   5   2   1       1587.95       1523.20        29.62 o                         
   6   2   1       1122.41       1158.66        22.00 o                         
   7   2   1       1770.56       1814.99        35.06 o                         
   8   2   1        585.65        572.71        11.62 o                         
   9   2   1        265.29        264.19         6.15 o                         
  10   2   1         73.83         86.44         5.83 o                         
  11   2   1        256.08        272.26         7.26 o                         
  12   2   1         58.40         57.11         3.35 o                         
  13   2   1         18.44         11.14         4.05 o                         
  14   2   1          9.51          3.02         3.22 o                         
  15   2   1         41.42         42.22         4.83 o                         
  16   2   1         16.75          2.26         3.59 o                         
  17   2   1          7.37          5.26         4.45 o                         
  18   2   1         13.09         11.11         4.36 o                         
  19   2   1         10.09          6.93         4.38 o                         
  20   2   1         23.12         25.76         5.38 o                         
  21   2   1         46.51         40.26         9.59 o                         
  22   2   1          4.63         -0.50         6.96 o                         
   0   3   1        260.45        285.18        12.53 o                         
   1   3   1       1008.96       1019.41        26.77 o                         
   2   3   1         50.36         51.51         2.91 o                         
   3   3   1         50.50         47.80         2.88 o                         
   4   3   1        269.45        283.63         7.68 o                         
   5   3   1        108.55        103.92         4.25 o                         
   6   3   1        148.68        147.30         5.11 o                         
   7   3   1        203.70        201.61         6.27 o                         
   8   3   1        250.18        245.16         7.05 o                         
   9   3   1        151.49        153.55         5.38 o                         
  10   3   1          1.76         -1.28         2.16 o                         
  11   3   1         94.17        102.55         4.99 o                         
  12   3   1        179.42        171.35         6.68 o                         
  13   3   1         46.46         46.48         3.87 o                         
  14   3   1        129.56        112.65         7.79 o                         
  15   3   1         65.37         57.10         7.10 o                         
  16   3   1         13.39         26.01        12.18 o                         
  17   3   1         35.71         35.43         6.90 o                         
  18   3   1          4.91          1.23         5.26 o                         
  19   3   1          2.28         -2.35         5.46 o                         
  20   3   1          5.30         15.06         6.90 o                         
   1   4   1         24.30         29.53         4.42 o                         
   2   4   1        306.80        328.39        13.81 o                         
   3   4   1         16.76         15.07         3.46 o                         
   4   4   1        118.95        120.03         6.86 o                         
   5   4   1         33.72         38.70         4.28 o                         
   6   4   1        247.85        227.27         9.64 o                         
   7   4   1         43.62         45.55         4.65 o                         
   8   4   1         74.51         90.00         5.50 o                         
   9   4   1         91.26        103.48         7.14 o                         
  10   4   1         28.47         29.48         4.93 o                         
  11   4   1         18.51         15.98         3.72 o                         
  12   4   1         31.13         26.96         5.36 o                         
  13   4   1         11.34         13.00         4.02 o                         
  14   4   1          9.33         11.78         5.06 o                         
  15   4   1          8.51          3.07         5.49 o                         
  16   4   1          2.74         -9.04         9.04 o                         
  17   4   1          6.35         -3.25         7.75 o                         
  18   4   1         10.19         -8.03         8.62 o                         
   0   5   1         16.64         16.63         5.85 o                         
   1   5   1         43.92         58.64         6.08 o                         
   2   5   1         21.59         16.76         4.16 o                         
   3   5   1        109.70        115.00         7.98 o                         
   4   5   1         38.78         51.49         5.78 o                         
   5   5   1          0.43          6.67         4.58 o                         
   6   5   1         63.42         53.98         5.58 o                         
   7   5   1         20.03         27.22         4.38 o                         
   8   5   1          7.93          9.17         4.62 o                         
   9   5   1         17.19         20.29         5.34 o                         
  10   5   1         18.50         26.49         6.01 o                         
  11   5   1          1.61         -4.77         4.77 o                         
  12   5   1          9.96          9.04         5.81 o                         
  13   5   1          3.21         -1.14         6.35 o                         
  14   5   1         13.98         17.62         9.05 o                         
  15   5   1          0.29         -3.10        20.12 o                         
  16   5   1          5.66         -7.05        22.53 o                         
   1   6   1          3.95          0.65         3.69 o                         
   2   6   1          2.29          6.59         3.98 o                         
   3   6   1          3.96          0.33         3.63 o                         
   4   6   1          7.86          3.74         3.78 o                         
   5   6   1         14.03         13.09         4.09 o                         
   6   6   1          0.50         -0.79         4.00 o                         
   7   6   1          5.38          6.57         3.72 o                         
   8   6   1          1.48          1.33         4.52 o                         
   9   6   1          6.76         -5.40         7.40 o                         
  10   6   1          0.60          7.63         8.35 o                         
  11   6   1          3.40         -2.63         6.54 o                         
   0   0   2       5886.56       6469.44       430.00 o                         
   2   0   2       6415.19       6772.41       280.62 o                         
   4   0   2      13993.96      15278.71       586.00 o                         
   6   0   2        582.88        536.78        21.80 o                         
   8   0   2         11.79         17.13         2.71 o                         
  10   0   2       2305.84       2403.67        86.18 o                         
  12   0   2         55.08         64.83         6.18 o                         
  14   0   2        129.90        149.80        12.46 o                         
  16   0   2        215.75        221.63        16.55 o                         
  18   0   2         44.58         51.28         9.17 o                         
  20   0   2         44.18         52.28        23.31 o                         
  22   0   2          6.22         -9.62         9.67 o                         
   1   1   2       4797.47       4623.86       115.25 o                         
   2   1   2       2232.86       2044.93        46.47 o                         
   3   1   2       2251.24       2153.07        46.21 o                         
   4   1   2        629.28        590.67        12.93 o                         
   5   1   2        882.79        862.47        18.68 o                         
   6   1   2        192.53        176.20         4.72 o                         
   7   1   2       1384.92       1335.70        28.88 o                         
   8   1   2        681.90        668.23        14.99 o                         
   9   1   2        229.22        228.41         6.52 o                         
  10   1   2         11.20         11.07         1.79 o                         
  11   1   2        238.61        243.49         8.99 o                         
  12   1   2        104.29        102.92         6.02 o                         
  13   1   2         13.19         22.63         3.79 o                         
  14   1   2        238.22        249.98        12.09 o                         
  15   1   2         26.77         29.81         4.97 o                         
  16   1   2        164.04        181.75        10.55 o                         
  17   1   2         79.57         74.62         7.02 o                         
  18   1   2          8.47          5.73         4.02 o                         
  19   1   2         18.44         12.89         4.59 o                         
  20   1   2         17.12         21.43         5.63 o                         
  21   1   2          2.40         -0.06         4.67 o                         
  22   1   2         12.23          5.29         6.59 o                         
   0   2   2        690.79        682.86        25.39 o                         
   1   2   2        227.36        229.41         6.74 o                         
   2   2   2        295.96        292.70         7.36 o                         
   3   2   2       2181.02       2007.54        41.54 o                         
   4   2   2        828.18        773.59        16.25 o                         
   5   2   2        499.87        490.71        10.53 o                         
   6   2   2        205.55        188.30         5.06 o                         
   7   2   2       1084.73       1037.38        21.32 o                         
   8   2   2        601.67        608.96        12.58 o                         
   9   2   2         41.35         38.86         2.28 o                         
  10   2   2        190.02        192.46         5.89 o                         
  11   2   2         13.53         12.92         2.11 o                         
  12   2   2         52.95         53.54         3.85 o                         
  13   2   2        313.27        336.50        11.08 o                         
  14   2   2         33.97         31.82         4.16 o                         
  15   2   2          5.50         -3.40         3.40 o                         
  16   2   2          1.98         -1.23         3.45 o                         
  17   2   2        125.08        120.94         8.04 o                         
  18   2   2          8.10          3.62         5.02 o                         
  19   2   2         23.06         18.19         4.80 o                         
  20   2   2          6.54          7.68         4.99 o                         
  21   2   2          6.31          3.17         6.65 o                         
  22   2   2          7.48         -9.70         9.70 o                         
   1   3   2        284.39        285.81         9.36 o                         
   2   3   2        479.13        464.38        12.17 o                         
   3   3   2        307.90        326.83         8.63 o                         
   4   3   2        391.33        389.07         9.58 o                         
   5   3   2        106.70        103.64         4.44 o                         
   6   3   2         24.66         25.51         2.60 o                         
   7   3   2        106.71        110.09         4.44 o                         
   8   3   2        139.90        141.68         5.52 o                         
   9   3   2        284.78        300.32         8.50 o                         
  10   3   2         68.05         68.75         4.13 o                         
  11   3   2        423.28        433.74        14.08 o                         
  12   3   2         13.45         10.10         3.03 o                         
  13   3   2          4.90          4.00         3.62 o                         
  14   3   2         53.16         59.80         6.51 o                         
  15   3   2         18.77         12.34         4.33 o                         
  16   3   2          3.83         -1.56         4.83 o                         
  17   3   2          4.64         -0.90         5.00 o                         
  18   3   2         20.64         12.17         5.48 o                         
  19   3   2          3.30         -0.95         4.73 o                         
  20   3   2          1.58          3.06         6.50 o                         
   0   4   2         46.80         50.84         6.32 o                         
   1   4   2        245.47        247.59        10.57 o                         
   2   4   2         69.70         75.71         5.13 o                         
   3   4   2         37.19         28.60         4.12 o                         
   4   4   2        114.30        111.65         6.63 o                         
   5   4   2         12.45         12.14         3.11 o                         
   6   4   2        330.72        333.10        10.87 o                         
   7   4   2         37.26         35.89         3.95 o                         
   8   4   2         61.44         68.73         5.88 o                         
   9   4   2         57.54         46.45         5.67 o                         
  10   4   2         43.37         42.26         5.15 o                         
  11   4   2         15.76         11.77         3.79 o                         
  12   4   2         35.91         32.56         4.48 o                         
  13   4   2         33.46         31.46         4.30 o                         
  14   4   2         64.89         57.15         6.54 o                         
  15   4   2         17.27          5.41         8.72 o                         
  16   4   2         18.44          8.41         7.25 o                         
  17   4   2          9.44          0.35         7.81 o                         
  18   4   2          4.32          2.64        10.27 o                         
   1   5   2         41.23         37.42         5.66 o                         
   2   5   2          1.24         -1.15         3.86 o                         
   3   5   2         47.70         50.67         5.31 o                         
   4   5   2         41.99         39.87         5.12 o                         
   5   5   2          1.76          4.57         4.05 o                         
   6   5   2         16.43         17.92         4.27 o                         
   7   5   2         19.44         25.05         4.65 o                         
   8   5   2          0.22          1.60         3.84 o                         
   9   5   2          7.87          2.09         4.36 o                         
  10   5   2          7.21          1.62         4.50 o                         
  11   5   2          5.22          3.01         4.90 o                         
  12   5   2         11.32         12.49         4.87 o                         
  13   5   2          4.05          2.70         5.19 o                         
  14   5   2          1.12         -1.75         7.98 o                         
  15   5   2         16.89         -5.50        22.36 o                         
   0   6   2         51.85         53.39         8.62 o                         
   1   6   2         10.98          9.18         4.64 o                         
   2   6   2          5.00          3.38         3.78 o                         
   3   6   2         16.62         18.47         4.71 o                         
   4   6   2          8.35         11.14         4.81 o                         
   5   6   2          0.61          1.22         5.05 o                         
   6   6   2          3.19         -1.46         3.64 o                         
   7   6   2          3.91          2.75         4.65 o                         
   8   6   2          1.80         -5.51         5.51 o                         
   9   6   2          0.46          2.46         6.92 o                         
  10   6   2          0.03          0.27         7.47 o                         
  11   6   2          1.39          2.76         7.96 o                         
   2   0   3        882.12        796.96        28.85 o                         
   4   0   3       1327.10       1335.50        46.17 o                         
   6   0   3        644.55        635.37        23.81 o                         
   8   0   3        829.76        797.93        34.96 o                         
  10   0   3        323.04        349.95        17.72 o                         
  12   0   3        459.53        467.55        24.70 o                         
  14   0   3         58.35         61.21        12.43 o                         
  16   0   3        213.71        229.50        17.09 o                         
  18   0   3        179.17        197.33        16.43 o                         
  20   0   3          0.12          2.04         5.53 o                         
  22   0   3         24.96          6.93        26.06 o                         
   0   1   3       9318.86       9504.78       270.04 o                         
   1   1   3       1826.51       1660.53        32.78 o                         
   2   1   3        451.69        435.29         9.20 o                         
   3   1   3       2829.49       2844.11        56.89 o                         
   4   1   3        754.46        731.97        17.11 o                         
   5   1   3       1884.02       1788.54        42.60 o                         
   6   1   3        340.53        327.76         8.86 o                         
   7   1   3        110.94        111.39         4.87 o                         
   8   1   3        898.07        901.56        22.55 o                         
   9   1   3        442.38        451.39        11.72 o                         
  10   1   3        580.93        579.69        14.49 o                         
  11   1   3        136.91        136.91         6.55 o                         
  12   1   3         64.18         62.48         4.42 o                         
  13   1   3        138.93        143.61         7.84 o                         
  14   1   3        221.77        232.48        10.81 o                         
  15   1   3         80.58         92.00         6.69 o                         
  16   1   3          2.80         -1.07         3.35 o                         
  17   1   3        101.68        116.17         8.09 o                         
  18   1   3         65.98         69.15         7.00 o                         
  19   1   3         13.80         17.29         5.57 o                         
  20   1   3        100.92         83.56         8.41 o                         
  21   1   3         22.75         16.56         5.01 o                         
  22   1   3          0.54         -0.71         6.56 o                         
   1   2   3         81.33         77.44         2.94 o                         
   2   2   3        317.52        308.98         7.04 o                         
   3   2   3          7.45          7.28         1.23 o                         
   4   2   3        304.11        313.60         7.46 o                         
   5   2   3       2364.49       2398.56        47.49 o                         
   6   2   3        191.90        210.59         5.46 o                         
   7   2   3       1066.09       1085.61        21.77 o                         
   8   2   3        300.43        318.11         7.47 o                         
   9   2   3        167.12        169.34         5.34 o                         
  10   2   3         58.18         57.97         3.49 o                         
  11   2   3        300.38        298.91         8.70 o                         
  12   2   3         73.82         72.66         4.94 o                         
  13   2   3        218.02        230.08         9.79 o                         
  14   2   3        140.92        160.57        11.91 o                         
  15   2   3        137.78        139.35         8.49 o                         
  16   2   3         12.42         12.50         4.10 o                         
  17   2   3         34.27         33.15         5.14 o                         
  18   2   3         32.29         25.52         5.14 o                         
  19   2   3          7.45         -0.21         4.12 o                         
  20   2   3         15.35         10.09         5.29 o                         
  21   2   3          3.07          1.24         8.29 o                         
  22   2   3          1.48         -7.57         8.31 o                         
   0   3   3         42.56         43.92         5.16 o                         
   1   3   3        155.59        149.22         7.75 o                         
   2   3   3        583.08        609.90        15.10 o                         
   3   3   3        332.56        335.54         8.70 o                         
   4   3   3        141.99        147.85         5.42 o                         
   5   3   3         70.07         71.73         3.55 o                         
   6   3   3         32.82         30.03         2.64 o                         
   7   3   3        113.81        111.42         4.92 o                         
   8   3   3         47.46         53.05         3.36 o                         
   9   3   3        546.87        532.95        13.68 o                         
  10   3   3        495.98        510.32        17.73 o                         
  11   3   3        266.69        276.01        14.19 o                         
  12   3   3        156.41        149.68         6.65 o                         
  13   3   3         80.21         71.06         6.21 o                         
  14   3   3          2.65         -0.87         3.40 o                         
  15   3   3         27.27         19.18         4.97 o                         
  16   3   3         17.89         11.75         4.58 o                         
  17   3   3         44.23         35.24         6.62 o                         
  18   3   3          1.88         -5.09         5.09 o                         
  19   3   3          1.58         -1.46         5.12 o                         
  20   3   3          5.04          1.84         6.41 o                         
   1   4   3          2.19          2.26         2.80 o                         
   2   4   3        114.97        121.47         7.52 o                         
   3   4   3         35.32         40.60         4.38 o                         
   4   4   3         53.61         47.90         4.64 o                         
   5   4   3         15.03         13.67         3.33 o                         
   6   4   3        158.45        158.84         9.05 o                         
   7   4   3        101.35         93.31         6.26 o                         
   8   4   3        133.41        148.53         7.05 o                         
   9   4   3          6.95         10.56         4.07 o                         
  10   4   3         58.48         51.31         5.47 o                         
  11   4   3         37.12         36.19         4.34 o                         
  12   4   3         43.86         43.69         4.99 o                         
  13   4   3          7.22         17.29         4.47 o                         
  14   4   3         11.34         17.98         4.47 o                         
  15   4   3          4.55          1.60         4.73 o                         
  16   4   3          5.06         -4.28         5.61 o                         
  17   4   3          0.69          1.90         6.82 o                         
  18   4   3          9.39          1.93         7.70 o                         
   0   5   3        181.48        206.96        16.32 o                         
   1   5   3         62.51         70.82         6.83 o                         
   2   5   3         45.49         49.71         6.32 o                         
   3   5   3         29.90         32.88         5.30 o                         
   4   5   3         19.89         16.77         4.84 o                         
   5   5   3         40.64         43.73         5.72 o                         
   6   5   3         17.83         12.79         3.87 o                         
   7   5   3         13.04         14.37         4.88 o                         
   8   5   3         21.77         13.09         5.56 o                         
   9   5   3          3.23         -5.18         7.43 o                         
  10   5   3        111.32        122.31         9.38 o                         
  11   5   3          9.68          7.65         5.46 o                         
  12   5   3          0.25          6.66         4.99 o                         
  13   5   3         39.91         43.80        12.31 o                         
  14   5   3          0.91         -2.89         8.07 o                         
  15   5   3         10.36         12.90        18.23 o                         
   1   6   3         24.85         31.04         6.20 o                         
   2   6   3         18.11         16.96         6.20 o                         
   3   6   3         29.40         31.57         5.63 o                         
   4   6   3         22.69         23.88         5.84 o                         
   5   6   3          0.36         -0.01         4.26 o                         
   6   6   3          0.79         -2.89         4.75 o                         
   7   6   3         14.92          6.20         7.42 o                         
   8   6   3          0.07         -5.20         5.20 o                         
   9   6   3          4.90          1.88         8.37 o                         
  10   6   3          2.89          2.48         5.94 o                         
  11   6   3          1.17         13.45         9.87 o                         
   0   0   4        291.54        262.61        17.66 o                         
   2   0   4       7863.83       8565.80       290.81 o                         
   4   0   4       2610.40       2487.47        88.00 o                         
   6   0   4       1057.58       1119.27        40.84 o                         
   8   0   4        135.59        149.86         9.70 o                         
  10   0   4        954.21        951.33        37.36 o                         
  12   0   4        210.77        229.80        15.40 o                         
  14   0   4        408.75        448.37        23.07 o                         
  16   0   4        351.67        401.05        29.96 o                         
  18   0   4         67.81         58.66         9.30 o                         
  20   0   4         12.50         14.28         6.40 o                         
  22   0   4          0.37        -12.04        17.03 o                         
   1   1   4        126.05        121.76         4.01 o                         
   2   1   4       2369.56       2404.02        50.12 o                         
   3   1   4        328.57        318.42         8.83 o                         
   4   1   4        545.87        519.45        13.39 o                         
   5   1   4        767.77        709.07        17.92 o                         
   6   1   4        232.54        238.23         7.66 o                         
   7   1   4        354.45        340.34        10.41 o                         
   8   1   4        719.28        700.20        19.03 o                         
   9   1   4        101.76        109.62         5.33 o                         
  10   1   4        161.24        159.87         6.82 o                         
  11   1   4        161.39        158.51         7.20 o                         
  12   1   4         13.31         13.52         3.32 o                         
  13   1   4         38.16         31.73         4.32 o                         
  14   1   4         28.50         29.74         4.56 o                         
  15   1   4         30.67         23.26         4.42 o                         
  16   1   4        112.26        111.27         7.79 o                         
  17   1   4          3.63          8.04         6.31 o                         
  18   1   4         24.64         20.04         4.78 o                         
  19   1   4         39.74         35.65         7.07 o                         
  20   1   4         32.41         33.89         6.57 o                         
  21   1   4          0.28         11.53         6.14 o                         
  22   1   4         11.18         17.52         8.27 o                         
   0   2   4        961.68        964.83        28.68 o                         
   1   2   4        932.24        924.35        19.66 o                         
   2   2   4        470.55        495.38        10.69 o                         
   3   2   4        151.72        140.76         4.07 o                         
   4   2   4         76.00         80.44         3.24 o                         
   5   2   4        299.90        298.36         7.36 o                         
   6   2   4         36.88         38.02         2.35 o                         
   7   2   4       1361.07       1312.20        27.41 o                         
   8   2   4        158.12        158.93         4.98 o                         
   9   2   4        326.69        330.56        10.00 o                         
  10   2   4         16.26         24.58         3.10 o                         
  11   2   4        168.03        172.22         7.19 o                         
  12   2   4        142.01        136.37         7.71 o                         
  13   2   4        381.21        362.65        13.60 o                         
  14   2   4         60.62         54.56         5.56 o                         
  15   2   4         21.69         19.58         4.56 o                         
  16   2   4          2.16         -4.30         4.30 o                         
  17   2   4         51.48         54.73         5.92 o                         
  18   2   4         34.54         22.22         5.06 o                         
  19   2   4          4.72         -3.90         5.94 o                         
  20   2   4          8.42          4.21         4.99 o                         
  21   2   4         18.13          0.66         7.29 o                         
   1   3   4          8.19          9.97         1.87 o                         
   2   3   4         92.98         83.21         3.88 o                         
   3   3   4        165.21        162.73         6.00 o                         
   4   3   4         51.45         53.32         3.60 o                         
   5   3   4        149.11        150.51         6.04 o                         
   6   3   4        162.86        157.98         6.08 o                         
   7   3   4         41.77         41.92         3.12 o                         
   8   3   4        304.07        305.39         9.07 o                         
   9   3   4         16.23         10.52         3.80 o                         
  10   3   4        140.64        154.82         7.46 o                         
  11   3   4         70.90         78.55         5.63 o                         
  12   3   4         80.59         90.69         7.43 o                         
  13   3   4          6.80          2.12         4.05 o                         
  14   3   4         34.04         39.26         6.59 o                         
  15   3   4         67.01         73.58         8.59 o                         
  16   3   4          0.17          3.23         4.48 o                         
  17   3   4          3.76         -0.50         4.19 o                         
  18   3   4         21.62         23.95         6.63 o                         
  19   3   4          0.84          0.94         7.63 o                         
  20   3   4          8.47          0.77        16.94 o                         
   0   4   4         80.98        103.58        10.28 o                         
   1   4   4          2.03         -2.50         2.50 o                         
   2   4   4        150.67        165.23         8.18 o                         
   3   4   4        109.61        103.54         6.41 o                         
   4   4   4        148.39        148.44         9.78 o                         
   5   4   4        298.10        317.71        11.33 o                         
   6   4   4         89.47         90.38         6.00 o                         
   7   4   4         25.60         24.65         3.95 o                         
   8   4   4         23.05         23.32         5.11 o                         
   9   4   4         97.08        108.33         7.34 o                         
  10   4   4         12.21          9.39         4.42 o                         
  11   4   4          3.43         -0.16         3.37 o                         
  12   4   4         18.63         16.97         3.95 o                         
  13   4   4         23.31         18.87         5.21 o                         
  14   4   4         59.25         64.38         9.03 o                         
  15   4   4         46.17         30.50         6.20 o                         
  16   4   4         11.63         21.58         6.39 o                         
  17   4   4          8.73          7.44         6.28 o                         
  18   4   4          3.33          5.83         8.57 o                         
   1   5   4        169.60        193.94        11.16 o                         
   2   5   4         51.59         61.08         6.99 o                         
   3   5   4         10.14         13.05         4.78 o                         
   4   5   4          5.37          5.24         5.97 o                         
   5   5   4         48.62         56.08         6.50 o                         
   6   5   4         46.74         45.97         6.37 o                         
   7   5   4          3.46         -3.63         3.89 o                         
   8   5   4         13.42         11.55         5.14 o                         
   9   5   4         13.01         17.55         5.63 o                         
  10   5   4         15.23         25.77         6.85 o                         
  11   5   4         32.30         28.04         5.98 o                         
  12   5   4          9.62         13.13         5.19 o                         
  13   5   4          9.05         12.35         7.38 o                         
  14   5   4          9.77         15.76        18.15 o                         
  15   5   4         16.43         25.14        11.75 o                         
   0   6   4         16.18         23.43         8.87 o                         
   1   6   4          4.09          9.12         5.14 o                         
   2   6   4         32.42         41.50         6.92 o                         
   3   6   4         24.38         34.58         6.37 o                         
   4   6   4         20.84         11.56         5.77 o                         
   5   6   4          4.64          6.88         5.02 o                         
   6   6   4          0.29         -4.59         4.68 o                         
   7   6   4          3.79          7.78         9.85 o                         
   8   6   4         12.53          4.52         7.72 o                         
   9   6   4          3.78          4.34         8.17 o                         
  10   6   4         12.02          9.00         7.57 o                         
   2   0   5       3054.32       3044.16       111.24 o                         
   4   0   5       1879.81       1921.60        68.42 o                         
   6   0   5       1769.71       1812.95        65.48 o                         
   8   0   5        114.78        117.53         8.34 o                         
  10   0   5         85.84         89.78         7.64 o                         
  12   0   5        332.29        328.45        19.30 o                         
  14   0   5         42.51         34.10         6.23 o                         
  16   0   5        192.39        188.98        13.80 o                         
  18   0   5        181.93        196.66        17.87 o                         
  20   0   5         92.37         96.91        11.07 o                         
  22   0   5          2.75        -10.33        10.33 o                         
   0   1   5         73.17         58.68         4.92 o                         
   1   1   5        174.04        177.97         6.20 o                         
   2   1   5         63.19         66.75         4.46 o                         
   3   1   5       1705.49       1690.05        40.49 o                         
   4   1   5       1787.66       1769.66        42.26 o                         
   5   1   5        520.66        547.12        14.30 o                         
   6   1   5       2106.16       2203.71        52.60 o                         
   7   1   5       1044.23       1076.46        26.44 o                         
   8   1   5         99.03        115.41         5.26 o                         
   9   1   5        339.56        340.19        10.11 o                         
  10   1   5        405.80        417.52        13.20 o                         
  11   1   5         11.30          5.45         2.95 o                         
  12   1   5         79.30         89.32         6.12 o                         
  13   1   5        393.49        377.40        14.13 o                         
  14   1   5        129.94        137.52        12.32 o                         
  15   1   5        176.91        175.65         9.55 o                         
  16   1   5         82.00         89.91         7.20 o                         
  17   1   5          6.58          1.66         4.08 o                         
  18   1   5          5.62          3.98         3.71 o                         
  19   1   5         33.02         35.37         5.53 o                         
  20   1   5          2.64         -1.10         4.52 o                         
  21   1   5         22.12         15.22         8.36 o                         
  22   1   5         16.89          0.42         5.69 o                         
   1   2   5        336.70        315.24         7.28 o                         
   2   2   5        476.55        498.22        10.73 o                         
   3   2   5         63.56         64.76         2.89 o                         
   4   2   5        150.96        146.77         4.58 o                         
   5   2   5        341.32        358.76         8.71 o                         
   6   2   5        568.02        559.18        12.61 o                         
   7   2   5        121.39        120.86         5.37 o                         
   8   2   5        146.93        152.12         5.99 o                         
   9   2   5        579.40        582.68        17.16 o                         
  10   2   5         93.18         84.69         5.22 o                         
  11   2   5        275.48        286.53        11.52 o                         
  12   2   5        212.66        226.93        10.49 o                         
  13   2   5         70.68         73.17         5.83 o                         
  14   2   5         11.73         12.87         3.93 o                         
  15   2   5         26.98         25.74         4.71 o                         
  16   2   5         82.96         72.79         7.26 o                         
  17   2   5          2.20         -3.33         3.33 o                         
  18   2   5          0.38         -3.59         3.59 o                         
  19   2   5         24.50         13.15         4.95 o                         
  20   2   5          7.60         10.28         6.54 o                         
  21   2   5         15.62          0.86         7.11 o                         
   0   3   5        196.33        201.28         8.63 o                         
   1   3   5        206.24        208.74         6.65 o                         
   2   3   5        129.32        122.64         5.02 o                         
   3   3   5        284.40        280.80         8.94 o                         
   4   3   5        155.58        160.53         6.07 o                         
   5   3   5         74.62         78.95         4.53 o                         
   6   3   5        152.23        161.39         6.43 o                         
   7   3   5        526.78        549.90        14.22 o                         
   8   3   5         23.50         20.96         3.74 o                         
   9   3   5        320.34        313.93        15.52 o                         
  10   3   5          3.98          1.40         3.63 o                         
  11   3   5        203.85        218.33        11.88 o                         
  12   3   5         41.97         29.42         5.18 o                         
  13   3   5         10.81          1.23         4.83 o                         
  14   3   5         61.88         47.51         7.92 o                         
  15   3   5          2.10          2.13         4.36 o                         
  16   3   5         19.70         12.85         5.88 o                         
  17   3   5         44.70         38.21         7.90 o                         
  18   3   5          6.55         13.90         6.20 o                         
  19   3   5          0.11         -5.22         6.22 o                         
  20   3   5          2.45         -1.05        10.36 o                         
   1   4   5          0.06         -2.07         2.73 o                         
   2   4   5         64.39         71.46         5.50 o                         
   3   4   5         36.35         40.02         4.45 o                         
   4   4   5        181.97        205.58         9.27 o                         
   5   4   5        159.38        169.92         8.37 o                         
   6   4   5        217.19        234.47        10.00 o                         
   7   4   5         31.06         34.38         4.50 o                         
   8   4   5         67.79         79.54         9.69 o                         
   9   4   5          2.02         -2.07         4.12 o                         
  10   4   5         27.33         25.40         4.77 o                         
  11   4   5          5.85          7.21         3.47 o                         
  12   4   5         12.83         10.96         4.93 o                         
  13   4   5          5.29          4.07         5.36 o                         
  14   4   5         14.36         11.09         5.20 o                         
  15   4   5          3.83         -1.42         4.60 o                         
  16   4   5          4.06         -4.58         5.13 o                         
  17   4   5          1.42          0.66         6.53 o                         
  18   4   5         15.44         16.44        12.35 o                         
   0   5   5        200.27        260.61        18.56 o                         
   1   5   5         68.51         87.91         9.90 o                         
   2   5   5         30.17         48.96         6.49 o                         
   3   5   5         59.37         75.32         7.50 o                         
   4   5   5         80.01         98.53         8.27 o                         
   5   5   5         12.52         18.07         4.91 o                         
   6   5   5          5.22          3.24         6.29 o                         
   7   5   5          8.91          7.08         5.10 o                         
   8   5   5          0.21          6.37         5.98 o                         
   9   5   5         21.94         26.14         6.65 o                         
  10   5   5          7.25         42.25        19.40 o                         
  11   5   5         20.57         20.51         6.64 o                         
  12   5   5         34.57         30.38        10.79 o                         
  13   5   5          0.20          8.47        11.80 o                         
  14   5   5          5.45          5.28        11.98 o                         
  15   5   5          2.78        -11.35        17.03 o                         
   1   6   5         61.13         67.84         7.99 o                         
   2   6   5         19.67         19.38         5.39 o                         
   3   6   5         36.36         39.95         7.32 o                         
   4   6   5          1.19          5.48         4.94 o                         
   5   6   5          2.33         -0.50         5.61 o                         
   6   6   5          2.58         19.41        11.32 o                         
   7   6   5          5.61          1.40         7.85 o                         
   8   6   5          0.74         13.92        10.50 o                         
   9   6   5          6.61          2.09         9.62 o                         
  10   6   5          0.81         14.96        14.28 o                         
   0   0   6       7252.10       7696.83       391.30 o                         
   2   0   6        121.30        106.50         7.31 o                         
   4   0   6        887.95        926.76        36.48 o                         
   6   0   6       4653.97       5128.23       180.23 o                         
   8   0   6        990.40       1057.87        40.12 o                         
  10   0   6        873.44        867.24        35.90 o                         
  12   0   6        269.95        296.44        16.12 o                         
  14   0   6         91.18         73.14         8.62 o                         
  16   0   6        146.39        150.64        12.36 o                         
  18   0   6        205.26        214.78        19.74 o                         
  20   0   6         47.43         46.84         9.81 o                         
  22   0   6          0.82         -5.70        12.04 o                         
   1   1   6         28.52         26.75         2.89 o                         
   2   1   6       2358.43       2360.04        60.30 o                         
   3   1   6         33.45         28.25         3.96 o                         
   4   1   6        158.07        176.35         6.48 o                         
   5   1   6        497.59        504.94        13.85 o                         
   6   1   6        751.99        776.77        20.13 o                         
   7   1   6        294.68        310.28         9.20 o                         
   8   1   6        164.11        167.42         6.82 o                         
   9   1   6        676.50        697.21        20.06 o                         
  10   1   6        111.57        130.19         6.72 o                         
  11   1   6         74.54         80.61         5.51 o                         
  12   1   6         68.00         72.78         5.60 o                         
  13   1   6         25.46         30.91         4.38 o                         
  14   1   6        162.83        162.63         8.66 o                         
  15   1   6        128.69        149.60        12.62 o                         
  16   1   6        157.21        140.76         9.80 o                         
  17   1   6         56.30         69.37         6.57 o                         
  18   1   6         58.25         38.79         9.28 o                         
  19   1   6         11.32          7.10         5.07 o                         
  20   1   6          3.26          2.97         4.22 o                         
  21   1   6          9.12         12.20         5.74 o                         
  22   1   6          1.43         -4.98         6.18 o                         
   0   2   6         21.75         17.21         2.35 o                         
   1   2   6       2283.25       2348.05        48.38 o                         
   2   2   6        224.37        234.71         6.94 o                         
   3   2   6        615.73        594.66        13.99 o                         
   4   2   6         10.40         14.19         1.96 o                         
   5   2   6         13.50         18.36         2.33 o                         
   6   2   6         70.17         66.56         3.57 o                         
   7   2   6         46.97         49.55         3.77 o                         
   8   2   6         13.25         15.18         2.80 o                         
   9   2   6        376.08        378.57        11.59 o                         
  10   2   6         40.52         50.62         4.48 o                         
  11   2   6       1146.46       1132.70        31.12 o                         
  12   2   6        243.87        249.52        19.74 o                         
  13   2   6         16.20         18.90         4.14 o                         
  14   2   6        143.86        148.40         8.21 o                         
  15   2   6         28.91         27.71         4.76 o                         
  16   2   6         13.21          5.06         4.15 o                         
  17   2   6         13.73          9.26         4.10 o                         
  18   2   6          7.60          4.81         4.28 o                         
  19   2   6         11.13          3.26         4.17 o                         
  20   2   6          4.98         -4.20         5.89 o                         
  21   2   6          5.75          0.10        11.34 o                         
   1   3   6        264.25        277.48         7.79 o                         
   2   3   6        159.07        166.37         7.44 o                         
   3   3   6         46.47         54.12         3.81 o                         
   4   3   6         37.50         31.89         3.82 o                         
   5   3   6        276.11        288.17         9.78 o                         
   6   3   6        128.22        131.43         5.88 o                         
   7   3   6        104.56        104.67         5.89 o                         
   8   3   6        519.95        555.67        31.59 o                         
   9   3   6        164.83        150.47         9.41 o                         
  10   3   6         41.51         44.74         5.63 o                         
  11   3   6         14.19          5.54         4.29 o                         
  12   3   6         81.25         71.37         8.15 o                         
  13   3   6         22.62         21.92         6.75 o                         
  14   3   6          7.40         10.56         6.01 o                         
  15   3   6         25.52         29.43         6.74 o                         
  16   3   6          3.60         -5.40         5.40 o                         
  17   3   6          5.87          2.40         7.08 o                         
  18   3   6         18.98         17.84         9.21 o                         
  19   3   6          4.16         -0.70         7.35 o                         
   0   4   6        233.60        265.40        18.57 o                         
   1   4   6          2.65         -2.12         2.80 o                         
   2   4   6         47.70         54.01         5.67 o                         
   3   4   6        136.81        130.79         7.40 o                         
   4   4   6        273.09        328.06        13.42 o                         
   5   4   6        101.07        115.56         7.33 o                         
   6   4   6          0.16          2.89         3.11 o                         
   7   4   6         48.63         51.21         4.92 o                         
   8   4   6        153.31        151.00         9.94 o                         
   9   4   6         45.15         54.22         6.67 o                         
  10   4   6         42.98         42.87         5.82 o                         
  11   4   6          3.14          5.43         6.02 o                         
  12   4   6         25.07         18.07         5.71 o                         
  13   4   6          2.47          1.79         4.51 o                         
  14   4   6          5.83          7.70         5.34 o                         
  15   4   6          1.39         -0.62         5.50 o                         
  16   4   6          0.59         -1.65         8.50 o                         
  17   4   6          9.28          6.71         8.49 o                         
   1   5   6         80.20         95.05         7.73 o                         
   2   5   6         31.46         30.64         6.59 o                         
   3   5   6         28.97         26.13         5.46 o                         
   4   5   6          3.07         -1.22         4.25 o                         
   5   5   6         75.51         90.03         9.58 o                         
   6   5   6         20.78         24.88         5.10 o                         
   7   5   6          0.34         -0.47         5.63 o                         
   8   5   6          8.17          5.77         7.52 o                         
   9   5   6          3.20          7.63         5.96 o                         
  10   5   6          2.06         -1.26         5.15 o                         
  11   5   6          3.27         -2.52         9.16 o                         
  12   5   6          2.50         10.95         8.82 o                         
  13   5   6          6.16         11.86        11.52 o                         
  14   5   6          0.09         -8.97         8.97 o                         
   0   6   6         57.98         51.50        10.25 o                         
   1   6   6         28.54         33.11         6.33 o                         
   2   6   6          9.83          3.12         4.55 o                         
   3   6   6         13.79         15.13         5.38 o                         
   4   6   6          4.61          0.76         5.33 o                         
   5   6   6          1.01          8.20         5.94 o                         
   6   6   6          5.86          1.74        14.32 o                         
   7   6   6          3.24         -2.83         9.45 o                         
   8   6   6          1.11          3.88         8.16 o                         
   9   6   6          1.04          3.10        11.70 o                         
   2   0   7       1033.60       1043.88        42.71 o                         
   4   0   7        730.20        732.75        29.03 o                         
   6   0   7       1207.20       1248.92        47.88 o                         
   8   0   7        189.34        213.48        15.38 o                         
  10   0   7         88.20         99.24         9.99 o                         
  12   0   7        315.44        289.82        16.85 o                         
  14   0   7         41.06         46.90         7.34 o                         
  16   0   7        197.60        200.25        14.47 o                         
  18   0   7         50.06         48.46         8.87 o                         
  20   0   7        132.74        119.76        13.34 o                         
   0   1   7        156.16        155.98        11.77 o                         
   1   1   7        172.19        176.77         7.43 o                         
   2   1   7       1019.51       1078.26        29.08 o                         
   3   1   7       2153.24       2295.74        54.67 o                         
   4   1   7        293.14        291.41         9.69 o                         
   5   1   7        145.04        160.87         6.58 o                         
   6   1   7         61.78         59.81         4.01 o                         
   7   1   7        242.88        242.37         8.98 o                         
   8   1   7         29.17         21.20         3.21 o                         
   9   1   7         46.93         43.01         5.20 o                         
  10   1   7        346.83        354.89        12.40 o                         
  11   1   7         27.94         26.52         3.91 o                         
  12   1   7          9.61          6.13         3.25 o                         
  13   1   7        850.29        868.59        25.02 o                         
  14   1   7        161.40        165.33         9.42 o                         
  15   1   7        259.07        260.50        11.81 o                         
  16   1   7         52.59         57.02         7.73 o                         
  17   1   7         49.31         47.14         7.54 o                         
  18   1   7         85.73         78.78         7.17 o                         
  19   1   7         25.50         37.02         6.06 o                         
  20   1   7         40.25         37.17         7.10 o                         
  21   1   7         12.48         16.31         7.84 o                         
   1   2   7        304.23        276.49         8.56 o                         
   2   2   7        110.69        109.82         5.02 o                         
   3   2   7         55.09         54.22         3.75 o                         
   4   2   7        151.89        156.26         6.52 o                         
   5   2   7        497.96        468.88        13.65 o                         
   6   2   7        105.80        114.90         5.64 o                         
   7   2   7        176.75        185.41         7.54 o                         
   8   2   7         19.69         18.82         3.23 o                         
   9   2   7         37.78         43.07         4.30 o                         
  10   2   7        894.01        860.90        24.57 o                         
  11   2   7          0.36          0.30         3.18 o                         
  12   2   7        179.40        169.51         8.59 o                         
  13   2   7          4.58          2.92         3.81 o                         
  14   2   7          4.75         13.99         6.09 o                         
  15   2   7        131.53        125.39         8.17 o                         
  16   2   7         12.16          7.80         3.88 o                         
  17   2   7         24.59         21.78         5.34 o                         
  18   2   7         23.21         23.01         6.09 o                         
  19   2   7          1.24         -4.28         5.42 o                         
  20   2   7          8.74          6.59         7.52 o                         
   0   3   7        209.28        223.10        12.11 o                         
   1   3   7        293.78        306.56         9.97 o                         
   2   3   7         11.69         11.68         2.55 o                         
   3   3   7        388.08        419.62        14.31 o                         
   4   3   7        157.90        161.23         7.20 o                         
   5   3   7         80.66         70.37         4.80 o                         
   6   3   7        248.10        265.91        11.99 o                         
   7   3   7        428.29        447.39        15.09 o                         
   8   3   7        166.11        161.58         9.53 o                         
   9   3   7        106.62         98.11         8.62 o                         
  10   3   7         51.20         44.01         7.49 o                         
  11   3   7         11.68          0.17         4.76 o                         
  12   3   7        101.68         91.92         9.74 o                         
  13   3   7          1.02          7.55         5.79 o                         
  14   3   7         11.12          5.03         4.89 o                         
  15   3   7          6.85         -3.81         4.82 o                         
  16   3   7          3.49         -0.31         5.17 o                         
  17   3   7         28.77         37.72         9.93 o                         
  18   3   7          1.13         -1.36        15.65 o                         
  19   3   7          0.25          1.28         9.00 o                         
   1   4   7          3.49         -0.79         2.73 o                         
   2   4   7          3.44          2.37         3.18 o                         
   3   4   7         56.88         67.62         5.68 o                         
   4   4   7         17.24         22.79         4.00 o                         
   5   4   7         11.76         12.24         3.35 o                         
   6   4   7        123.10        134.01         7.60 o                         
   7   4   7         57.34         58.03         8.04 o                         
   8   4   7        161.64        205.15        13.28 o                         
   9   4   7         22.83         20.87         5.63 o                         
  10   4   7          4.99          7.33         5.13 o                         
  11   4   7          0.06         -0.05         4.44 o                         
  12   4   7          9.08          6.16         5.11 o                         
  13   4   7          3.27         -5.05         5.05 o                         
  14   4   7         55.04         63.28         8.56 o                         
  15   4   7          9.91          0.29         5.38 o                         
  16   4   7          3.07         -7.17         7.40 o                         
  17   4   7          2.56          0.18         7.79 o                         
   0   5   7        107.51        136.18        17.33 o                         
   1   5   7          9.35         14.66         4.29 o                         
   2   5   7          1.57         -1.30         4.08 o                         
   3   5   7         36.83         45.84         8.92 o                         
   4   5   7         71.71         79.01         7.00 o                         
   5   5   7          0.69          4.62         4.13 o                         
   6   5   7          2.42         -3.09         6.64 o                         
   7   5   7          1.75          7.24         6.12 o                         
   8   5   7          9.02          3.29         4.74 o                         
   9   5   7          0.23          9.78         7.32 o                         
  10   5   7         28.50         17.09         9.11 o                         
  11   5   7          2.43          0.20         5.82 o                         
  12   5   7          2.24         -9.47        10.32 o                         
  13   5   7          1.55         15.90        11.40 o                         
   1   6   7          0.79         -2.38         4.84 o                         
   2   6   7          3.76          0.67         5.88 o                         
   3   6   7         26.98         29.08         7.55 o                         
   4   6   7          0.61         -3.41         4.85 o                         
   5   6   7          4.64         -1.48         7.73 o                         
   6   6   7          0.73         -3.98         7.83 o                         
   7   6   7          0.58         -1.79         7.18 o                         
   8   6   7          4.14          0.34        15.48 o                         
   0   0   8         57.12         51.82         7.97 o                         
   2   0   8        754.91        817.54        39.92 o                         
   4   0   8        102.49         87.05         7.38 o                         
   6   0   8       2264.41       2498.72        90.78 o                         
   8   0   8         12.34          9.36         4.34 o                         
  10   0   8        615.65        557.13        25.88 o                         
  12   0   8         12.22          9.88         4.89 o                         
  14   0   8        468.42        468.87        24.11 o                         
  16   0   8        401.36        424.71        43.66 o                         
  18   0   8         78.71         74.61        14.31 o                         
  20   0   8         51.34         33.32        10.64 o                         
   1   1   8        321.06        320.64        10.69 o                         
   2   1   8        421.77        432.19        13.60 o                         
   3   1   8        358.01        404.87        12.68 o                         
   4   1   8         72.97         85.44         4.80 o                         
   5   1   8        152.69        146.02         6.65 o                         
   6   1   8        221.49        204.21         7.92 o                         
   7   1   8        126.22        119.65         6.66 o                         
   8   1   8         87.21         80.77         5.68 o                         
   9   1   8        391.15        401.90        13.68 o                         
  10   1   8        213.04        217.67         9.80 o                         
  11   1   8        136.16        124.59         7.37 o                         
  12   1   8        114.84        114.46         7.36 o                         
  13   1   8        113.18        120.95         7.77 o                         
  14   1   8         47.38         60.24         5.87 o                         
  15   1   8         29.70         26.14         4.41 o                         
  16   1   8          1.52         -1.67         3.94 o                         
  17   1   8         13.14         10.85         4.84 o                         
  18   1   8         24.03         15.93         6.99 o                         
  19   1   8         51.18         47.19         6.67 o                         
  20   1   8          0.08         -3.69         6.01 o                         
  21   1   8          1.48         -0.45         7.69 o                         
   0   2   8        325.85        330.34        15.28 o                         
   1   2   8        596.97        576.67        16.20 o                         
   2   2   8        444.58        475.91        13.37 o                         
   3   2   8        203.68        191.46         7.56 o                         
   4   2   8         60.43         59.46         4.30 o                         
   5   2   8         40.92         43.27         3.85 o                         
   6   2   8         45.83         47.03         5.14 o                         
   7   2   8        208.50        206.59        10.11 o                         
   8   2   8         39.93         46.45         4.55 o                         
   9   2   8        820.80        814.55        24.65 o                         
  10   2   8         16.88         25.34         4.36 o                         
  11   2   8        211.96        197.49         9.71 o                         
  12   2   8          6.19          3.13         3.35 o                         
  13   2   8         94.54        101.91         7.26 o                         
  14   2   8        136.70        130.18         9.29 o                         
  15   2   8          6.25          3.29         4.20 o                         
  16   2   8         29.26         30.12         7.57 o                         
  17   2   8         29.62         19.36         5.15 o                         
  18   2   8          2.09          1.44         5.94 o                         
  19   2   8          6.45          6.87        10.16 o                         
  20   2   8          9.42          8.96         9.25 o                         
   1   3   8        230.63        252.29        13.02 o                         
   2   3   8         74.45         78.19         4.88 o                         
   3   3   8         12.15         13.88         3.28 o                         
   4   3   8          7.73          6.48         3.27 o                         
   5   3   8        143.40        145.25         8.30 o                         
   6   3   8        206.43        206.85        11.26 o                         
   7   3   8         62.08         57.10         6.40 o                         
   8   3   8        277.04        278.06        15.43 o                         
   9   3   8          5.98          7.23         5.34 o                         
  10   3   8         43.65         46.53         7.63 o                         
  11   3   8        195.81        133.49        24.02 o                         
  12   3   8        104.41         93.45        11.75 o                         
  13   3   8         54.05         34.73         7.39 o                         
  14   3   8         36.75         25.10         7.56 o                         
  15   3   8          5.58         -2.18         5.59 o                         
  16   3   8         11.63          2.06         7.32 o                         
  17   3   8          6.80         -3.95        13.34 o                         
  18   3   8         15.24         13.25         8.70 o                         
   0   4   8         54.82         62.60         9.18 o                         
   1   4   8         11.12         11.77         4.00 o                         
   2   4   8         38.49         51.42         6.79 o                         
   3   4   8        159.57        174.18        10.18 o                         
   4   4   8        149.87        167.45        10.22 o                         
   5   4   8         56.35         68.27         6.93 o                         
   6   4   8         84.23         91.28         7.77 o                         
   7   4   8         66.00         69.10         8.76 o                         
   8   4   8          2.28          0.43         4.40 o                         
   9   4   8          4.83         19.05         6.17 o                         
  10   4   8          8.79          8.61         5.12 o                         
  11   4   8          3.04         -2.96         4.85 o                         
  12   4   8          4.65         -0.50         6.43 o                         
  13   4   8         14.71         14.07         6.96 o                         
  14   4   8         50.67         48.59        10.02 o                         
  15   4   8          4.84          2.30         6.61 o                         
  16   4   8          6.26          0.70         6.62 o                         
   1   5   8          1.50          3.72         3.60 o                         
   2   5   8         21.34         21.82         8.39 o                         
   3   5   8         12.48         16.87         4.45 o                         
   4   5   8         35.71         43.57         5.88 o                         
   5   5   8          5.72         13.79         6.72 o                         
   6   5   8          1.79         -3.22         5.63 o                         
   7   5   8          2.98         -4.49         5.76 o                         
   8   5   8          0.51         -4.83         6.24 o                         
   9   5   8          1.15         -6.31         6.31 o                         
  10   5   8          0.62         -6.93         7.20 o                         
  11   5   8         12.71         14.92         9.32 o                         
  12   5   8          9.54         -0.27         9.63 o                         
   0   6   8          0.42          2.03        10.30 o                         
   1   6   8          3.50         -2.22         7.52 o                         
   2   6   8          3.66         -5.95         5.95 o                         
   3   6   8          8.57         11.29         7.06 o                         
   4   6   8          3.06         -4.68         5.71 o                         
   5   6   8          6.29         14.53         9.04 o                         
   6   6   8          4.79         -5.17         7.66 o                         
   7   6   8          2.42         -6.71        14.62 o                         
   2   0   9        809.66        827.64        34.14 o                         
   4   0   9         63.78         58.20         6.95 o                         
   6   0   9        140.17        146.72        10.74 o                         
   8   0   9        192.52        177.71        13.18 o                         
  10   0   9        175.57        175.62        12.68 o                         
  12   0   9        294.42        313.71        20.49 o                         
  14   0   9         94.62        102.53        16.16 o                         
  16   0   9         71.24         67.30         9.43 o                         
  18   0   9         75.67         68.35        10.95 o                         
  20   0   9         13.18          6.51        12.23 o                         
   0   1   9        584.78        537.45        28.71 o                         
   1   1   9        252.41        238.47        11.15 o                         
   2   1   9          9.50          5.66         2.70 o                         
   3   1   9        225.19        223.55         9.20 o                         
   4   1   9          9.92         13.72         3.12 o                         
   5   1   9         73.13         71.37         5.44 o                         
   6   1   9        576.48        600.04        18.12 o                         
   7   1   9        155.15        156.84        10.44 o                         
   8   1   9         97.97        103.32         6.54 o                         
   9   1   9        221.31        216.59         9.86 o                         
  10   1   9        349.04        347.58        13.25 o                         
  11   1   9         31.74         35.92         4.66 o                         
  12   1   9        119.74        130.24         9.39 o                         
  13   1   9         97.84         99.12         8.10 o                         
  14   1   9         53.00         49.55         5.53 o                         
  15   1   9          3.93          0.03         4.13 o                         
  16   1   9         30.79         19.79         4.94 o                         
  17   1   9         19.94         18.67         5.28 o                         
  18   1   9         11.88          3.19         5.14 o                         
  19   1   9         13.98         15.26         6.38 o                         
  20   1   9         11.65          2.10        11.36 o                         
   1   2   9         17.81         10.07         3.48 o                         
   2   2   9         41.83         39.79         4.63 o                         
   3   2   9         40.47         39.53         4.30 o                         
   4   2   9         21.02         23.87         3.74 o                         
   5   2   9        422.78        400.93        14.71 o                         
   6   2   9        160.73        152.36         7.70 o                         
   7   2   9        125.27        131.19         7.64 o                         
   8   2   9         30.32         23.74         4.47 o                         
   9   2   9         50.92         39.82         4.71 o                         
  10   2   9          7.57          2.69         3.40 o                         
  11   2   9        210.53        220.24        14.26 o                         
  12   2   9          2.42          2.43         3.59 o                         
  13   2   9          8.96          6.97         4.20 o                         
  14   2   9         25.13         20.75         4.98 o                         
  15   2   9         41.99         27.96         5.40 o                         
  16   2   9         17.92         10.48         4.70 o                         
  17   2   9         14.15         14.50         5.21 o                         
  18   2   9          0.19         -1.45         5.77 o                         
  19   2   9         10.22         11.91         8.79 o                         
   0   3   9         58.39         54.78         8.16 o                         
   1   3   9          1.74         -3.28         3.28 o                         
   2   3   9        243.43        236.10        10.50 o                         
   3   3   9        110.06        104.34         7.14 o                         
   4   3   9         30.94         32.86         5.00 o                         
   5   3   9          3.26          2.65         3.89 o                         
   6   3   9         37.17         33.46         5.26 o                         
   7   3   9        173.91        181.23        10.82 o                         
   8   3   9         71.85         69.14         8.18 o                         
   9   3   9        161.84        176.87        13.75 o                         
  10   3   9         45.72         48.65         7.95 o                         
  11   3   9        225.11        219.48        21.54 o                         
  12   3   9          4.23          3.45         4.91 o                         
  13   3   9         33.45         30.09         7.48 o                         
  14   3   9         19.26         20.17         7.97 o                         
  15   3   9          6.04         13.99         7.72 o                         
  16   3   9         22.79         25.61         7.88 o                         
  17   3   9         29.59         26.11        23.14 o                         
  18   3   9          1.78          8.23         8.75 o                         
   1   4   9         15.00         16.72         4.48 o                         
   2   4   9         50.59         54.90         6.58 o                         
   3   4   9          7.68         15.57         4.92 o                         
   4   4   9        150.68        163.96        10.30 o                         
   5   4   9         53.71         59.85         6.66 o                         
   6   4   9         92.94         89.67         8.27 o                         
   7   4   9          2.19          9.21         5.51 o                         
   8   4   9         38.12         42.39         8.48 o                         
   9   4   9         37.33         33.00        15.56 o                         
  10   4   9          4.28          3.96         6.90 o                         
  11   4   9          8.49          3.40        11.77 o                         
  12   4   9         15.98         14.55         7.06 o                         
  13   4   9         19.39         21.84        11.47 o                         
  14   4   9         23.03         16.70         7.16 o                         
  15   4   9          3.12          0.46        12.13 o                         
   0   5   9         56.26         55.90        10.06 o                         
   1   5   9         63.52         83.54         8.17 o                         
   2   5   9          3.77          6.74         4.85 o                         
   3   5   9          0.85          3.37         4.85 o                         
   4   5   9          2.40          9.75         4.87 o                         
   5   5   9          6.10          2.64         5.22 o                         
   6   5   9         14.99          3.43         6.12 o                         
   7   5   9         11.94         15.79         6.56 o                         
   8   5   9          1.26         -4.82         5.58 o                         
   9   5   9          7.88          2.45         6.93 o                         
  10   5   9         21.70         23.78        15.78 o                         
  11   5   9          2.90          2.37        12.15 o                         
  12   5   9          7.34         42.31        23.22 o                         
   1   6   9          3.28         -2.66         6.56 o                         
   2   6   9          4.67         -7.18         7.18 o                         
   3   6   9          3.00          3.92         8.17 o                         
   4   6   9          8.87         13.05         8.52 o                         
   5   6   9          2.55         12.21        15.65 o                         
   0   0  10       1266.28       1361.51        74.11 o                         
   2   0  10       1260.22       1276.94        51.21 o                         
   4   0  10       1281.56       1245.72        50.88 o                         
   6   0  10         36.97         31.61         6.11 o                         
   8   0  10          4.55          3.17         4.93 o                         
  10   0  10        555.05        558.58        26.12 o                         
  12   0  10        239.56        254.02        17.35 o                         
  14   0  10          4.20          4.26         6.65 o                         
  16   0  10         29.64         32.14         9.21 o                         
  18   0  10          0.17         -5.08         5.08 o                         
  20   0  10         12.76          2.79         9.30 o                         
   1   1  10        178.14        171.48         8.26 o                         
   2   1  10        419.63        427.24        13.97 o                         
   3   1  10        319.72        329.88        12.21 o                         
   4   1  10        167.56        192.41         8.33 o                         
   5   1  10        226.91        220.95        10.02 o                         
   6   1  10          3.16          0.41         3.00 o                         
   7   1  10         88.11         90.86         6.91 o                         
   8   1  10        270.02        263.49        11.18 o                         
   9   1  10         55.96         60.32         5.60 o                         
  10   1  10         42.41         44.26         5.36 o                         
  11   1  10          6.53          4.36         3.66 o                         
  12   1  10          3.63         -1.13         3.88 o                         
  13   1  10         14.02          9.78         4.33 o                         
  14   1  10         62.48         56.63         6.11 o                         
  15   1  10         15.40         12.12         5.01 o                         
  16   1  10         17.54         15.66         4.93 o                         
  17   1  10         25.70         19.97         6.41 o                         
  18   1  10          2.12         -4.93         4.93 o                         
  19   1  10         18.06          7.06         6.18 o                         
  20   1  10          4.79          4.95         8.06 o                         
   0   2  10         20.00         21.71         6.54 o                         
   1   2  10        134.63        130.77         8.00 o                         
   2   2  10        150.27        149.04         8.73 o                         
   3   2  10        185.55        207.82        10.91 o                         
   4   2  10         27.01         28.17         4.50 o                         
   5   2  10        120.44        144.11         8.55 o                         
   6   2  10         25.71         35.99         5.75 o                         
   7   2  10        279.79        263.82        15.48 o                         
   8   2  10         46.36         50.54         6.17 o                         
   9   2  10          1.57          4.65         3.73 o                         
  10   2  10          3.36         -3.72         3.72 o                         
  11   2  10         13.21         12.11         4.06 o                         
  12   2  10          4.89         -3.93         5.59 o                         
  13   2  10        190.17        200.66        12.32 o                         
  14   2  10          6.32          0.64         4.62 o                         
  15   2  10         13.61         -0.95         4.62 o                         
  16   2  10          5.84         -4.58         6.09 o                         
  17   2  10         30.73         20.73         6.54 o                         
  18   2  10         11.87          6.34         8.30 o                         
  19   2  10          4.79         -2.62         9.83 o                         
   1   3  10         44.41         48.79         5.16 o                         
   2   3  10         77.44         73.94         6.23 o                         
   3   3  10         21.22         11.84         4.81 o                         
   4   3  10          4.59          6.14         4.57 o                         
   5   3  10         69.44         79.95         7.63 o                         
   6   3  10         18.05          5.53         4.39 o                         
   7   3  10          7.79          4.85         4.98 o                         
   8   3  10         37.98         34.72        10.24 o                         
   9   3  10         53.92         57.19         8.43 o                         
  10   3  10          7.88         11.64         5.62 o                         
  11   3  10         52.64         60.14         9.12 o                         
  12   3  10          2.23          0.13         5.01 o                         
  13   3  10         23.39         23.85         7.26 o                         
  14   3  10         12.01          3.89         6.39 o                         
  15   3  10         35.80         31.08         9.11 o                         
  16   3  10          3.51          8.79         8.94 o                         
  17   3  10          0.22          0.05        11.09 o                         
   0   4  10         36.20         35.35        10.36 o                         
   1   4  10         61.72         68.21         7.07 o                         
   2   4  10         41.51         45.63         9.41 o                         
   3   4  10          1.29         -1.31         6.95 o                         
   4   4  10         32.47         37.89         8.20 o                         
   5   4  10         22.68         30.87         7.94 o                         
   6   4  10         17.33         14.57         7.69 o                         
   7   4  10          9.43          5.95         9.24 o                         
   8   4  10         27.08         26.30         8.38 o                         
   9   4  10          8.92          5.78         6.88 o                         
  10   4  10         30.42         25.32         7.59 o                         
  11   4  10          0.59          4.64         7.09 o                         
  12   4  10         16.31         19.75         8.18 o                         
  13   4  10         20.34         16.69         8.22 o                         
  14   4  10         25.86         16.54        10.74 o                         
  15   4  10         53.01         27.72        11.95 o                         
   1   5  10          4.18          0.19         4.82 o                         
   2   5  10          7.63          3.20         5.25 o                         
   3   5  10          9.93          9.04         5.19 o                         
   4   5  10         12.04          7.22         5.60 o                         
   5   5  10          9.98         15.81        10.35 o                         
   6   5  10         25.78         16.87         7.29 o                         
   7   5  10         11.25         22.88        12.07 o                         
   8   5  10          1.43         -1.75         8.82 o                         
   9   5  10          9.98         15.99        10.23 o                         
  10   5  10          3.56         -0.37        10.55 o                         
   0   6  10          5.01         -3.96         9.80 o                         
   1   6  10          3.74         -7.57         7.57 o                         
   2   0  11        594.28        618.82        27.57 o                         
   4   0  11        102.64        112.57        10.32 o                         
   6   0  11         97.32         95.05         9.91 o                         
   8   0  11         95.58         99.50        10.24 o                         
  10   0  11        105.49        101.11        12.10 o                         
  12   0  11         15.75         14.46         6.46 o                         
  14   0  11         36.40         21.59         8.54 o                         
  16   0  11          6.41          3.37         9.61 o                         
  18   0  11         19.33         16.66         8.31 o                         
   0   1  11        755.07        791.93        32.98 o                         
   1   1  11        267.95        268.28        11.20 o                         
   2   1  11         45.24         42.91         4.98 o                         
   3   1  11        398.38        410.14        14.32 o                         
   4   1  11        634.83        626.52        19.11 o                         
   5   1  11         11.06          4.71         3.95 o                         
   6   1  11        253.48        255.15        11.54 o                         
   7   1  11        154.96        149.63         9.13 o                         
   8   1  11        108.16        104.20         7.39 o                         
   9   1  11          2.71         -0.73         3.81 o                         
  10   1  11          3.26          1.04         3.75 o                         
  11   1  11         18.20         15.48         4.46 o                         
  12   1  11          8.59          5.42         4.49 o                         
  13   1  11          7.60          4.41         4.15 o                         
  14   1  11         36.83         23.39         5.11 o                         
  15   1  11         15.74          8.67         4.78 o                         
  16   1  11          2.09          3.16         4.29 o                         
  17   1  11         23.76         17.48         6.14 o                         
  18   1  11         17.86          3.11         6.10 o                         
  19   1  11         23.00          9.08         7.25 o                         
   1   2  11        476.75        472.80        16.98 o                         
   2   2  11         10.19         11.25         4.28 o                         
   3   2  11          2.21          0.06         3.65 o                         
   4   2  11         71.10         67.01         6.35 o                         
   5   2  11        560.85        573.99        22.69 o                         
   6   2  11        209.56        189.63        11.78 o                         
   7   2  11        342.38        306.00        15.93 o                         
   8   2  11          8.94         14.73         6.04 o                         
   9   2  11         80.71         78.06         7.52 o                         
  10   2  11          2.89          3.74         4.17 o                         
  11   2  11         31.38         28.75         5.76 o                         
  12   2  11         31.31         25.03         5.86 o                         
  13   2  11          3.08         -1.87         4.42 o                         
  14   2  11         15.87         12.13         8.77 o                         
  15   2  11          3.57          1.34         4.95 o                         
  16   2  11          7.51          1.43         4.77 o                         
  17   2  11          2.54         -3.90         7.27 o                         
  18   2  11          4.39          5.29        10.55 o                         
   0   3  11          1.97          1.16         5.18 o                         
   1   3  11        142.19        139.29        10.68 o                         
   2   3  11         58.27         59.92         5.80 o                         
   3   3  11         15.77         24.21         6.60 o                         
   4   3  11        218.20        196.43        12.05 o                         
   5   3  11         16.64         21.17         5.82 o                         
   6   3  11         16.21         16.61         6.03 o                         
   7   3  11         13.51          8.42         5.64 o                         
   8   3  11         11.80         14.00         5.87 o                         
   9   3  11         67.91         64.56         9.42 o                         
  10   3  11         49.45         43.49         8.59 o                         
  11   3  11        101.07        108.90        12.09 o                         
  12   3  11         42.76         47.18         8.99 o                         
  13   3  11          2.99         -3.10         5.86 o                         
  14   3  11          2.32          0.18         8.76 o                         
  15   3  11         10.64         10.19        10.05 o                         
  16   3  11          1.01         -7.43         8.01 o                         
   1   4  11         11.92         20.45         7.57 o                         
   2   4  11         98.74        117.17        14.48 o                         
   3   4  11         35.52         27.31         9.32 o                         
   4   4  11         10.60         11.20         6.91 o                         
   5   4  11         18.93         10.40         7.68 o                         
   6   4  11         11.53         12.46        12.91 o                         
   7   4  11          8.93          1.93         7.47 o                         
   8   4  11         57.26         39.70        10.44 o                         
   9   4  11         28.83         36.92         8.75 o                         
  10   4  11          9.38          9.25         8.14 o                         
  11   4  11         10.78         16.78         9.58 o                         
  12   4  11         23.34         25.90        11.04 o                         
  13   4  11          1.21         -3.03         9.20 o                         
  14   4  11          3.40         -5.68        11.87 o                         
   0   5  11         22.15         41.58        15.57 o                         
   1   5  11         33.47         39.30         9.81 o                         
   2   5  11          8.77         11.17         9.06 o                         
   3   5  11          5.30         12.49        14.25 o                         
   4   5  11          4.23         -2.35         7.40 o                         
   5   5  11         11.84          8.06        12.51 o                         
   6   5  11         28.55         20.66        10.43 o                         
   7   5  11         24.02         12.19        10.08 o                         
   8   5  11          5.67          4.97        13.85 o                         
   9   5  11          0.42          3.10        12.73 o                         
   0   0  12       3686.91       3672.96       196.44 o                         
   2   0  12        619.68        593.14        27.37 o                         
   4   0  12        235.53        249.89        16.85 o                         
   6   0  12         61.03         67.15         8.94 o                         
   8   0  12        103.36        111.71        11.62 o                         
  10   0  12        208.59        216.79        16.03 o                         
  12   0  12         82.54         88.42        10.73 o                         
  14   0  12         26.91         34.76         9.46 o                         
  16   0  12         30.80         28.83         8.38 o                         
  18   0  12          2.67         14.49        13.69 o                         
   1   1  12        304.12        297.89        12.68 o                         
   2   1  12         10.16          1.95         3.66 o                         
   3   1  12        526.44        515.92        17.32 o                         
   4   1  12        154.51        158.26         9.09 o                         
   5   1  12         16.85          6.51         4.82 o                         
   6   1  12        183.04        166.86         9.56 o                         
   7   1  12         67.60         74.18         9.72 o                         
   8   1  12         76.16         89.55         7.15 o                         
   9   1  12        142.41        129.84         8.97 o                         
  10   1  12          8.16          2.27         4.28 o                         
  11   1  12         10.11         10.09         4.65 o                         
  12   1  12         23.71         21.87         4.93 o                         
  13   1  12         14.20         10.43         5.19 o                         
  14   1  12         19.33         12.67         5.27 o                         
  15   1  12          1.92          1.40         5.99 o                         
  16   1  12          3.44          0.10         4.97 o                         
  17   1  12         32.57         32.14         8.33 o                         
  18   1  12         17.88         17.23         7.47 o                         
   0   2  12        130.86        117.78        13.02 o                         
   1   2  12         67.86         70.27        10.82 o                         
   2   2  12         51.70         45.14         7.12 o                         
   3   2  12        377.30        372.86        15.74 o                         
   4   2  12         28.85         24.83         5.41 o                         
   5   2  12         31.57         31.73         5.87 o                         
   6   2  12         19.29         19.80         5.97 o                         
   7   2  12        234.93        277.05        14.62 o                         
   8   2  12        231.30        226.95        13.27 o                         
   9   2  12         15.82         13.46         5.42 o                         
  10   2  12          3.17         -3.99         6.08 o                         
  11   2  12         48.30         61.70         7.65 o                         
  12   2  12          1.17         -4.45         4.45 o                         
  13   2  12         17.79         15.96         6.04 o                         
  14   2  12         17.78         29.27        11.38 o                         
  15   2  12         32.22         20.96         6.28 o                         
  16   2  12          4.58         10.95         8.18 o                         
  17   2  12         17.13         12.12         9.60 o                         
   1   3  12         97.13        103.59         8.02 o                         
   2   3  12        153.41        146.36         9.02 o                         
   3   3  12          1.60         -1.72         4.80 o                         
   4   3  12         82.12         74.26         7.87 o                         
   5   3  12        142.84        152.33        12.14 o                         
   6   3  12        102.81        104.73        16.17 o                         
   7   3  12          8.67          7.21         5.48 o                         
   8   3  12         58.00         59.52         8.67 o                         
   9   3  12         29.50         22.18         6.79 o                         
  10   3  12          2.08          4.39         5.97 o                         
  11   3  12         18.63         11.98         6.43 o                         
  12   3  12         16.69         21.94         6.97 o                         
  13   3  12          5.35         -0.12         7.08 o                         
  14   3  12         11.07         30.72        11.79 o                         
  15   3  12          4.71          1.58         9.59 o                         
   0   4  12         58.57         64.22        15.06 o                         
   1   4  12         12.81         13.08         7.55 o                         
   2   4  12          7.91          2.07         6.19 o                         
   3   4  12         15.46          8.73         8.27 o                         
   4   4  12         26.10         24.87         7.66 o                         
   5   4  12         11.37         10.44        12.07 o                         
   6   4  12         23.80         44.28        12.96 o                         
   7   4  12          1.43         -4.16         7.82 o                         
   8   4  12          4.47          5.11         8.36 o                         
   9   4  12         25.58         38.28        10.85 o                         
  10   4  12         27.92         27.90         9.46 o                         
  11   4  12          1.93         -9.50         9.50 o                         
  12   4  12          1.08        -12.99        12.99 o                         
   1   5  12         11.50         21.29        10.30 o                         
   2   5  12         12.07          8.54         9.25 o                         
   3   5  12          3.49          2.99         7.65 o                         
   4   5  12         10.68          1.97         8.78 o                         
   5   5  12          0.29         -1.11         8.41 o                         
   6   5  12          4.02         27.87        17.20 o                         
   7   5  12          6.87         57.11        24.25 o                         
   2   0  13         24.08         32.88        11.89 o                         
   4   0  13        452.47        501.15        24.36 o                         
   6   0  13        104.22        104.07        16.89 o                         
   8   0  13         15.09          9.32         7.08 o                         
  10   0  13          0.63          6.15         5.45 o                         
  12   0  13         12.74         15.35         7.12 o                         
  14   0  13         39.15         38.70         9.21 o                         
  16   0  13         50.39         49.93        12.47 o                         
   0   1  13        108.07        106.40        14.71 o                         
   1   1  13        161.64        161.28         9.24 o                         
   2   1  13        219.74        217.17        11.10 o                         
   3   1  13        320.57        328.56        14.19 o                         
   4   1  13        406.38        389.93        15.59 o                         
   5   1  13         52.34         58.01         6.04 o                         
   6   1  13         43.85         45.91         5.62 o                         
   7   1  13        194.12        183.14        10.34 o                         
   8   1  13        145.61        125.43         8.77 o                         
   9   1  13          3.72          3.50         4.12 o                         
  10   1  13         39.59         44.31         8.28 o                         
  11   1  13         17.42         11.34         5.10 o                         
  12   1  13          2.42         21.19         8.42 o                         
  13   1  13         92.74         89.51         8.73 o                         
  14   1  13         26.64         24.90         6.27 o                         
  15   1  13         21.17         30.03         6.72 o                         
  16   1  13          0.56          2.17         6.74 o                         
  17   1  13          2.57          4.67         6.47 o                         
   1   2  13         42.41         43.75         7.17 o                         
   2   2  13        105.89         99.01         8.14 o                         
   3   2  13        124.92        128.18         9.64 o                         
   4   2  13        187.14        175.61        11.45 o                         
   5   2  13        292.16        298.91        15.69 o                         
   6   2  13         74.47         80.83         8.35 o                         
   7   2  13          9.83          3.77         4.41 o                         
   8   2  13         57.24         64.99         7.48 o                         
   9   2  13          4.00          3.92         5.20 o                         
  10   2  13          7.64         11.94         5.35 o                         
  11   2  13         24.91         31.88         6.53 o                         
  12   2  13         13.04         15.28         6.55 o                         
  13   2  13          2.81         -4.65         6.59 o                         
  14   2  13          6.46          7.60         6.11 o                         
  15   2  13         30.04         16.64         8.21 o                         
  16   2  13          5.28         -1.18         6.77 o                         
   0   3  13        202.91        195.00        15.25 o                         
   1   3  13        138.43        129.64         8.96 o                         
   2   3  13         45.00         44.66         6.55 o                         
   3   3  13         19.00         35.08         6.16 o                         
   4   3  13          0.80          0.61         5.97 o                         
   5   3  13         15.18         12.11         6.07 o                         
   6   3  13         10.63         -0.72         5.87 o                         
   7   3  13         21.96         22.67         6.38 o                         
   8   3  13          0.15         -2.82         4.42 o                         
   9   3  13         17.85         10.86         7.26 o                         
  10   3  13          1.90          3.64         6.20 o                         
  11   3  13          0.30          4.35         5.99 o                         
  12   3  13         51.34         32.26        11.85 o                         
  13   3  13         12.66         -6.29         9.38 o                         
  14   3  13         36.15         41.74        33.98 o                         
   1   4  13          2.60         -6.24         6.24 o                         
   2   4  13         68.39         72.32        11.27 o                         
   3   4  13          9.47          0.97         6.84 o                         
   4   4  13          1.70          1.31         7.27 o                         
   5   4  13          5.73          1.56         8.61 o                         
   6   4  13          0.18          3.64        10.32 o                         
   7   4  13          0.49         -2.57         7.39 o                         
   8   4  13         16.43         27.33        12.81 o                         
   9   4  13          8.72         18.92        16.17 o                         
  10   4  13          2.76         18.39        26.57 o                         
  11   4  13          7.97          6.40        10.64 o                         
   0   5  13          3.00          3.61        15.14 o                         
   1   5  13          1.51         12.59        12.73 o                         
   2   5  13         21.33         33.06        14.51 o                         
   3   5  13          2.37         -2.95        12.99 o                         
   4   5  13          1.09         -3.12        16.44 o                         
   5   5  13          0.71         12.73        20.47 o                         
   0   0  14       1987.90       2109.30       109.84 o                         
   2   0  14        222.65        205.21        15.69 o                         
   4   0  14         82.25         93.32        11.21 o                         
   6   0  14        168.26        179.24        24.89 o                         
   8   0  14         84.94         65.89        16.84 o                         
  10   0  14        206.82        214.43        28.33 o                         
  12   0  14         45.98         46.96        20.91 o                         
  14   0  14         16.25         14.46         8.72 o                         
  16   0  14         28.75          8.46        13.42 o                         
   1   1  14        118.01        132.46         8.89 o                         
   2   1  14         28.74         33.43         5.30 o                         
   3   1  14        132.48        136.79         9.22 o                         
   4   1  14        151.89        157.85        10.22 o                         
   5   1  14         65.39         69.41         7.46 o                         
   6   1  14         11.61          5.52         4.74 o                         
   7   1  14        166.41        171.12        10.96 o                         
   8   1  14         24.44         26.28         5.89 o                         
   9   1  14         77.06         71.54        11.27 o                         
  10   1  14         12.24          0.52         5.40 o                         
  11   1  14         59.89         63.97         7.55 o                         
  12   1  14         37.64         41.12         7.05 o                         
  13   1  14          8.50          5.09         5.74 o                         
  14   1  14         15.56          6.80         5.42 o                         
  15   1  14          3.41          1.61         6.84 o                         
  16   1  14          4.63         -4.67         6.38 o                         
   0   2  14          0.98         -7.99         8.78 o                         
   1   2  14          4.85         -4.15         4.52 o                         
   2   2  14        145.50        136.68        11.62 o                         
   3   2  14        181.32        186.67        12.40 o                         
   4   2  14         49.84         42.65         7.24 o                         
   5   2  14          4.42          8.24         5.54 o                         
   6   2  14         16.73         19.07         5.41 o                         
   7   2  14         63.64         71.30         8.78 o                         
   8   2  14         48.59         55.00         8.09 o                         
   9   2  14         63.70         71.21        10.42 o                         
  10   2  14         32.72         30.50         7.10 o                         
  11   2  14         16.10         18.44         9.55 o                         
  12   2  14          6.74         10.58         5.71 o                         
  13   2  14          6.59         15.76        13.81 o                         
  14   2  14          2.36          3.65         7.40 o                         
  15   2  14          7.52         -4.16         6.51 o                         
   1   3  14         55.82         59.57         6.79 o                         
   2   3  14         14.38          9.07         7.72 o                         
   3   3  14         13.71          9.38         6.17 o                         
   4   3  14         14.37          7.23         7.04 o                         
   5   3  14         56.86         71.57         9.60 o                         
   6   3  14         38.01         41.64         8.67 o                         
   7   3  14         40.20         30.18         7.28 o                         
   8   3  14          5.32          6.87         6.83 o                         
   9   3  14         19.67         13.14         7.69 o                         
  10   3  14          3.13         -4.71         8.52 o                         
  11   3  14         15.19         11.89        12.26 o                         
  12   3  14         13.63         -8.61         9.18 o                         
  13   3  14         11.07         17.54        10.63 o                         
   0   4  14          3.57          5.39        12.04 o                         
   1   4  14         10.36         18.17         8.69 o                         
   2   4  14         18.58         30.77         9.60 o                         
   3   4  14          4.02         -3.74         7.58 o                         
   4   4  14          1.62          7.53        10.13 o                         
   5   4  14          1.73         -2.65         9.11 o                         
   6   4  14         19.66         32.34        21.68 o                         
   7   4  14          5.34         14.10        15.48 o                         
   8   4  14          0.52          6.19        19.78 o                         
   9   4  14         12.95         17.20        16.69 o                         
   2   0  15          9.87         -1.37         5.61 o                         
   4   0  15        255.92        254.04        18.55 o                         
   6   0  15        200.52        218.74        18.41 o                         
   8   0  15        100.55        112.98        12.59 o                         
  10   0  15         33.63         42.34        12.09 o                         
  12   0  15         54.20         54.94        11.39 o                         
  14   0  15         44.08         24.07         9.09 o                         
   0   1  15        166.12        173.86        32.82 o                         
   1   1  15        113.16        120.78        10.33 o                         
   2   1  15         63.96         63.41        10.35 o                         
   3   1  15        148.17        154.93        11.98 o                         
   4   1  15         70.31         71.15        10.48 o                         
   5   1  15         47.43         65.05         8.47 o                         
   6   1  15        100.92        102.29        10.29 o                         
   7   1  15         66.39         57.21        10.38 o                         
   8   1  15          4.02          4.11         5.63 o                         
   9   1  15          5.08         -3.53         6.50 o                         
  10   1  15         29.06         27.52         6.58 o                         
  11   1  15          1.67         -0.64         4.93 o                         
  12   1  15         11.75         15.21         6.60 o                         
  13   1  15         21.02         22.72         7.24 o                         
  14   1  15         10.27         -2.69         7.11 o                         
  15   1  15         18.79          9.28         8.72 o                         
   1   2  15         17.97         10.53         5.20 o                         
   2   2  15         23.95         27.15         6.85 o                         
   3   2  15         77.46         81.39         8.79 o                         
   4   2  15         21.18         13.50         8.11 o                         
   5   2  15         45.69         44.56         8.52 o                         
   6   2  15         11.80          9.28         5.56 o                         
   7   2  15         61.59         63.90         8.36 o                         
   8   2  15         18.17         18.25         6.29 o                         
   9   2  15         48.14         48.72         8.14 o                         
  10   2  15         29.74         12.49         5.97 o                         
  11   2  15         63.06         68.69         9.36 o                         
  12   2  15          4.04         -6.28         7.43 o                         
  13   2  15         15.59         12.53         8.67 o                         
  14   2  15          2.63         -0.69         7.67 o                         
   0   3  15         56.12         55.42        10.90 o                         
   1   3  15          9.55         10.51         6.49 o                         
   2   3  15          4.40         -2.78         5.74 o                         
   3   3  15          4.56          0.49         7.69 o                         
   4   3  15         18.65         14.73         6.39 o                         
   5   3  15         23.12         19.62         8.02 o                         
   6   3  15          3.78         -1.03         5.82 o                         
   7   3  15          4.39          8.74         6.45 o                         
   8   3  15          9.17          2.00         7.23 o                         
   9   3  15          2.45         21.57        12.80 o                         
  10   3  15         19.97         11.77         9.41 o                         
  11   3  15         23.43         23.00        11.00 o                         
   1   4  15          9.22         18.91        13.42 o                         
   2   4  15         16.50         15.14        21.85 o                         
   3   4  15          0.50         -1.03        14.62 o                         
   4   4  15          4.94          4.47        16.00 o                         
   5   4  15          2.39        -12.38        18.23 o                         
   6   4  15          2.59          6.02        22.19 o                         
   7   4  15          0.86         27.52        18.23 o                         
   0   0  16         37.44         31.07        14.60 o                         
   2   0  16        104.44        105.21        12.78 o                         
   4   0  16        190.93        198.09        17.08 o                         
   6   0  16          0.49         -1.40         6.60 o                         
   8   0  16         11.54          5.18         6.85 o                         
  10   0  16        196.97        211.47        19.66 o                         
  12   0  16         46.46         52.19        11.67 o                         
  14   0  16         13.91         29.98        13.88 o                         
   1   1  16         19.93         14.37         6.88 o                         
   2   1  16         15.09         23.67         7.82 o                         
   3   1  16          6.04          5.47         5.90 o                         
   4   1  16          0.83          2.75         5.77 o                         
   5   1  16         29.48         35.16         7.47 o                         
   6   1  16         28.06         33.16         7.31 o                         
   7   1  16         34.98         47.86         8.80 o                         
   8   1  16         94.69        117.21        14.07 o                         
   9   1  16          9.21          3.42         6.63 o                         
  10   1  16         26.50         28.10         7.93 o                         
  11   1  16         21.90         20.08         6.62 o                         
  12   1  16          1.12         -4.25         6.48 o                         
  13   1  16         15.37         20.00         8.51 o                         
   0   2  16          8.60          1.76         6.81 o                         
   1   2  16         32.09         24.46         7.69 o                         
   2   2  16          7.43          7.49         5.47 o                         
   3   2  16         43.22         38.54         7.69 o                         
   4   2  16         19.10         16.12         6.43 o                         
   5   2  16          6.17          2.39         6.05 o                         
   6   2  16         13.35         10.51         5.99 o                         
   7   2  16         63.63         65.41         8.89 o                         
   8   2  16          3.53          5.84         5.80 o                         
   9   2  16          9.21         10.89         6.59 o                         
  10   2  16          3.97          0.93         7.22 o                         
  11   2  16          8.99         10.00         7.81 o                         
  12   2  16          1.12         -1.27         6.13 o                         
   1   3  16         23.90         20.76         7.61 o                         
   2   3  16         12.65         10.33         6.15 o                         
   3   3  16          3.88          8.29         6.45 o                         
   4   3  16         12.31          9.29         8.41 o                         
   5   3  16         24.27         18.75        10.78 o                         
   6   3  16          0.83          2.34         9.56 o                         
   7   3  16          7.78         12.37        10.21 o                         
   8   3  16         25.42         17.82        10.57 o                         
   9   3  16          7.05         21.11        11.59 o                         
  10   3  16          0.81        -18.23        18.40 o                         
   0   4  16         21.74         64.51        28.21 o                         
   1   4  16          4.86         12.56        23.56 o                         
   2   4  16         25.24         22.54        17.38 o                         
   3   4  16          9.59         12.04        18.41 o                         
   2   0  17         42.32         34.77         9.86 o                         
   4   0  17         50.58         60.00        10.23 o                         
   6   0  17         50.55         59.12        11.40 o                         
   8   0  17         30.13         43.98        12.02 o                         
  10   0  17         11.35         16.76        10.08 o                         
  12   0  17         26.08         17.26        11.12 o                         
   0   1  17        110.53        118.15        21.56 o                         
   1   1  17         14.04         10.92         5.79 o                         
   2   1  17         11.98          9.75         7.21 o                         
   3   1  17         39.46         35.49         7.73 o                         
   4   1  17          3.80         -0.14         5.87 o                         
   5   1  17          5.52         15.67         6.09 o                         
   6   1  17         30.08         53.40         8.76 o                         
   7   1  17         33.19         39.05         7.90 o                         
   8   1  17          3.62         -2.37         5.68 o                         
   9   1  17         20.02         13.73         7.30 o                         
  10   1  17         14.96         11.76         8.92 o                         
  11   1  17          8.28          7.11         8.37 o                         
  12   1  17         18.32         25.06         9.47 o                         
   1   2  17         45.91         50.39         8.86 o                         
   2   2  17          2.65          5.37         5.67 o                         
   3   2  17          5.96         -2.43         6.23 o                         
   4   2  17          5.53          8.89         7.17 o                         
   5   2  17         13.36         13.86         6.45 o                         
   6   2  17          0.71         -6.89         7.18 o                         
   7   2  17          8.81          2.44         9.18 o                         
   8   2  17          9.90         12.44        12.77 o                         
   9   2  17         12.50         22.31         8.87 o                         
  10   2  17          8.67         -7.05         7.05 o                         
   0   3  17         18.07          9.63        22.36 o                         
   1   3  17         23.90         14.39        10.98 o                         
   2   3  17         18.14         16.33         8.70 o                         
   3   3  17         37.37         59.40        12.27 o                         
   4   3  17         13.77          5.01        10.53 o                         
   5   3  17         15.17          6.38        10.06 o                         
   6   3  17          7.74         -1.32        10.17 o                         
   7   3  17         16.83         26.54        12.73 o                         
   0   0  18         39.81         36.82        14.50 o                         
   2   0  18         23.55         22.14         9.56 o                         
   4   0  18         17.98         16.56        12.54 o                         
   6   0  18         67.65         73.81        15.32 o                         
   8   0  18         15.44         10.63        11.86 o                         
  10   0  18          0.56         23.18        14.53 o                         
   1   1  18         10.37          7.77         6.82 o                         
   2   1  18         51.88         59.15         9.37 o                         
   3   1  18          8.73         14.42         6.99 o                         
   4   1  18          2.74          5.13         6.97 o                         
   5   1  18         31.40         42.50         9.50 o                         
   6   1  18          6.09          0.04         6.02 o                         
   7   1  18          1.07         -5.37         5.37 o                         
   8   1  18         19.67         37.96         9.63 o                         
   9   1  18         18.03         14.62         8.74 o                         
  10   1  18          7.57          4.24         7.81 o                         
   0   2  18         11.69         11.88        11.17 o                         
   1   2  18         62.08         46.86        10.02 o                         
   2   2  18         11.24          3.50        10.29 o                         
   3   2  18         19.64         42.10        10.25 o                         
   4   2  18          0.18         -0.32         8.17 o                         
   5   2  18          1.96          2.17         7.02 o                         
   6   2  18          4.57          4.06         7.84 o                         
   7   2  18         30.93         34.55        11.51 o                         
   8   2  18          0.76         -3.94         7.17 o                         
   1   3  18          9.82         45.59        16.61 o                         
   2   3  18          8.27         11.43        10.72 o                         
   3   3  18          9.59         -5.80        10.12 o                         
   2   0  19         38.03         11.96        14.71 o                         
   4   0  19         24.13         28.31        13.08 o                         
   6   0  19         39.22         40.71        13.84 o                         
   8   0  19          4.62         10.32        22.02 o                         
   0   1  19         11.81          5.27         9.59 o                         
   1   1  19          2.51          9.17         7.27 o                         
   2   1  19         22.90         30.61         8.77 o                         
   3   1  19         37.26         50.17        10.07 o                         
   4   1  19         26.42         46.17        10.62 o                         
   5   1  19          8.94         17.94        13.98 o                         
   6   1  19          1.69          5.06         8.11 o                         
   7   1  19          4.16          7.53         7.75 o                         
   1   2  19          4.45         -7.05         7.05 o                         
   2   2  19          5.08         -7.80         7.80 o                         
   3   2  19         10.36         16.61         9.91 o                         
   4   2  19          8.22         11.84         8.38 o                         
   0   0  20         52.20         38.03        25.29 o                         
   2   0  20         21.92         30.61        13.55 o                         
                                                                                
